# Supplementary material for: Divergent downstream biosynthetic pathways are supported by L-cysteine synthases of Mycobacterium tuberculosis
Source: eLife. 2024 Aug 29;12:RP91970. doi: 10.7554/eLife.91970 (PMC11361707; doi:10.7554/eLife.91970)
Supplement: Supplementary file 1. [file elife-91970-supp1.xls]

## Sheet: Oxidative vs Control
	baseMean	log2FoldChange	lfcSE	stat	pvalue	padj	gene_biotype	gene_name	Essentiality	Functional
Rv0001	2941.64	-0.669568	0.192057	-3.48629	0.000489765	0.00184781	protein_coding	dnaA	ES	information pathways
Rv0002	1289.24	-0.0652856	0.154178	-0.423443	0.671972	0.764496	protein_coding	dnaN	ES	information pathways
Rv0003	791.853	-0.860259	0.13144	-6.54487	5.95473e-11	9.65052e-10	protein_coding	recF	NE	information pathways
Rv0004	314.711	-0.619059	0.114904	-5.3876	7.14033e-08	7.04009e-07	protein_coding	NA	NE	conserved hypotheticals
Rv0005	11309.8	0.199766	0.180444	1.10708	0.268257	0.384198	protein_coding	gyrB	ES	information pathways
Rv0006	9807.08	0.00796545	0.16253	0.0490091	0.960912	0.9734	protein_coding	gyrA	ES	information pathways
Rv0007	1310.7	-0.0757514	0.12385	-0.611637	0.540778	0.649714	protein_coding	NA	NE	cell wall and cell processes
Rvnt01	77.6247	-0.834338	0.174696	-4.77594	1.78867e-06	1.32349e-05	tRNA	ileT	NA	NA
Rvnt02	327.413	-0.637499	0.281524	-2.26446	0.0235459	0.0516744	tRNA	alaT	NA	NA
Rv0008c	133.655	0.0520051	0.188554	0.27581	0.782694	0.850093	protein_coding	NA	NE	cell wall and cell processes
Rv0009	2773.93	-0.0742141	0.214246	-0.346397	0.729044	0.809402	protein_coding	ppiA	NE	information pathways
Rv0010c	437.489	-0.641249	0.176784	-3.6273	0.000286398	0.00115453	protein_coding	NA	NE	cell wall and cell processes
Rv0011c	715.323	-0.132743	0.281086	-0.47225	0.636748	0.734343	protein_coding	NA	NE	cell wall and cell processes
Rv0012	522.046	0.149043	0.10867	1.37152	0.170214	0.267518	protein_coding	NA	NE	cell wall and cell processes
Rv0013	415.752	-0.0880763	0.173856	-0.506605	0.612432	0.713702	protein_coding	trpG	ES	intermediary metabolism and respiration
Rv0014c	1821.7	-0.328518	0.102093	-3.21784	0.0012916	0.00425888	protein_coding	pknB	ES	regulatory proteins
Rv0015c	1325.88	-0.378711	0.103571	-3.65655	0.000255633	0.00105386	protein_coding	pknA	ES	regulatory proteins
Rv0016c	1568.45	-0.488444	0.0993692	-4.91545	8.85795e-07	7.04938e-06	protein_coding	pbpA	NE	cell wall and cell processes
Rv0017c	904.229	-0.295525	0.168746	-1.7513	0.0798939	0.144582	protein_coding	rodA	NE	cell wall and cell processes
Rv0018c	1627.96	-0.398061	0.11248	-3.53894	0.000401731	0.00154628	protein_coding	pstP	ESD	regulatory proteins
Rv0019c	1093.85	-0.235146	0.102655	-2.29065	0.0219839	0.0487812	protein_coding	fhaB	NE	regulatory proteins
Rv0020c	6624.32	0.31893	0.0997521	3.19723	0.00138755	0.00454531	protein_coding	fhaA	ESD	regulatory proteins
Rvnt03	130.436	-0.656335	0.131468	-4.99235	5.96505e-07	4.9031e-06	tRNA	leuT	NA	NA
Rv0021c	290.641	-0.337166	0.150448	-2.24108	0.025021	0.0543457	protein_coding	NA	NE	conserved hypotheticals
Rv0022c	26.9115	-0.0366819	0.359526	-0.102028	0.918734	0.946639	protein_coding	whiB5	NE	regulatory proteins
Rv0023	176.513	0.0884626	0.189779	0.466136	0.641118	0.738319	protein_coding	NA	GD	regulatory proteins
Rv0024	247.521	0.0818812	0.131338	0.62344	0.532995	0.643226	protein_coding	NA	NE	virulence, detoxification, adaptation
Rv0025	153.741	-0.0823425	0.229715	-0.358454	0.720003	0.803505	protein_coding	NA	NE	conserved hypotheticals
Rv0026	337.672	-0.397975	0.129164	-3.08117	0.00206191	0.00644831	protein_coding	NA	NE	conserved hypotheticals
Rv0027	188.919	1.15914	0.211479	5.48113	4.22629e-08	4.31578e-07	protein_coding	NA	NE	conserved hypotheticals
Rv0028	129.331	0.793609	0.188418	4.21196	2.53167e-05	0.000140364	protein_coding	NA	NE	conserved hypotheticals
Rv0029	529.2	0.00436613	0.132874	0.0328593	0.973787	0.981634	protein_coding	NA	NE	conserved hypotheticals
Rv0030	123.46	-0.89445	0.229804	-3.89224	9.93229e-05	0.000464474	protein_coding	NA	NE	conserved hypotheticals
Rv0032	323.422	-0.527608	0.223896	-2.35649	0.0184488	0.0419628	protein_coding	bioF2	NE	intermediary metabolism and respiration
Rv0033	28.9873	0.344089	0.321119	1.07153	0.28393	0.400907	protein_coding	acpA	NE	lipid metabolism
Rv0034	49.0037	0.0297723	0.187139	0.159092	0.873596	0.915926	protein_coding	NA	NE	conserved hypotheticals
Rv0035	229.487	-0.0724674	0.182642	-0.396772	0.691535	0.780219	protein_coding	fadD34	NE	lipid metabolism
Rv0036c	726.622	0.237481	0.166256	1.4284	0.153175	0.244287	protein_coding	NA	NE	conserved hypotheticals
Rv0037c	681.806	-0.0191231	0.126539	-0.151124	0.879878	0.919622	protein_coding	NA	NE	cell wall and cell processes
Rv0038	913.503	0.392534	0.119436	3.28656	0.0010142	0.0034403	protein_coding	NA	NE	conserved hypotheticals
Rv0039c	115.761	-0.531838	0.314767	-1.68962	0.0910999	0.161217	protein_coding	NA	NE	cell wall and cell processes
Rv0040c	1314.08	-0.647315	0.32678	-1.98089	0.0476035	0.0936396	protein_coding	mtc28	NE	cell wall and cell processes
Rv0041	1860.41	0.177561	0.133399	1.33105	0.183173	0.283323	protein_coding	leuS	ES	information pathways
Rv0042c	621.376	-0.328681	0.162511	-2.02251	0.0431238	0.0865286	protein_coding	NA	NE	regulatory proteins
Rv0043c	347.8	0.00594498	0.128308	0.0463336	0.963044	0.974979	protein_coding	NA	NE	regulatory proteins
Rv0044c	282.21	0.672718	0.156261	4.3051	1.66911e-05	9.62742e-05	protein_coding	NA	NE	intermediary metabolism and respiration
Rv0045c	808.258	0.89124	0.128447	6.93857	3.96101e-12	8.04868e-11	protein_coding	NA	NE	lipid metabolism
Rv0046c	3556.74	1.81675	0.156602	11.601	4.07102e-31	4.93827e-29	protein_coding	ino1	ES	intermediary metabolism and respiration
Rv0047c	1119.47	0.839174	0.239292	3.5069	0.000453353	0.00172835	protein_coding	NA	NE	conserved hypotheticals
Rv0048c	528.268	-0.00348915	0.250054	-0.0139536	0.988867	0.992089	protein_coding	NA	NE	cell wall and cell processes
Rv0049	765.147	0.367588	0.120433	3.05223	0.00227151	0.00704327	protein_coding	NA	NE	conserved hypotheticals
Rv0050	3346.41	-0.0152153	0.128963	-0.117982	0.906082	0.93915	protein_coding	ponA1	NE	cell wall and cell processes
Rv0051	647.656	-0.607294	0.133491	-4.54934	5.38138e-06	3.55473e-05	protein_coding	NA	NE	cell wall and cell processes
Rv0052	230.506	-0.681011	0.131392	-5.18303	2.18312e-07	1.95067e-06	protein_coding	NA	NE	conserved hypotheticals
Rv0053	1287.6	-0.0453008	0.22638	-0.20011	0.841395	0.89174	protein_coding	rpsF	ES	information pathways
Rv0054	2074.7	0.648845	0.116379	5.57527	2.47146e-08	2.61036e-07	protein_coding	ssb	ES	information pathways
Rv0055	1688.82	0.647189	0.173652	3.72692	0.000193834	0.000837019	protein_coding	rpsR1	ES	information pathways
Rv0056	2362.73	0.737904	0.0985801	7.48533	7.13696e-14	1.84318e-12	protein_coding	rplI	NE	information pathways
Rv0057	1438.52	-0.281279	0.168488	-1.66943	0.0950322	0.167141	protein_coding	NA	NE	conserved hypotheticals
Rv0058	6837.19	-0.00496595	0.0970433	-0.0511725	0.959188	0.9734	protein_coding	dnaB	ES	information pathways
Rv0059	599.641	-0.477987	0.139297	-3.43142	0.000600426	0.00220303	protein_coding	NA	GA	conserved hypotheticals
Rv0060	2690.19	0.422069	0.131183	3.2174	0.00129356	0.00426182	protein_coding	NA	ES	conserved hypotheticals
Rv0061c	1963.08	-0.03534	0.147298	-0.239922	0.810391	0.871105	protein_coding	NA	NE	conserved hypotheticals
Rv0062	613.341	0.0773693	0.227945	0.339422	0.734292	0.813809	protein_coding	celA1	NE	intermediary metabolism and respiration
Rv0063	392.174	-0.677033	0.180936	-3.74183	0.000182685	0.000792671	protein_coding	NA	NE	intermediary metabolism and respiration
Rv0063a	252.91	-0.152883	0.238451	-0.641149	0.521426	0.633657	protein_coding	NA	NA	NA
Rv0064	2664.58	0.242819	0.219617	1.10565	0.26888	0.384952	protein_coding	NA	NE	cell wall and cell processes
Rv0064A	67.0743	0.254273	0.259621	0.979402	0.327381	0.447884	protein_coding	vapB1	NE	virulence, detoxification, adaptation
Rv0065	98.0653	-0.709875	0.275098	-2.58045	0.00986729	0.0246559	protein_coding	vapC1	NE	virulence, detoxification, adaptation
Rv0066c	2340.51	0.846606	0.153898	5.50109	3.7746e-08	3.86763e-07	protein_coding	icd2	NE	intermediary metabolism and respiration
Rv0067c	228.701	0.246896	0.16268	1.51768	0.129095	0.213531	protein_coding	NA	NE	regulatory proteins
Rv0068	284.157	0.950088	0.179207	5.30162	1.14781e-07	1.07352e-06	protein_coding	NA	NE	intermediary metabolism and respiration
Rv0069c	380.737	-0.504246	0.144028	-3.50101	0.00046349	0.00175581	protein_coding	sdaA	NE	intermediary metabolism and respiration
Rv0070c	388.977	-0.39495	0.146	-2.70513	0.0068277	0.0180167	protein_coding	glyA2	NE	intermediary metabolism and respiration
Rv0071	67.3454	1.3896	0.267674	5.19138	2.08744e-07	1.87775e-06	protein_coding	NA	NE	information pathways
Rv0072	1431.47	-0.231536	0.112602	-2.05623	0.0397606	0.0807517	protein_coding	NA	NE	cell wall and cell processes
Rv0073	1358.05	-0.411574	0.105807	-3.88986	0.000100301	0.000468499	protein_coding	NA	NE	cell wall and cell processes
Rv0074	774.817	-0.523714	0.0979532	-5.34657	8.96342e-08	8.58387e-07	protein_coding	NA	NE	conserved hypotheticals
Rv0075	862.626	-0.507823	0.108227	-4.69219	2.70295e-06	1.90157e-05	protein_coding	NA	NE	intermediary metabolism and respiration
Rv0076c	125.483	-0.116751	0.232603	-0.501931	0.615716	0.716278	protein_coding	NA	NE	cell wall and cell processes
Rv0077c	239.775	0.806168	0.210241	3.83449	0.000125826	0.00057367	protein_coding	NA	NE	intermediary metabolism and respiration
Rv0078	91.2849	-0.359052	0.296379	-1.21147	0.225717	0.334399	protein_coding	NA	NE	regulatory proteins
Rv0078A	1077.21	0.227348	0.130805	1.73806	0.0821998	0.147952	protein_coding	NA	NE	conserved hypotheticals
Rv0078B	583.08	0.308353	0.250268	1.23209	0.217915	0.32549	protein_coding	NA	NE	conserved hypotheticals
Rv0079	1332.27	4.31217	0.303446	14.2106	7.87034e-46	2.10033e-43	protein_coding	NA	NE	conserved hypotheticals
Rv0080	473.95	3.64684	0.302682	12.0484	1.97776e-33	2.63899e-31	protein_coding	NA	NE	conserved hypotheticals
Rv0081	172.253	-1.70248	0.322058	-5.28624	1.24856e-07	1.16232e-06	protein_coding	NA	NE	regulatory proteins
Rv0082	268.746	-1.89584	0.274388	-6.90934	4.86913e-12	9.56351e-11	protein_coding	NA	NE	intermediary metabolism and respiration
Rv0083	349.202	-1.90504	0.275849	-6.9061	4.98175e-12	9.68055e-11	protein_coding	NA	NE	intermediary metabolism and respiration
Rv0084	378.055	-1.54872	0.279424	-5.54256	2.98089e-08	3.10742e-07	protein_coding	hycD	NE	intermediary metabolism and respiration
Rv0085	130.072	-1.86571	0.289206	-6.45116	1.10999e-10	1.7222e-09	protein_coding	hycP	NE	intermediary metabolism and respiration
Rv0086	373.273	-1.56447	0.211675	-7.39091	1.45824e-13	3.55934e-12	protein_coding	hycQ	NE	intermediary metabolism and respiration
Rv0087	229.625	-1.73824	0.204004	-8.5206	1.58735e-17	6.35416e-16	protein_coding	hycE	NE	intermediary metabolism and respiration
Rv0088	976.409	-0.400528	0.107282	-3.73343	0.000188889	0.000817432	protein_coding	NA	NE	lipid metabolism
Rv0089	189.069	-0.558992	0.163996	-3.40857	0.000653045	0.00237236	protein_coding	NA	NE	intermediary metabolism and respiration
Rv0090	62.134	0.425766	0.20902	2.03697	0.0416535	0.0838726	protein_coding	NA	NE	cell wall and cell processes
Rv0091	200.053	0.0135684	0.190464	0.0712386	0.943208	0.962197	protein_coding	mtn	NE	intermediary metabolism and respiration
Rv0092	761.506	0.15987	0.0975759	1.63842	0.101334	0.176244	protein_coding	ctpA	NE	cell wall and cell processes
Rv0093c	277.875	-0.26853	0.113965	-2.35624	0.0184609	0.0419641	protein_coding	NA	NE	cell wall and cell processes
Rv0094c	8.4185	2.57804	1.80309	1.42979	0.152778	0.243923	protein_coding	NA	NE	NA
Rv0095c	237.632	1.77101	0.321343	5.51128	3.56231e-08	3.68473e-07	protein_coding	NA	NE	insertion seqs and phages
Rv0096	132.368	1.76814	0.306694	5.76517	8.15771e-09	9.38371e-08	protein_coding	PPE1	NE	PE/PPE
Rv0097	390.312	1.18966	0.281479	4.22645	2.37402e-05	0.000132172	protein_coding	NA	NE	intermediary metabolism and respiration
Rv0098	205.298	1.01456	0.326543	3.10697	0.00189013	0.00597175	protein_coding	fcoT	NE	lipid metabolism
Rv0099	551.082	0.731878	0.224975	3.25315	0.00114132	0.00381998	protein_coding	fadD10	NE	lipid metabolism
Rv0100	28.3507	-0.177123	0.417635	-0.42411	0.671485	0.764496	protein_coding	NA	NE	conserved hypotheticals
Rv0101	1453.08	-0.235437	0.22024	-1.069	0.285068	0.402017	protein_coding	nrp	NE	lipid metabolism
Rv0102	978.138	0.283774	0.103471	2.74256	0.00609629	0.0163782	protein_coding	NA	ES	cell wall and cell processes
Rv0103c	1828.25	0.0197472	0.184863	0.106821	0.914931	0.944422	protein_coding	ctpB	NE	cell wall and cell processes
Rv0104	180.954	-1.18737	0.424716	-2.79568	0.00517911	0.014239	protein_coding	NA	NE	conserved hypotheticals
Rv0105c	7.07753	-0.64847	0.603973	-1.07367	0.282969	0.399966	protein_coding	rpmB1	NE	information pathways
Rv0106	349.929	-0.297833	0.238981	-1.24626	0.212667	0.318842	protein_coding	NA	NE	conserved hypotheticals
Rv0107c	2057.77	-0.143812	0.105848	-1.35867	0.174253	0.272845	protein_coding	ctpI	NE	cell wall and cell processes
Rv0108c	1984.45	-0.552149	0.292043	-1.89064	0.0586724	0.111575	protein_coding	NA	NE	conserved hypotheticals
Rv0109	81.5288	0.0807092	0.174349	0.462917	0.643424	0.73991	protein_coding	PE_PGRS1	NE	PE/PPE
Rv0110	214.783	-0.494196	0.151973	-3.25186	0.00114651	0.00383416	protein_coding	NA	NE	cell wall and cell processes
Rv0111	463.333	-0.89286	0.255499	-3.49457	0.000474818	0.0017948	protein_coding	NA	NE	intermediary metabolism and respiration
Rv0112	917.606	-0.530932	0.198273	-2.67779	0.00741097	0.0192888	protein_coding	gca	NE	cell wall and cell processes
Rv0113	464.231	-0.0705312	0.192847	-0.365737	0.714561	0.798322	protein_coding	gmhA	NE	cell wall and cell processes
Rv0114	243.237	-0.24414	0.190585	-1.281	0.200192	0.303664	protein_coding	gmhB	NE	cell wall and cell processes
Rv0115	427.322	-0.28447	0.192578	-1.47716	0.139631	0.226752	protein_coding	hddA	NE	cell wall and cell processes
Rv0115a	357.283	1.4419	0.193653	7.44579	9.63674e-14	2.42616e-12	protein_coding	NA	NA	NA
Rv0116c	1000.11	1.62784	0.176512	9.22228	2.90855e-20	1.4374e-18	protein_coding	ldtA	NE	cell wall and cell processes
Rv0117	216.559	0.330817	0.20708	1.59753	0.110148	0.18867	protein_coding	oxyS	NE	regulatory proteins
Rv0118c	314.447	0.566751	0.221944	2.55358	0.0106623	0.0263953	protein_coding	oxcA	NE	intermediary metabolism and respiration
Rv0119	256.096	0.0863699	0.232228	0.371919	0.709953	0.794727	protein_coding	fadD7	NE	lipid metabolism
Rv0120c	2006.84	0.343677	0.0874922	3.92809	8.56226e-05	0.000410476	protein_coding	fusA2	NE	information pathways
Rv0121c	114.817	0.593944	0.239638	2.4785	0.0131936	0.0317775	protein_coding	NA	NE	conserved hypotheticals
Rv0122	105.371	1.55027	0.260517	5.95075	2.66922e-09	3.32863e-08	protein_coding	NA	NE	conserved hypotheticals
Rv0123	107.182	1.68204	0.22943	7.33139	2.27772e-13	5.3951e-12	protein_coding	NA	NE	conserved hypotheticals
Rv0124	25.2762	1.06596	0.420889	2.53263	0.0113209	0.0278021	protein_coding	PE_PGRS2	NE	PE/PPE
Rv0125	1880.24	0.799038	0.207145	3.85739	0.000114605	0.000526708	protein_coding	pepA	NE	intermediary metabolism and respiration
Rv0126	1265.95	0.526603	0.110722	4.75608	1.97391e-06	1.43664e-05	protein_coding	treS	NE	virulence, detoxification, adaptation
Rv0127	1096.01	-0.0668078	0.09969	-0.670155	0.502759	0.615457	protein_coding	mak	NE	virulence, detoxification, adaptation
Rv0128	306.592	0.334263	0.127335	2.62506	0.00866346	0.022075	protein_coding	NA	NE	cell wall and cell processes
Rv0129c	4608.37	0.467605	0.101398	4.6116	3.99588e-06	2.72496e-05	protein_coding	fbpC	NE	lipid metabolism
Rv0130	105.367	0.134132	0.219488	0.611114	0.541124	0.649714	protein_coding	htdZ	NE	intermediary metabolism and respiration
Rv0131c	471.111	0.858073	0.0731779	11.7258	9.39614e-32	1.1754e-29	protein_coding	fadE1	NE	lipid metabolism
Rv0132c	112.865	0.759089	0.255861	2.9668	0.00300916	0.00895588	protein_coding	fgd2	NE	intermediary metabolism and respiration
Rv0133	810.83	-0.0797543	0.10969	-0.727088	0.467172	0.585135	protein_coding	NA	NE	intermediary metabolism and respiration
Rv0134	953.925	-0.261094	0.0983933	-2.65358	0.00796432	0.0204938	protein_coding	ephF	NE	virulence, detoxification, adaptation
Rv0135c	670.337	-0.24288	0.142079	-1.70947	0.0873638	0.155915	protein_coding	NA	NE	regulatory proteins
Rv0136	531.531	-0.566846	0.11253	-5.03731	4.72126e-07	3.98717e-06	protein_coding	cyp138	NE	intermediary metabolism and respiration
Rv0137c	425.196	0.710172	0.143611	4.94511	7.61009e-07	6.16663e-06	protein_coding	msrA	NE	intermediary metabolism and respiration
Rv0138	152.142	-0.612997	0.171833	-3.5674	0.000360536	0.00140391	protein_coding	NA	GA	conserved hypotheticals
Rv0139	442.06	-0.701157	0.134348	-5.21897	1.79925e-07	1.63319e-06	protein_coding	NA	GA	intermediary metabolism and respiration
Rv0140	1012.02	0.126347	0.194426	0.649843	0.515794	0.62853	protein_coding	NA	NE	conserved hypotheticals
Rv0141c	580.08	0.558798	0.146803	3.80646	0.00014097	0.000634049	protein_coding	NA	NE	conserved hypotheticals
Rv0142	581.642	-0.252401	0.224583	-1.12387	0.261069	0.376598	protein_coding	NA	NE	conserved hypotheticals
Rv0143c	713.899	-0.357037	0.107848	-3.31057	0.000931073	0.00321024	protein_coding	NA	NE	cell wall and cell processes
Rv0144	3768.87	-0.43755	0.240083	-1.8225	0.0683793	0.126431	protein_coding	NA	NE	regulatory proteins
Rv0145	6279.27	-0.29775	0.196212	-1.51749	0.129143	0.213531	protein_coding	NA	NE	lipid metabolism
Rv0146	2319.83	1.4253	0.145556	9.79207	1.21771e-22	8.12418e-21	protein_coding	NA	GA	lipid metabolism
Rv0147	3153.27	0.920678	0.128757	7.15052	8.64468e-13	1.90135e-11	protein_coding	NA	GA	intermediary metabolism and respiration
Rv0148	1664.04	0.563336	0.241924	2.32857	0.0198819	0.0446869	protein_coding	NA	GA	intermediary metabolism and respiration
Rv0149	1540.97	0.32601	0.167365	1.9479	0.0514264	0.0999805	protein_coding	NA	GA	intermediary metabolism and respiration
Rv0150c	12.3621	-0.0349767	0.386845	-0.0904153	0.927957	0.953443	protein_coding	NA	GA	conserved hypotheticals
Rv0151c	179.197	0.0674709	0.191392	0.352527	0.724443	0.80666	protein_coding	PE1	GA	PE/PPE
Rv0152c	112.068	-0.312772	0.231723	-1.34977	0.17709	0.276229	protein_coding	PE2	GA	PE/PPE
Rv0153c	491.976	0.146851	0.177053	0.82942	0.406867	0.530172	protein_coding	ptbB	NE	regulatory proteins
Rv0154c	804.497	0.4458	0.104634	4.26057	2.03909e-05	0.000115452	protein_coding	fadE2	NE	lipid metabolism
Rv0155	318.245	-0.000704158	0.272852	-0.00258074	0.997941	0.997941	protein_coding	pntAa	NE	intermediary metabolism and respiration
Rv0156	196.782	0.24242	0.232586	1.04228	0.29728	0.415217	protein_coding	pntAb	Uncertain	intermediary metabolism and respiration
Rv0157	1780.94	-0.0135915	0.228799	-0.0594037	0.952631	0.968847	protein_coding	pntB	NE	intermediary metabolism and respiration
Rv0157A	392.642	0.183307	0.270146	0.678549	0.497423	0.610606	protein_coding	NA	NE	conserved hypotheticals
Rv0158	426.612	0.726837	0.126241	5.75755	8.53412e-09	9.73278e-08	protein_coding	NA	GA	regulatory proteins
Rv0159c	105.938	0.36884	0.213013	1.73154	0.0833553	0.149628	protein_coding	PE3	GA	PE/PPE
Rv0160c	55.445	0.625421	0.234906	2.66243	0.0077578	0.020061	protein_coding	PE4	GA	PE/PPE
Rv0161	182.432	0.108358	0.256695	0.422126	0.672933	0.764969	protein_coding	NA	NE	intermediary metabolism and respiration
Rv0162c	122.286	-0.153896	0.251781	-0.611229	0.541048	0.649714	protein_coding	adhE1	NE	intermediary metabolism and respiration
Rv0163	102.577	0.0749026	0.186593	0.401423	0.688109	0.777457	protein_coding	NA	NE	conserved hypotheticals
Rv0164	870.895	0.125845	0.173639	0.724751	0.468605	0.586031	protein_coding	TB18.5	ES	conserved hypotheticals
Rv0165c	668.444	-2.63924	0.38193	-6.91026	4.83755e-12	9.56351e-11	protein_coding	mce1R	NE	regulatory proteins
Rv0166	3945.53	-2.47412	0.341074	-7.2539	4.04925e-13	9.26237e-12	protein_coding	fadD5	NE	lipid metabolism
Rv0167	1956.7	-2.02311	0.358263	-5.64699	1.6328e-08	1.77611e-07	protein_coding	yrbE1A	NE	virulence, detoxification, adaptation
Rv0168	914.316	-1.74645	0.342557	-5.09828	3.42746e-07	2.96331e-06	protein_coding	yrbE1B	NE	virulence, detoxification, adaptation
Rv0169	2401.4	-1.58367	0.33039	-4.79334	1.64027e-06	1.22959e-05	protein_coding	mce1A	NE	virulence, detoxification, adaptation
Rv0170	2082.67	-1.47035	0.313159	-4.69522	2.66316e-06	1.88018e-05	protein_coding	mce1B	NE	virulence, detoxification, adaptation
Rv0171	2863.45	-1.55803	0.283106	-5.50337	3.72608e-08	3.83432e-07	protein_coding	mce1C	NE	virulence, detoxification, adaptation
Rv0172	2798.58	-1.42998	0.250482	-5.7089	1.13708e-08	1.26437e-07	protein_coding	mce1D	NE	virulence, detoxification, adaptation
Rv0173	1537.53	-1.35047	0.260426	-5.18562	2.15299e-07	1.92806e-06	protein_coding	lprK	NE	cell wall and cell processes
Rv0174	5033.55	-1.1528	0.258372	-4.46177	8.12851e-06	5.0658e-05	protein_coding	mce1F	NE	virulence, detoxification, adaptation
Rv0175	2292.31	-0.755255	0.139265	-5.42314	5.85613e-08	5.86052e-07	protein_coding	NA	NE	cell wall and cell processes
Rv0176	873.941	-0.915894	0.156504	-5.85222	4.85066e-09	5.76177e-08	protein_coding	NA	NE	cell wall and cell processes
Rv0177	1350.51	-0.43653	0.145636	-2.9974	0.00272294	0.00818312	protein_coding	NA	NE	conserved hypotheticals
Rv0178	1273.2	-0.118543	0.169046	-0.701248	0.483148	0.598404	protein_coding	NA	NE	cell wall and cell processes
Rv0179c	2020.67	-0.441867	0.133053	-3.32098	0.000897019	0.00311158	protein_coding	lprO	NE	cell wall and cell processes
Rv0180c	890.653	0.388059	0.0844292	4.59627	4.30127e-06	2.90845e-05	protein_coding	NA	NE	cell wall and cell processes
Rv0181c	716.953	0.456123	0.218573	2.08682	0.0369042	0.0760865	protein_coding	NA	NE	conserved hypotheticals
Rv0182c	2086.03	0.624851	0.124617	5.01415	5.32674e-07	4.42384e-06	protein_coding	sigG	NE	information pathways
Rv0183	660.151	-0.398657	0.219691	-1.81463	0.069581	0.128356	protein_coding	NA	NE	intermediary metabolism and respiration
Rv0184	1405.06	0.82352	0.161815	5.08927	3.59444e-07	3.10098e-06	protein_coding	NA	NE	conserved hypotheticals
Rv0185	1113.52	0.610415	0.248032	2.46103	0.0138538	0.0331101	protein_coding	NA	NE	conserved hypotheticals
Rv0186	4119.85	-0.125092	0.140302	-0.891594	0.372611	0.49636	protein_coding	bglS	NE	intermediary metabolism and respiration
Rv0186A	1431.17	2.4368	0.16566	14.7097	5.58742e-49	1.72049e-46	protein_coding	mymT	NE	NA
Rv0187	303.155	0.316308	0.151622	2.08616	0.0369638	0.0761142	protein_coding	NA	NE	intermediary metabolism and respiration
Rv0188	5271.26	1.43528	0.144175	9.95515	2.39471e-23	1.68176e-21	protein_coding	NA	NE	cell wall and cell processes
Rv0189c	1199.36	0.194106	0.0883368	2.19734	0.0279964	0.0597704	protein_coding	ilvD	ES	intermediary metabolism and respiration
Rv0190	954.801	0.875577	0.212774	4.11505	3.87096e-05	0.000203888	protein_coding	NA	GA	conserved hypotheticals
Rv0191	529.182	-0.404803	0.151913	-2.6647	0.00770572	0.0199521	protein_coding	NA	GA	cell wall and cell processes
Rv0192	772.479	0.0411301	0.0871765	0.471803	0.637068	0.734499	protein_coding	NA	GA	conserved hypotheticals
Rv0193c	190.064	-0.0279089	0.172738	-0.161568	0.871646	0.91484	protein_coding	NA	GA	conserved hypotheticals
Rv0194	142.812	-0.138686	0.166597	-0.832466	0.405146	0.528618	protein_coding	NA	GA	cell wall and cell processes
Rv0195	46.4763	1.10865	0.461938	2.4	0.0163953	0.0380907	protein_coding	NA	GA	regulatory proteins
Rv0196	612.664	-2.31931	0.346007	-6.70306	2.04102e-11	3.58342e-10	protein_coding	NA	NE	regulatory proteins
Rv0197	2679.1	-1.86517	0.385582	-4.83729	1.31623e-06	1.00551e-05	protein_coding	NA	NE	intermediary metabolism and respiration
Rv0198c	2165.06	0.392606	0.115918	3.38694	0.000706778	0.00253515	protein_coding	zmp1	NE	intermediary metabolism and respiration
Rv0199	204.244	0.331951	0.158496	2.09438	0.0362258	0.0749415	protein_coding	NA	NE	cell wall and cell processes
Rv0200	373.096	-0.0372476	0.175787	-0.211891	0.832192	0.88621	protein_coding	NA	NE	cell wall and cell processes
Rv0201c	670.412	-0.255863	0.130839	-1.95556	0.0505167	0.098499	protein_coding	NA	NE	conserved hypotheticals
Rv0202c	3810.16	-0.525299	0.0827025	-6.35167	2.12987e-10	3.16946e-09	protein_coding	mmpL11	NE	cell wall and cell processes
Rv0203	305.679	0.457378	0.241587	1.89322	0.058328	0.110988	protein_coding	NA	NE	cell wall and cell processes
Rv0204c	616.48	-0.359047	0.141468	-2.53801	0.0111484	0.027446	protein_coding	NA	NE	cell wall and cell processes
Rv0205	269.622	-0.617463	0.128022	-4.82311	1.41339e-06	1.07563e-05	protein_coding	NA	NE	cell wall and cell processes
Rv0206c	7261.72	-0.0893251	0.120683	-0.74016	0.459203	0.578229	protein_coding	mmpL3	ESD	cell wall and cell processes
Rv0207c	2167.87	-0.480862	0.181122	-2.6549	0.0079331	0.0204483	protein_coding	NA	NE	conserved hypotheticals
Rv0208c	763.96	-0.434418	0.174376	-2.49127	0.0127286	0.03075	protein_coding	NA	NE	intermediary metabolism and respiration
Rv0209	106.325	0.115984	0.210614	0.550694	0.581844	0.684431	protein_coding	NA	NE	conserved hypotheticals
Rv0210	171.559	-0.0469834	0.154569	-0.303964	0.761155	0.836832	protein_coding	NA	NE	conserved hypotheticals
Rv0211	6964.14	0.631946	0.316584	1.99614	0.0459183	0.0910406	protein_coding	pckA	NE	intermediary metabolism and respiration
Rv0212c	136.196	0.328542	0.153116	2.14571	0.0318958	0.0670935	protein_coding	nadR	NE	regulatory proteins
Rv0213c	140.055	0.520587	0.158383	3.28688	0.00101305	0.0034403	protein_coding	NA	NE	intermediary metabolism and respiration
Rv0214	226.498	0.69369	0.188692	3.6763	0.000236639	0.000992162	protein_coding	fadD4	NE	lipid metabolism
Rv0215c	325.877	-0.0853416	0.149126	-0.572277	0.567134	0.673062	pseudogene	NA	NE	lipid metabolism
Rv0216	198.491	-0.0549181	0.205117	-0.26774	0.788899	0.853965	protein_coding	NA	NE	intermediary metabolism and respiration
Rv0217c	139.538	0.106168	0.167543	0.633676	0.526292	0.637322	protein_coding	lipW	NE	intermediary metabolism and respiration
Rv0218	115.747	-0.285712	0.168181	-1.69883	0.0893507	0.15864	protein_coding	NA	NE	cell wall and cell processes
Rv0219	29.2703	-0.158499	0.305802	-0.518305	0.604245	0.705805	protein_coding	NA	NE	cell wall and cell processes
Rv0220	2959.88	0.194485	0.116791	1.66524	0.0958656	0.16822	protein_coding	lipC	NE	intermediary metabolism and respiration
Rv0221	884.012	-0.389465	0.107496	-3.62306	0.000291133	0.00116891	protein_coding	NA	NE	lipid metabolism
Rv0222	506.654	-0.795046	0.162644	-4.88825	1.01736e-06	8.01672e-06	protein_coding	echA1	NE	lipid metabolism
Rv0223c	432.484	0.0912217	0.148083	0.616019	0.537882	0.647659	protein_coding	NA	NE	intermediary metabolism and respiration
Rv0224c	128.987	-0.635876	0.211113	-3.01201	0.00259526	0.00785841	protein_coding	NA	ES	intermediary metabolism and respiration
Rv0225	616.536	-1.09957	0.196271	-5.60234	2.11482e-08	2.26354e-07	protein_coding	NA	ES	cell wall and cell processes
Rv0226c	266.094	-0.321658	0.207097	-1.55317	0.120382	0.202186	protein_coding	NA	ES	cell wall and cell processes
Rv0227c	1900.22	0.199446	0.207717	0.960177	0.336966	0.458177	protein_coding	NA	ES	cell wall and cell processes
Rv0228	242.996	-0.411578	0.184579	-2.22982	0.0257592	0.0557073	protein_coding	NA	ES	intermediary metabolism and respiration
Rv0229c	561.19	-0.322652	0.171963	-1.87629	0.060615	0.114346	protein_coding	NA	NE	cell wall and cell processes
Rv0230c	634.238	-0.0253701	0.324602	-0.0781576	0.937703	0.958291	protein_coding	php	GA	lipid metabolism
Rv0231	724.568	0.559684	0.147055	3.80595	0.000141262	0.00063465	protein_coding	fadE4	GA	lipid metabolism
Rv0232	647.869	-0.977345	0.271182	-3.60401	0.000313342	0.00124189	protein_coding	NA	GA	regulatory proteins
Rv0233	1143.85	-0.1728	0.19044	-0.907377	0.364208	0.488859	protein_coding	nrdB	NE	information pathways
Rv0234c	665.313	0.736286	0.12936	5.69174	1.25755e-08	1.38295e-07	protein_coding	gabD1	NE	intermediary metabolism and respiration
Rv0235c	165.269	-1.12729	0.190956	-5.90336	3.56161e-09	4.35998e-08	protein_coding	NA	NE	cell wall and cell processes
Rv0236c	1116.55	-1.05141	0.194743	-5.39894	6.70363e-08	6.64224e-07	protein_coding	aftD	ES	cell wall and cell processes
Rv0236A	634.101	-0.595638	0.281501	-2.11594	0.03435	0.0716685	protein_coding	NA	NE	cell wall and cell processes
Rv0237	797.046	-0.426706	0.253287	-1.68467	0.0920518	0.162686	protein_coding	lpqI	NE	cell wall and cell processes
Rv0238	938.629	-0.125343	0.14779	-0.848118	0.396372	0.520735	protein_coding	NA	NE	regulatory proteins
Rv0239	580.485	-0.705293	0.17679	-3.98945	6.62273e-05	0.000327783	protein_coding	vapB24	NE	virulence, detoxification, adaptation
Rv0240	199.809	-0.471056	0.172936	-2.72388	0.00645196	0.0171952	protein_coding	vapC24	NE	virulence, detoxification, adaptation
Rv0241c	971.16	0.342827	0.162688	2.10726	0.0350948	0.0729207	protein_coding	htdX	NE	intermediary metabolism and respiration
Rv0242c	1726.04	0.332945	0.143031	2.32778	0.0199236	0.0447554	protein_coding	fabG4	NE	lipid metabolism
Rv0243	4050.04	0.0755755	0.151843	0.497722	0.61868	0.718681	protein_coding	fadA2	NE	lipid metabolism
RVnc0008	240.848	-0.634832	0.315208	-2.01401	0.0440085	0.0878196	ncRNA	F6	NA	NA
Rv0244c	5519.28	2.06572	0.101157	20.4209	1.09075e-92	4.36628e-89	protein_coding	fadE5	NE	lipid metabolism
Rv0245	577.915	0.798239	0.176769	4.51573	6.31002e-06	4.06093e-05	protein_coding	NA	NE	intermediary metabolism and respiration
Rv0246	194.082	-0.659855	0.175841	-3.75256	0.000175039	0.000765771	protein_coding	NA	NE	cell wall and cell processes
Rv0247c	1870.06	0.241972	0.20051	1.20678	0.227515	0.33644	protein_coding	NA	NE	intermediary metabolism and respiration
Rv0248c	4616.4	0.167562	0.143011	1.17167	0.241328	0.353859	protein_coding	NA	NE	intermediary metabolism and respiration
Rv0249c	2460.88	0.26769	0.13275	2.01649	0.0437483	0.0875623	protein_coding	NA	NE	intermediary metabolism and respiration
Rv0250c	2736.14	-0.928495	0.224434	-4.13706	3.5179e-05	0.000187762	protein_coding	NA	NE	conserved hypotheticals
Rv0251c	20793.2	3.10368	0.507939	6.11035	9.94134e-10	1.33541e-08	protein_coding	hsp	NE	virulence, detoxification, adaptation
Rv0252	7453.02	-0.117349	0.107507	-1.09155	0.275032	0.390883	protein_coding	nirB	NE	intermediary metabolism and respiration
Rv0253	730.506	0.0759763	0.251794	0.30174	0.76285	0.837723	protein_coding	nirD	NE	intermediary metabolism and respiration
Rv0254c	88.8886	-0.299709	0.210795	-1.4218	0.155084	0.246448	protein_coding	cobU	NE	intermediary metabolism and respiration
Rv0255c	331.161	0.293564	0.111766	2.62659	0.0086246	0.022004	protein_coding	cobQ1	NE	intermediary metabolism and respiration
Rv0256c	558.726	0.951167	0.113413	8.38673	4.99853e-17	1.90563e-15	protein_coding	PPE2	NE	PE/PPE
Rv0257	126.633	0.369136	0.221594	1.66582	0.0957497	0.168108	protein_coding	NA	NE	conserved hypotheticals
Rv0258c	96.1358	0.267198	0.28551	0.935861	0.349345	0.471804	protein_coding	NA	NE	conserved hypotheticals
Rv0259c	122.77	-0.280709	0.272424	-1.03041	0.302816	0.421136	protein_coding	NA	NE	conserved hypotheticals
Rv0260c	218.26	0.0387738	0.370716	0.104592	0.9167	0.945387	protein_coding	NA	NE	regulatory proteins
Rv0261c	209.331	-0.251863	0.245482	-1.02599	0.304895	0.423049	protein_coding	narK3	NE	cell wall and cell processes
Rv0262c	276.044	0.337073	0.326402	1.03269	0.301748	0.419845	protein_coding	aac	NE	virulence, detoxification, adaptation
Rv0263c	382.767	0.445599	0.236198	1.88655	0.0592212	0.112493	protein_coding	NA	NE	conserved hypotheticals
Rv0264c	183.638	0.161844	0.212996	0.759845	0.447347	0.568486	protein_coding	NA	NE	conserved hypotheticals
Rv0265c	397.768	-0.189032	0.144063	-1.31214	0.189472	0.290597	protein_coding	NA	NE	cell wall and cell processes
Rv0266c	517.512	0.349608	0.163097	2.14355	0.0320686	0.0674216	protein_coding	oplA	NE	intermediary metabolism and respiration
Rv0267	66.1351	-0.0414024	0.372754	-0.111072	0.91156	0.942643	protein_coding	narU	GA	cell wall and cell processes
Rv0268c	1016.91	-0.232123	0.218737	-1.06119	0.288602	0.405501	protein_coding	NA	GA	conserved hypotheticals
Rv0269c	294.572	-0.427219	0.122585	-3.4851	0.000491955	0.00185258	protein_coding	NA	NE	conserved hypotheticals
Rv0270	3236.05	0.176217	0.080968	2.17638	0.0295272	0.0627042	protein_coding	fadD2	NE	lipid metabolism
Rv0271c	1085.97	0.894631	0.0969213	9.23049	2.69393e-20	1.36504e-18	protein_coding	fadE6	NE	lipid metabolism
Rv0272c	437.658	0.197699	0.144839	1.36496	0.172265	0.270317	protein_coding	NA	NE	conserved hypotheticals
Rv0273c	310.037	0.0341307	0.161825	0.210911	0.832957	0.886474	protein_coding	NA	NE	regulatory proteins
Rv0274	471.117	0.747104	0.216716	3.4474	0.00056602	0.00209406	protein_coding	NA	NE	conserved hypotheticals
Rv0275c	600.623	0.721728	0.22521	3.20469	0.0013521	0.00444739	protein_coding	NA	NE	regulatory proteins
Rv0276	3503.9	0.131027	0.187129	0.700195	0.483806	0.599013	protein_coding	NA	NE	conserved hypotheticals
Rv0277c	394.133	-0.390365	0.268659	-1.45301	0.14622	0.235445	protein_coding	vapC25	NE	virulence, detoxification, adaptation
Rv0277A	1140.49	0.355513	0.277179	1.28261	0.199628	0.302924	pseudogene	vapB25	NA	virulence, detoxification, adaptation
Rv0278c	52.618	0.328397	0.32001	1.02621	0.304792	0.423049	protein_coding	NA	NE	PE/PPE
Rv0279c	141.378	0.0846823	0.245989	0.344252	0.730657	0.810819	protein_coding	PE_PGRS4	NE	PE/PPE
Rv0280	2541.52	-1.16548	0.367952	-3.16748	0.00153766	0.00497997	protein_coding	PPE3	NE	PE/PPE
Rv0281	1861.12	-0.125632	0.169891	-0.739487	0.459612	0.578561	protein_coding	NA	NE	lipid metabolism
Rv0282	13456.9	-0.338449	0.28199	-1.20022	0.230055	0.339443	protein_coding	eccA3	ES	cell wall and cell processes
Rv0283	5442.32	-0.177568	0.196388	-0.904171	0.365905	0.489872	protein_coding	eccB3	ES	cell wall and cell processes
Rv0284	11677.3	-0.0130913	0.195894	-0.0668282	0.946718	0.96477	protein_coding	eccC3	ES	cell wall and cell processes
Rv0285	334.782	0.328421	0.555004	0.591745	0.554021	0.66237	protein_coding	PE5	ES	PE/PPE
Rv0286	5018.54	0.275308	0.358574	0.767786	0.442615	0.563725	protein_coding	PPE4	ES	PE/PPE
Rv0287	4580.11	1.02111	0.309312	3.30124	0.000962568	0.0032933	protein_coding	esxG	GD	cell wall and cell processes
Rv0288	3677.61	0.833668	0.220798	3.7757	0.00015956	0.000705766	protein_coding	esxH	GD	cell wall and cell processes
Rv0289	5041.88	0.4159	0.262675	1.58332	0.113348	0.192995	protein_coding	espG3	ES	cell wall and cell processes
Rv0290	4447.48	0.197459	0.267736	0.737511	0.460812	0.579525	protein_coding	eccD3	ES	cell wall and cell processes
Rv0291	4028.33	0.0963373	0.296471	0.324947	0.745221	0.823384	protein_coding	mycP3	ES	intermediary metabolism and respiration
Rv0292	1315.27	0.0659999	0.230859	0.285888	0.774964	0.845051	protein_coding	eccE3	ES	cell wall and cell processes
Rv0293c	1364.89	-0.00776047	0.157252	-0.0493506	0.96064	0.9734	protein_coding	NA	NE	conserved hypotheticals
Rv0294	68.7228	-0.448124	0.227517	-1.96963	0.048881	0.095686	protein_coding	tam	NE	intermediary metabolism and respiration
Rv0295c	571.223	-0.0956562	0.108756	-0.87955	0.379103	0.5025	protein_coding	NA	NE	conserved hypotheticals
Rv0296c	559.328	0.655613	0.100706	6.51019	7.50565e-11	1.19702e-09	protein_coding	NA	NE	intermediary metabolism and respiration
Rv0297	828.383	-0.425164	0.128133	-3.31815	0.000906142	0.00314051	protein_coding	PE_PGRS5	NE	PE/PPE
Rv0298	863.295	0.175757	0.075862	2.3168	0.0205144	0.045928	protein_coding	NA	NE	conserved hypotheticals
Rv0299	749.652	0.668258	0.119418	5.59595	2.19422e-08	2.33907e-07	protein_coding	NA	NE	conserved hypotheticals
Rv0300	866.562	-0.257713	0.12289	-2.0971	0.0359846	0.0744811	protein_coding	vapB2	NE	virulence, detoxification, adaptation
Rv0301	736.586	-0.109864	0.158904	-0.69139	0.489321	0.603807	protein_coding	vapC2	NE	virulence, detoxification, adaptation
Rv0302	457.208	-0.358378	0.169627	-2.11274	0.0346234	0.0720736	protein_coding	NA	NE	regulatory proteins
Rv0303	263.826	-0.0257187	0.19196	-0.133979	0.893419	0.929165	protein_coding	NA	NE	intermediary metabolism and respiration
Rv0304c	454.308	-0.435596	0.1628	-2.67565	0.00745834	0.0193994	protein_coding	PPE5	NE	PE/PPE
Rv0305c	477.338	0.0379587	0.174628	0.217369	0.827921	0.883072	protein_coding	PPE6	NE	PE/PPE
Rv0306	61.5872	0.232378	0.20752	1.11979	0.262805	0.378829	protein_coding	NA	NE	intermediary metabolism and respiration
Rv0307c	218.508	1.1579	0.20998	5.51434	3.50101e-08	3.63071e-07	protein_coding	NA	NE	conserved hypotheticals
Rv0308	839.339	0.779006	0.114402	6.80935	9.80379e-12	1.76777e-10	protein_coding	NA	NE	cell wall and cell processes
Rv0309	1604.07	-0.402901	0.177394	-2.27122	0.0231338	0.0509261	protein_coding	NA	NE	cell wall and cell processes
Rv0310c	76.7518	-0.116183	0.219891	-0.528366	0.597246	0.699057	protein_coding	NA	NE	conserved hypotheticals
Rv0311	232.88	1.69653	0.177925	9.53513	1.49703e-21	9.07973e-20	protein_coding	NA	NE	conserved hypotheticals
Rv0312	1330.73	-1.42313	0.372848	-3.81691	0.000135133	0.00060985	protein_coding	NA	NE	conserved hypotheticals
Rv0313	1838.28	-0.162058	0.160672	-1.00863	0.313153	0.432557	protein_coding	NA	GA	conserved hypotheticals
Rv0314c	701.618	-0.0656631	0.145222	-0.452158	0.651155	0.746655	protein_coding	NA	GA	cell wall and cell processes
Rv0315	1775.56	-0.156869	0.198076	-0.791963	0.428382	0.550574	protein_coding	NA	GA	intermediary metabolism and respiration
Rv0316	238.138	-0.254537	0.146345	-1.73929	0.081983	0.147628	protein_coding	NA	NE	intermediary metabolism and respiration
Rv0317c	513.987	-0.592307	0.147739	-4.00915	6.09385e-05	0.000306453	protein_coding	glpQ2	NE	intermediary metabolism and respiration
Rvnt04	28.024	-0.570608	0.451705	-1.26323	0.206506	0.311648	tRNA	glyU	NA	NA
Rv0318c	101.554	-0.37564	0.195563	-1.92082	0.0547547	0.10558	protein_coding	NA	NE	cell wall and cell processes
Rv0319	105.508	0.102093	0.156577	0.65203	0.514382	0.627015	protein_coding	pcp	NE	intermediary metabolism and respiration
Rv0320	137.515	-1.51021	0.252905	-5.97146	2.35133e-09	2.95987e-08	protein_coding	NA	NE	cell wall and cell processes
Rv0321	234.902	-0.174695	0.170166	-1.02662	0.304601	0.422934	protein_coding	dcd	NE	intermediary metabolism and respiration
Rv0322	152.724	-0.405935	0.214201	-1.89511	0.0580772	0.110706	protein_coding	udgA	NE	intermediary metabolism and respiration
Rv0323c	123.519	-0.296077	0.212235	-1.39504	0.163003	0.257701	protein_coding	NA	NE	conserved hypotheticals
Rv0324	126.666	-0.270562	0.222657	-1.21515	0.224309	0.332806	protein_coding	NA	NE	regulatory proteins
Rv0325	44.7508	-0.405795	0.290816	-1.39537	0.162905	0.257649	protein_coding	NA	NE	unknown
Rv0326	79.2914	-1.00303	0.267421	-3.75075	0.000176306	0.000770474	protein_coding	NA	NE	unknown
Rv0327c	223.142	1.59248	0.20557	7.74664	9.43572e-15	2.73704e-13	protein_coding	cyp135A1	NE	intermediary metabolism and respiration
Rv0328	320.42	0.829398	0.181114	4.57944	4.6623e-06	3.12094e-05	protein_coding	NA	NE	regulatory proteins
Rv0329c	33.6566	2.23781	0.275932	8.11	5.06209e-16	1.7775e-14	protein_coding	NA	NE	conserved hypotheticals
Rv0330c	56.996	1.95288	0.264848	7.37358	1.66107e-13	4.00559e-12	protein_coding	NA	NE	conserved hypotheticals
Rv0331	415.145	1.68489	0.131441	12.8186	1.28973e-37	2.45848e-35	protein_coding	NA	NE	intermediary metabolism and respiration
Rv0332	469.343	0.0280628	0.151145	0.185668	0.852705	0.900048	protein_coding	NA	NE	conserved hypotheticals
Rv0333	321.994	0.041525	0.139478	0.297717	0.765919	0.8401	protein_coding	NA	NE	conserved hypotheticals
Rv0334	487.474	0.398313	0.13729	2.90124	0.00371684	0.0107271	protein_coding	rmlA	ES	intermediary metabolism and respiration
Rv0335c	10.4609	0.393756	0.480054	0.820234	0.412083	0.534532	protein_coding	PE6	Uncertain	PE/PPE
Rv0336	73.7181	1.91203	0.400826	4.77024	1.84011e-06	1.35155e-05	protein_coding	NA	GA	insertion seqs and phages
Rv0337c	1400.28	-0.0680291	0.10297	-0.660667	0.508826	0.621933	protein_coding	aspC	ES	intermediary metabolism and respiration
Rv0338c	4143.55	0.415731	0.145514	2.85698	0.00427688	0.0121163	protein_coding	NA	ES	intermediary metabolism and respiration
Rv0339c	380.609	0.141455	0.0915556	1.54501	0.122343	0.204654	protein_coding	NA	NE	regulatory proteins
Rv0340	332.621	0.202499	0.134545	1.50506	0.132309	0.217417	protein_coding	NA	NE	conserved hypotheticals
Rv0341	2140.33	3.82094	0.530121	7.20767	5.69167e-13	1.28722e-11	protein_coding	iniB	NE	cell wall and cell processes
Rv0342	1211.89	1.17959	0.110681	10.6576	1.60656e-26	1.46161e-24	protein_coding	iniA	NE	cell wall and cell processes
Rv0343	530.896	0.3296	0.135223	2.43746	0.014791	0.03489	protein_coding	iniC	NE	cell wall and cell processes
Rv0344c	81.3438	-0.239467	0.335317	-0.71415	0.475135	0.592642	protein_coding	lpqJ	NE	cell wall and cell processes
Rv0345	140.304	-0.0999495	0.145467	-0.687095	0.492023	0.606021	protein_coding	NA	NE	conserved hypotheticals
Rv0346c	2692.37	-0.532548	0.154413	-3.44886	0.000562949	0.00208463	protein_coding	ansP2	NE	cell wall and cell processes
Rv0347	462.69	0.48191	0.157201	3.06557	0.00217258	0.00676796	protein_coding	NA	GD	cell wall and cell processes
Rv0348	268.503	1.04279	0.171479	6.08115	1.19327e-09	1.57198e-08	protein_coding	NA	NE	regulatory proteins
Rv0349	305.339	0.00567977	0.126803	0.0447923	0.964273	0.975729	protein_coding	NA	NE	conserved hypotheticals
Rv0350	42797.3	2.59326	0.276126	9.39159	5.91031e-21	3.24096e-19	protein_coding	dnaK	ES	virulence, detoxification, adaptation
Rv0351	11575.7	2.04291	0.466927	4.37522	1.21308e-05	7.28029e-05	protein_coding	grpE	ES	virulence, detoxification, adaptation
Rv0352	12338.4	1.45974	0.157382	9.27517	1.77342e-20	9.3408e-19	protein_coding	dnaJ1	NE	virulence, detoxification, adaptation
Rv0353	1667.85	1.17709	0.270837	4.34611	1.38575e-05	8.24242e-05	protein_coding	hspR	NE	virulence, detoxification, adaptation
Rv0354c	98.9475	-0.257844	0.225184	-1.14504	0.252193	0.366834	protein_coding	PPE7	GA	PE/PPE
Rv0355c	2275.1	-0.0832781	0.142997	-0.582377	0.560313	0.667937	protein_coding	PPE8	GA	PE/PPE
Rv0356c	158.563	-0.0397386	0.248508	-0.159909	0.872953	0.915902	protein_coding	NA	NE	conserved hypotheticals
Rv0357c	473.19	0.310741	0.173834	1.78757	0.0738447	0.134854	protein_coding	purA	ES	intermediary metabolism and respiration
Rv0358	58.5069	0.0575092	0.174728	0.329136	0.742053	0.820563	protein_coding	NA	GD	conserved hypotheticals
Rv0359	104.66	-0.353491	0.214253	-1.64988	0.0989682	0.172773	protein_coding	NA	NE	cell wall and cell processes
Rv0360c	95.0934	-0.302543	0.185296	-1.63276	0.10252	0.177811	protein_coding	NA	NE	conserved hypotheticals
Rv0361	999.092	0.492804	0.200262	2.4608	0.0138628	0.0331101	protein_coding	NA	NE	cell wall and cell processes
Rv0362	175.92	0.309534	0.116141	2.66515	0.0076954	0.0199383	protein_coding	mgtE	NE	cell wall and cell processes
Rv0363c	2069.42	0.465607	0.0958526	4.85753	1.18859e-06	9.18522e-06	protein_coding	fba	ES	intermediary metabolism and respiration
Rv0364	778.206	-0.554199	0.150547	-3.68123	0.000232115	0.00097806	protein_coding	NA	ES	cell wall and cell processes
Rv0365c	253.883	-0.0283904	0.134673	-0.210809	0.833036	0.886474	protein_coding	NA	NE	conserved hypotheticals
Rv0366c	68.2346	-0.187086	0.28693	-0.652028	0.514383	0.627015	protein_coding	NA	NE	conserved hypotheticals
Rv0367c	87.7287	0.380458	0.310813	1.22407	0.220924	0.329031	protein_coding	NA	NE	conserved hypotheticals
Rv0368c	33.2026	0.398587	0.332012	1.20052	0.229938	0.339396	protein_coding	NA	NE	conserved hypotheticals
Rv0369c	44.7761	-0.170666	0.244747	-0.697316	0.485605	0.600518	protein_coding	NA	NE	intermediary metabolism and respiration
Rv0370c	53.2415	-0.558831	0.245415	-2.27708	0.0227812	0.0503273	protein_coding	NA	NE	intermediary metabolism and respiration
Rv0371c	12.1776	0.0119663	0.587615	0.0203643	0.983753	0.989189	protein_coding	NA	NE	conserved hypotheticals
Rv0372c	25.6274	0.295358	0.415383	0.71105	0.477053	0.59398	protein_coding	NA	NE	conserved hypotheticals
Rv0373c	262.572	0.414057	0.148945	2.77993	0.00543707	0.0148308	protein_coding	NA	NE	intermediary metabolism and respiration
Rv0374c	38.2413	0.0892693	0.306657	0.291105	0.770971	0.842533	protein_coding	NA	NE	intermediary metabolism and respiration
Rv0375c	65.7389	-0.273935	0.232626	-1.17758	0.238965	0.350652	protein_coding	NA	NE	intermediary metabolism and respiration
Rv0376c	179.569	0.489883	0.16122	3.0386	0.00237683	0.00728941	protein_coding	NA	NE	conserved hypotheticals
Rv0377	145.246	0.433084	0.160633	2.69612	0.00701533	0.0184388	protein_coding	NA	NE	regulatory proteins
Rv0378	6.10916	-1.24898	0.816448	-1.52978	0.126072	0.209578	protein_coding	NA	Uncertain	conserved hypotheticals
Rv0379	131.296	-0.00185413	0.334812	-0.00553783	0.995581	0.99583	protein_coding	secE2	NE	cell wall and cell processes
Rv0380c	153.005	-0.808911	0.222587	-3.63413	0.000278921	0.00113008	protein_coding	NA	NE	intermediary metabolism and respiration
Rv0381c	488.25	-0.291487	0.193698	-1.50485	0.132362	0.217417	protein_coding	NA	NE	conserved hypotheticals
Rv0382c	1400.14	-0.459893	0.101189	-4.5449	5.49626e-06	3.61273e-05	protein_coding	pyrE	ES	intermediary metabolism and respiration
Rv0383c	7830	-0.300358	0.0864509	-3.47432	0.000512144	0.00192138	protein_coding	NA	GD	cell wall and cell processes
Rv0384c	22665.3	1.09493	0.17039	6.42603	1.30981e-10	2.02439e-09	protein_coding	clpB	GD	virulence, detoxification, adaptation
Rv0385	166.584	-0.105523	0.174583	-0.604427	0.54556	0.653855	protein_coding	NA	GA	intermediary metabolism and respiration
Rv0386	494.996	0.122617	0.132313	0.926719	0.354072	0.476811	protein_coding	NA	NE	regulatory proteins
Rv0387c	136.575	0.266755	0.161365	1.65312	0.098306	0.171767	pseudogene	NA	NE	conserved hypotheticals
Rv0389	279.082	0.559739	0.167787	3.33601	0.000849886	0.00297907	protein_coding	purT	NE	intermediary metabolism and respiration
Rv0390	347.659	0.059818	0.140947	0.424401	0.671273	0.764496	protein_coding	NA	NE	conserved hypotheticals
Rv0391	683.129	0.04252	0.147693	0.287895	0.773427	0.844295	protein_coding	metZ	NE	intermediary metabolism and respiration
Rv0392c	584.369	0.547929	0.124198	4.41173	1.02546e-05	6.26707e-05	protein_coding	ndhA	NE	intermediary metabolism and respiration
Rv0393	29.6932	-0.586193	0.369317	-1.58724	0.112459	0.191808	protein_coding	NA	NE	insertion seqs and phages
Rv0394c	240.003	0.258801	0.121802	2.12477	0.0336056	0.0702838	protein_coding	NA	NE	cell wall and cell processes
Rv0395	11.372	-0.64012	0.473058	-1.35315	0.176007	0.275002	protein_coding	NA	NE	conserved hypotheticals
Rv0396	8.85946	0.0657322	0.481346	0.136559	0.891379	0.928249	protein_coding	NA	NE	conserved hypotheticals
Rv0397	10.7979	0.179237	0.522169	0.343255	0.731407	0.811031	protein_coding	NA	NE	insertion seqs and phages
Rv0397A	598.908	0.889806	0.127692	6.96838	3.20605e-12	6.61537e-11	protein_coding	NA	NE	NA
Rv0398c	113.06	0.247559	0.19334	1.28043	0.200393	0.303853	protein_coding	NA	NE	cell wall and cell processes
Rv0399c	252.496	0.763585	0.143744	5.31211	1.08363e-07	1.02065e-06	protein_coding	lpqK	NE	cell wall and cell processes
Rv0400c	450.72	0.977668	0.226512	4.31619	1.58742e-05	9.20936e-05	protein_coding	fadE7	NE	lipid metabolism
Rv0401	57.8925	-0.228886	0.215915	-1.06007	0.289111	0.405932	protein_coding	NA	NE	cell wall and cell processes
Rv0402c	582.675	-0.443094	0.146957	-3.01513	0.00256871	0.00780162	protein_coding	mmpL1	NE	cell wall and cell processes
Rv0403c	78.3447	-0.646309	0.324406	-1.99229	0.0463398	0.0915288	protein_coding	mmpS1	NE	cell wall and cell processes
Rv0404	760.926	-0.376757	0.230547	-1.63419	0.10222	0.177494	protein_coding	fadD30	NE	lipid metabolism
Rv0405	1507.67	-0.556072	0.16166	-3.43977	0.000582202	0.00214205	protein_coding	pks6	ESD	lipid metabolism
Rv0406c	199.73	0.476105	0.161551	2.94708	0.00320787	0.00946984	protein_coding	NA	NE	conserved hypotheticals
Rv0407	672.861	0.495957	0.134266	3.69383	0.000220901	0.000934745	protein_coding	fgd1	NE	intermediary metabolism and respiration
Rv0408	788.181	-0.187157	0.110317	-1.69654	0.0897846	0.159241	protein_coding	pta	NE	intermediary metabolism and respiration
Rv0409	733.845	-0.677684	0.109534	-6.18699	6.13257e-10	8.46506e-09	protein_coding	ackA	NE	intermediary metabolism and respiration
Rv0410c	4439.78	0.13706	0.14491	0.945828	0.344236	0.466367	protein_coding	pknG	NE	regulatory proteins
Rv0411c	2240.69	0.405223	0.149451	2.71141	0.00669983	0.0177494	protein_coding	glnH	NE	cell wall and cell processes
Rv0412c	4527.7	0.521403	0.157557	3.30931	0.000935279	0.00322116	protein_coding	NA	NE	cell wall and cell processes
Rv0413	252.052	0.367311	0.237323	1.54772	0.121689	0.203901	protein_coding	mutT3	NE	information pathways
Rv0414c	57.2688	0.085156	0.221445	0.384546	0.700574	0.786782	protein_coding	thiE	ES	intermediary metabolism and respiration
Rv0415	551.504	0.247202	0.198804	1.24344	0.213704	0.320037	protein_coding	thiO	ES	intermediary metabolism and respiration
Rv0416	32.2035	0.870442	0.350622	2.48257	0.013044	0.0314358	protein_coding	thiS	ES	intermediary metabolism and respiration
Rv0417	216.525	0.543729	0.132103	4.11596	3.85571e-05	0.000203352	protein_coding	thiG	ES	intermediary metabolism and respiration
Rv0418	1224.46	-0.050478	0.180887	-0.279058	0.7802	0.84868	protein_coding	lpqL	NE	cell wall and cell processes
Rv0419	1694.02	-0.0409898	0.082324	-0.497908	0.618549	0.718681	protein_coding	lpqM	NE	cell wall and cell processes
Rv0420c	240.053	-0.240249	0.147581	-1.62791	0.103544	0.179353	protein_coding	NA	NE	cell wall and cell processes
Rv0421c	218.09	-0.801997	0.205466	-3.90331	9.48868e-05	0.000447915	protein_coding	NA	NE	conserved hypotheticals
Rv0422c	502.179	-0.388082	0.136462	-2.84388	0.00445674	0.0125548	protein_coding	thiD	GD	intermediary metabolism and respiration
Rv0423c	4220.63	0.333077	0.0931	3.57763	0.00034673	0.00135675	protein_coding	thiC	ES	intermediary metabolism and respiration
Rv0424c	774.86	0.120692	0.184607	0.653774	0.513258	0.626393	protein_coding	NA	NE	conserved hypotheticals
Rv0425c	4773.33	-0.30129	0.158095	-1.90576	0.0566818	0.108824	protein_coding	ctpH	NE	cell wall and cell processes
Rv0426c	828.478	0.405327	0.27344	1.48233	0.138253	0.225062	protein_coding	NA	NE	cell wall and cell processes
Rv0427c	468.504	0.50809	0.142875	3.5562	0.000376262	0.00145665	protein_coding	xthA	NE	information pathways
Rv0428c	120.529	0.075997	0.190812	0.398283	0.690422	0.779622	protein_coding	NA	NE	intermediary metabolism and respiration
Rv0429c	356.371	-0.105429	0.167614	-0.628999	0.52935	0.639568	protein_coding	def	ES	information pathways
Rv0430	764.7	-0.818058	0.281104	-2.91016	0.00361246	0.0104987	protein_coding	NA	ES	conserved hypotheticals
Rv0431	502.731	-0.0902142	0.158488	-0.569216	0.569209	0.674569	protein_coding	NA	NE	cell wall and cell processes
Rv0432	630.68	0.401347	0.125314	3.20274	0.00136127	0.00447021	protein_coding	sodC	NE	virulence, detoxification, adaptation
Rv0433	1194.79	-0.0638137	0.0780886	-0.817196	0.413817	0.536055	protein_coding	NA	NE	conserved hypotheticals
Rv0434	458.235	-0.641587	0.119026	-5.39031	7.03356e-08	6.95193e-07	protein_coding	NA	NE	conserved hypotheticals
Rv0435c	877.275	-0.3896	0.128143	-3.04036	0.00236296	0.00727052	protein_coding	NA	NE	cell wall and cell processes
Rv0436c	494.334	-0.24641	0.0869604	-2.83358	0.00460292	0.012912	protein_coding	pssA	NE	lipid metabolism
Rv0437c	210.299	-0.0186603	0.194448	-0.0959655	0.923548	0.949888	protein_coding	psd	NE	lipid metabolism
Rv0438c	269.622	0.16009	0.169642	0.943692	0.345327	0.467324	protein_coding	moeA2	NE	intermediary metabolism and respiration
Rv0439c	286.357	0.96168	0.16378	5.87179	4.31127e-09	5.18259e-08	protein_coding	NA	NE	intermediary metabolism and respiration
Rv0440	41237.5	3.71857	0.500381	7.43149	1.07378e-13	2.68646e-12	protein_coding	groEL2	ES	virulence, detoxification, adaptation
Rv0441c	188.153	0.152368	0.264854	0.575288	0.565096	0.67144	protein_coding	NA	NE	conserved hypotheticals
Rv0442c	350.71	-0.843137	0.117431	-7.17988	6.97733e-13	1.55168e-11	protein_coding	PPE10	NE	PE/PPE
Rv0443	564.066	0.659265	0.2115	3.11709	0.00182649	0.00579352	protein_coding	NA	NE	conserved hypotheticals
Rv0444c	580.294	-0.29055	0.156868	-1.85219	0.0639981	0.119712	protein_coding	rskA	NE	information pathways
Rv0445c	511.102	-0.764133	0.202781	-3.76826	0.000164386	0.00072551	protein_coding	sigK	NE	information pathways
Rv0446c	291.969	-0.699739	0.119812	-5.84033	5.20976e-09	6.17002e-08	protein_coding	NA	NE	cell wall and cell processes
Rv0447c	293.872	-1.05785	0.133177	-7.94316	1.97102e-15	6.3629e-14	protein_coding	ufaA1	NE	lipid metabolism
Rv0448c	17.1619	0.159521	0.472925	0.337308	0.735885	0.815319	protein_coding	NA	NE	conserved hypotheticals
Rv0449c	148.691	-0.447009	0.21246	-2.10397	0.035381	0.0733835	protein_coding	NA	NE	conserved hypotheticals
Rv0450c	2907.07	0.173537	0.132105	1.31363	0.188972	0.290052	protein_coding	mmpL4	NE	cell wall and cell processes
Rv0451c	479.983	0.116196	0.206084	0.563826	0.572873	0.677062	protein_coding	mmpS4	NE	cell wall and cell processes
Rv0452	175.809	1.16108	0.141403	8.21114	2.19097e-16	7.97316e-15	protein_coding	NA	NE	regulatory proteins
Rv0453	105.647	1.03864	0.176753	5.87625	4.19665e-09	5.07528e-08	protein_coding	PPE11	NE	PE/PPE
Rv0455c	2007.17	0.106132	0.246862	0.429924	0.667251	0.760754	protein_coding	NA	NE	conserved hypotheticals
Rv0456c	76.3946	0.399994	0.205475	1.94668	0.0515729	0.100217	protein_coding	echA2	NE	lipid metabolism
Rv0456A	17.8375	-0.567657	0.365513	-1.55304	0.120413	0.202186	protein_coding	mazF1	NE	virulence, detoxification, adaptation
Rv0456B	12.54	-0.836146	0.410426	-2.03727	0.0416234	0.0838543	protein_coding	mazE1	NE	virulence, detoxification, adaptation
Rv0457c	371.767	1.20145	0.213368	5.6309	1.79275e-08	1.93434e-07	protein_coding	NA	NE	intermediary metabolism and respiration
Rv0458	1096.54	-0.372593	0.124585	-2.99066	0.00278374	0.00835332	protein_coding	NA	NE	intermediary metabolism and respiration
Rv0459	336.673	-0.997655	0.204173	-4.88633	1.02735e-06	8.07953e-06	protein_coding	NA	NE	conserved hypotheticals
Rv0460	424.385	-0.359652	0.307287	-1.17041	0.241835	0.35424	protein_coding	NA	NE	conserved hypotheticals
Rv0461	388.912	-0.294668	0.166741	-1.76722	0.0771917	0.140412	protein_coding	NA	GA	cell wall and cell processes
Rv0462	2948.77	0.459438	0.137553	3.34009	0.000837525	0.00294606	protein_coding	lpdC	GD	intermediary metabolism and respiration
Rv0463	91.6226	-0.35489	0.156287	-2.27076	0.0231616	0.0509427	protein_coding	NA	NE	cell wall and cell processes
Rv0464c	1161.16	-0.0980361	0.124104	-0.789949	0.429558	0.551658	protein_coding	NA	NE	conserved hypotheticals
Rv0465c	1671.42	0.266254	0.164552	1.61805	0.105652	0.182059	protein_coding	NA	NE	regulatory proteins
Rv0466	1363.61	0.38054	0.151594	2.51026	0.0120644	0.0293579	protein_coding	NA	NE	conserved hypotheticals
Rv0467	6016.38	1.81395	0.559721	3.24081	0.0011919	0.00397266	protein_coding	icl1	GD	intermediary metabolism and respiration
Rv0468	1465.22	0.315065	0.190518	1.65373	0.0981815	0.171625	protein_coding	fadB2	NE	lipid metabolism
Rv0469	2649.05	0.0819961	0.140166	0.584993	0.558552	0.666831	protein_coding	umaA	NE	lipid metabolism
Rv0470c	2402.19	0.457408	0.100811	4.5373	5.69778e-06	3.71469e-05	protein_coding	pcaA	NE	lipid metabolism
Rv0470A	51.8334	-1.24419	0.237746	-5.23327	1.6654e-07	1.52554e-06	protein_coding	NA	GA	conserved hypotheticals
Rv0471c	113.814	0.0381747	0.247076	0.154506	0.877211	0.918672	protein_coding	NA	GA	conserved hypotheticals
Rv0472c	832.884	0.183097	0.138559	1.32144	0.186356	0.287469	protein_coding	NA	GA	regulatory proteins
Rv0473	895.034	0.0140226	0.176313	0.0795322	0.936609	0.957662	protein_coding	NA	GA	cell wall and cell processes
Rv0474	1069.66	-0.074841	0.155946	-0.479914	0.631288	0.730149	protein_coding	NA	GA	regulatory proteins
Rv0475	4552.17	0.491685	0.113508	4.33174	1.47939e-05	8.69602e-05	protein_coding	hbhA	GA	cell wall and cell processes
Rv0476	1013.92	0.175372	0.195075	0.898999	0.368653	0.492728	protein_coding	NA	GA	cell wall and cell processes
Rv0477	550.441	0.310232	0.211377	1.46767	0.142194	0.230095	protein_coding	NA	GA	cell wall and cell processes
Rv0478	263.488	-0.278593	0.206553	-1.34877	0.17741	0.276546	protein_coding	deoC	GA	intermediary metabolism and respiration
Rv0479c	2150.96	0.516988	0.141706	3.64832	0.000263956	0.00107818	protein_coding	NA	ES	cell wall and cell processes
Rv0480c	316.982	-0.114274	0.126701	-0.901918	0.3671	0.491144	protein_coding	NA	NE	intermediary metabolism and respiration
Rv0481c	281.891	-0.909117	0.193005	-4.71033	2.4732e-06	1.75848e-05	protein_coding	NA	NE	conserved hypotheticals
Rv0482	179.966	0.0643709	0.284953	0.2259	0.821279	0.878563	protein_coding	murB	ES	cell wall and cell processes
Rv0483	4891.58	0.488873	0.209813	2.33004	0.0198038	0.0445614	protein_coding	lprQ	GA	cell wall and cell processes
Rv0484c	263.991	-0.172246	0.23767	-0.724726	0.46862	0.586031	protein_coding	NA	GA	intermediary metabolism and respiration
Rv0485	2546.66	0.942615	0.119246	7.9048	2.6837e-15	8.45892e-14	protein_coding	NA	NE	regulatory proteins
Rv0486	1375.87	0.0761959	0.178532	0.42679	0.669532	0.76292	protein_coding	mshA	NE	intermediary metabolism and respiration
Rv0487	642.943	-0.171867	0.136132	-1.26251	0.206767	0.311823	protein_coding	NA	NE	conserved hypotheticals
Rv0488	66.1324	-0.572086	0.202128	-2.83032	0.0046501	0.0130263	protein_coding	NA	NE	cell wall and cell processes
Rv0489	459.862	0.0147854	0.165537	0.089318	0.928829	0.953849	protein_coding	gpm1	NE	intermediary metabolism and respiration
Rv0490	2365.98	0.0126948	0.141942	0.0894368	0.928735	0.953849	protein_coding	senX3	NE	regulatory proteins
Rv0491	1095.36	-0.356909	0.113823	-3.13566	0.00171466	0.00549103	protein_coding	regX3	NE	regulatory proteins
Rv0492c	193.184	0.401106	0.203524	1.97081	0.0487457	0.0955577	protein_coding	NA	NE	intermediary metabolism and respiration
Rv0492A	40.4455	0.823771	0.410432	2.00708	0.0447409	0.0890591	protein_coding	NA	NE	conserved hypotheticals
Rv0493c	195.28	0.79808	0.264318	3.0194	0.00253278	0.0077046	protein_coding	NA	NE	conserved hypotheticals
Rv0494	35.6558	0.919442	0.316606	2.90405	0.00368365	0.0106544	protein_coding	NA	NE	regulatory proteins
Rv0495c	743.248	0.751871	0.14106	5.33014	9.81374e-08	9.33122e-07	protein_coding	NA	NE	conserved hypotheticals
Rv0496	870.099	-0.199302	0.143365	-1.39018	0.164476	0.259722	protein_coding	NA	NE	conserved hypotheticals
Rv0497	706.002	0.0979061	0.154417	0.634038	0.526056	0.637322	protein_coding	NA	NE	cell wall and cell processes
Rv0498	293.001	-0.754157	0.122874	-6.13763	8.37628e-10	1.13278e-08	protein_coding	NA	NE	conserved hypotheticals
Rv0499	233.615	-0.921283	0.208375	-4.42126	9.81257e-06	6.04303e-05	protein_coding	NA	NE	conserved hypotheticals
Rv0500	422.458	-0.372278	0.168535	-2.20891	0.027181	0.058372	protein_coding	proC	ES	intermediary metabolism and respiration
Rv0500A	1614.82	-0.866072	0.221529	-3.90951	9.24819e-05	0.000438094	protein_coding	NA	NE	conserved hypotheticals
Rv0501	3364.73	-0.241417	0.130739	-1.84655	0.0648119	0.121008	protein_coding	galE2	NE	intermediary metabolism and respiration
Rv0502	4427.94	-0.236354	0.160626	-1.47145	0.141168	0.228969	protein_coding	NA	NE	conserved hypotheticals
Rv0503c	2051.46	0.0944462	0.17793	0.530806	0.595554	0.697484	protein_coding	cmaA2	GA	lipid metabolism
Rv0504c	327.369	0.477774	0.0971834	4.9162	8.8238e-07	7.03619e-06	protein_coding	NA	NE	conserved hypotheticals
Rv0505c	936.65	0.515741	0.140921	3.65979	0.000252422	0.00104277	protein_coding	serB1	NE	intermediary metabolism and respiration
Rv0506	487.489	-0.260824	0.125507	-2.07817	0.0376938	0.0774183	protein_coding	mmpS2	NE	cell wall and cell processes
Rv0507	1255.22	-0.362562	0.127821	-2.83648	0.0045614	0.0128045	protein_coding	mmpL2	NE	cell wall and cell processes
Rv0508	115.067	-0.547135	0.162278	-3.37159	0.000747366	0.00266166	protein_coding	NA	NE	conserved hypotheticals
Rv0509	3276.41	0.101775	0.0893203	1.13944	0.25452	0.369352	protein_coding	hemA	ES	intermediary metabolism and respiration
Rv0510	1886.41	-0.351939	0.187237	-1.87965	0.0601559	0.113855	protein_coding	hemC	ES	intermediary metabolism and respiration
Rv0511	2698.25	0.287724	0.14214	2.02423	0.0429467	0.0862165	protein_coding	hemD	GD	intermediary metabolism and respiration
Rv0512	1634.3	-0.554628	0.104426	-5.31118	1.08917e-07	1.02346e-06	protein_coding	hemB	ES	intermediary metabolism and respiration
Rv0513	795.102	-0.729354	0.115598	-6.30941	2.801e-10	4.10711e-09	protein_coding	NA	NE	cell wall and cell processes
Rv0514	147.069	-1.02498	0.190767	-5.37293	7.7467e-08	7.56343e-07	protein_coding	NA	NE	cell wall and cell processes
Rv0515	252.96	-0.301174	0.201607	-1.49387	0.13521	0.220917	protein_coding	NA	NE	insertion seqs and phages
Rv0516c	2637.66	0.837023	0.280328	2.98587	0.00282771	0.00845358	protein_coding	NA	GA	information pathways
Rv0517	452.875	-0.416832	0.113677	-3.66682	0.000245582	0.00101767	protein_coding	NA	GA	intermediary metabolism and respiration
Rv0518	296.97	-0.309867	0.162444	-1.90753	0.0564522	0.108539	protein_coding	NA	GA	cell wall and cell processes
Rv0519c	535.526	-0.0252257	0.153909	-0.1639	0.86981	0.913392	protein_coding	NA	GA	cell wall and cell processes
Rv0522	460.108	-0.0730778	0.161548	-0.452359	0.651011	0.746655	protein_coding	gabP	NE	cell wall and cell processes
Rv0523c	127.462	0.0597015	0.166857	0.3578	0.720493	0.803827	protein_coding	NA	NE	conserved hypotheticals
Rv0524	1022.22	0.421496	0.193222	2.1814	0.0291537	0.0619439	protein_coding	hemL	ES	intermediary metabolism and respiration
Rv0525	307.418	0.317887	0.179887	1.76715	0.0772035	0.140412	protein_coding	NA	ES	conserved hypotheticals
Rv0526	568.101	-0.288649	0.223462	-1.29172	0.196456	0.299016	protein_coding	NA	ES	intermediary metabolism and respiration
Rv0527	473.474	-0.501638	0.316643	-1.58424	0.11314	0.192805	protein_coding	ccdA	ES	intermediary metabolism and respiration
Rv0528	791.959	-0.538455	0.21613	-2.49135	0.012726	0.03075	protein_coding	NA	ES	cell wall and cell processes
Rv0529	640.142	-0.446505	0.136386	-3.27384	0.00106097	0.00357935	protein_coding	ccsA	ES	intermediary metabolism and respiration
Rv0530	1325.53	0.23255	0.220977	1.05238	0.292627	0.410149	protein_coding	NA	NE	conserved hypotheticals
Rv0530A	387.5	0.629726	0.215895	2.91682	0.00353625	0.0103025	protein_coding	NA	NE	conserved hypotheticals
Rv0531	207.245	0.0419121	0.15785	0.265518	0.79061	0.855124	protein_coding	NA	NE	cell wall and cell processes
Rv0532	130.088	-0.176014	0.253889	-0.69327	0.48814	0.602722	protein_coding	PE_PGRS6	NE	PE/PPE
Rv0533c	669.394	-0.240431	0.114882	-2.09286	0.0363619	0.0751454	protein_coding	fabH	NE	lipid metabolism
Rv0534c	185.157	-0.0344193	0.233267	-0.147553	0.882695	0.922073	protein_coding	menA	ES	intermediary metabolism and respiration
Rv0535	95.1091	-0.0833814	0.166524	-0.500718	0.61657	0.716854	protein_coding	NA	NE	intermediary metabolism and respiration
Rv0536	85.3843	0.0778662	0.239467	0.325164	0.745057	0.823384	protein_coding	galE3	NE	intermediary metabolism and respiration
Rv0537c	1122.94	-0.051889	0.143116	-0.362565	0.71693	0.800521	protein_coding	NA	NE	cell wall and cell processes
Rv0538	470.501	0.483451	0.267394	1.80801	0.070605	0.130005	protein_coding	NA	NE	cell wall and cell processes
Rv0539	113.58	-0.343476	0.218695	-1.57057	0.116283	0.196821	protein_coding	NA	NE	intermediary metabolism and respiration
Rv0540	55.8741	-0.200498	0.188127	-1.06576	0.286532	0.403443	protein_coding	NA	NE	conserved hypotheticals
Rv0541c	397.486	-0.931356	0.180852	-5.14982	2.60741e-07	2.299e-06	protein_coding	NA	NE	cell wall and cell processes
Rv0542c	553.053	-1.17413	0.157	-7.47854	7.51522e-14	1.92424e-12	protein_coding	menE	ES	intermediary metabolism and respiration
Rv0543c	714.622	-0.144475	0.0998686	-1.44665	0.147995	0.23773	protein_coding	NA	ES	conserved hypotheticals
Rv0544c	66.5018	-0.218534	0.23562	-0.927486	0.353674	0.476526	protein_coding	NA	NE	cell wall and cell processes
Rv0545c	4308.89	-0.6404	0.128667	-4.9772	6.45092e-07	5.28078e-06	protein_coding	pitA	NE	cell wall and cell processes
Rv0546c	254.974	-0.137373	0.161527	-0.850466	0.395066	0.51953	protein_coding	NA	NE	conserved hypotheticals
Rv0547c	263.875	0.482382	0.176063	2.73982	0.00614725	0.0164819	protein_coding	NA	NE	intermediary metabolism and respiration
Rv0548c	872.002	-0.0816722	0.0768377	-1.06292	0.287819	0.404689	protein_coding	menB	ES	intermediary metabolism and respiration
Rv0549c	367.594	0.370371	0.190971	1.93941	0.052451	0.101676	protein_coding	vapC3	NE	virulence, detoxification, adaptation
Rv0550c	179.813	0.65435	0.205932	3.1775	0.0014855	0.0048306	protein_coding	vapB3	NE	virulence, detoxification, adaptation
Rv0551c	256.807	-0.0162435	0.135679	-0.11972	0.904705	0.938401	protein_coding	fadD8	NE	lipid metabolism
Rv0552	301.431	0.281957	0.124843	2.2585	0.0239146	0.0521975	protein_coding	NA	NE	conserved hypotheticals
Rv0553	53.5911	0.0832781	0.288925	0.288234	0.773168	0.844242	protein_coding	menC	ES	intermediary metabolism and respiration
Rv0554	381.165	0.118904	0.159461	0.74566	0.455873	0.575484	protein_coding	bpoC	NE	virulence, detoxification, adaptation
Rv0555	1065.21	-0.366053	0.158865	-2.30418	0.0212128	0.0472555	protein_coding	menD	ES	intermediary metabolism and respiration
Rv0556	560.162	-0.572931	0.143789	-3.98452	6.76165e-05	0.000333747	protein_coding	NA	ES	cell wall and cell processes
Rv0557	565.682	-0.997955	0.148456	-6.72225	1.78944e-11	3.19782e-10	protein_coding	mgtA	NE	lipid metabolism
Rv0558	628.752	0.351765	0.142544	2.46777	0.0135958	0.0326088	protein_coding	menH	ES	intermediary metabolism and respiration
Rv0559c	1797.54	-0.10543	0.25252	-0.417511	0.676305	0.767578	protein_coding	NA	NE	cell wall and cell processes
Rv0560c	1598.01	0.583191	0.266479	2.1885	0.0286329	0.0609344	protein_coding	NA	NE	intermediary metabolism and respiration
Rv0561c	218.988	0.096128	0.219348	0.438244	0.661209	0.755587	protein_coding	NA	NE	intermediary metabolism and respiration
Rv0562	1476.98	-0.140475	0.0827614	-1.69735	0.08963	0.159038	protein_coding	grcC1	ES	intermediary metabolism and respiration
Rv0563	6653.78	0.449359	0.197812	2.27165	0.0231079	0.0509086	protein_coding	htpX	NE	virulence, detoxification, adaptation
Rv0564c	259.797	0.291627	0.117358	2.48494	0.0129575	0.0312463	protein_coding	gpdA1	NE	lipid metabolism
Rv0565c	337.577	0.40364	0.173018	2.33294	0.0196512	0.0442927	protein_coding	NA	NE	intermediary metabolism and respiration
Rv0566c	221.709	0.580866	0.196564	2.9551	0.00312569	0.00926826	protein_coding	NA	NE	conserved hypotheticals
Rvnt05	11.082	-0.309514	0.381511	-0.811283	0.417203	0.539426	tRNA	tyrT	NA	NA
Rv0567	1189.05	-0.164281	0.201077	-0.817005	0.413926	0.536055	protein_coding	NA	NE	intermediary metabolism and respiration
Rv0568	1739.56	-0.297361	0.158479	-1.87634	0.0606081	0.114346	protein_coding	cyp135B1	NE	intermediary metabolism and respiration
Rv0569	424.651	0.471812	0.299194	1.57694	0.114808	0.194902	protein_coding	NA	NE	conserved hypotheticals
Rv0570	413.326	-0.0719133	0.267297	-0.269039	0.787899	0.853345	protein_coding	nrdZ	NE	information pathways
Rv0571c	359.432	0.324269	0.194944	1.6634	0.0962328	0.16866	protein_coding	NA	NE	conserved hypotheticals
Rv0572c	229.493	1.47777	0.295144	5.00696	5.52966e-07	4.56397e-06	protein_coding	NA	NE	conserved hypotheticals
Rv0573c	59.6923	0.220834	0.312034	0.707725	0.479116	0.595978	protein_coding	pncB2	NE	intermediary metabolism and respiration
Rv0574c	195.748	0.305317	0.263258	1.15976	0.246147	0.359476	protein_coding	NA	NE	conserved hypotheticals
Rv0575c	108.599	4.03505	0.421436	9.57452	1.02328e-21	6.30185e-20	protein_coding	NA	NE	intermediary metabolism and respiration
Rv0576	1208.18	0.74711	0.203695	3.66778	0.000244662	0.0010149	protein_coding	NA	NE	regulatory proteins
Rv0577	2039.73	1.21563	0.213416	5.69609	1.22584e-08	1.35181e-07	protein_coding	TB27.3	NE	conserved hypotheticals
Rv0578c	1175.1	-0.466709	0.126502	-3.68933	0.000224842	0.000949411	protein_coding	PE_PGRS7	NE	PE/PPE
Rv0579	380.535	-0.231953	0.150251	-1.54377	0.122644	0.204987	protein_coding	NA	NE	conserved hypotheticals
Rv0580c	559.113	1.19667	0.154686	7.73614	1.02483e-14	2.95137e-13	protein_coding	NA	NE	conserved hypotheticals
Rv0581	85.3791	0.630695	0.323709	1.94834	0.0513746	0.0999283	protein_coding	vapB26	NE	virulence, detoxification, adaptation
Rv0582	94.5805	0.0531102	0.16514	0.321608	0.74775	0.825039	protein_coding	vapC26	NE	virulence, detoxification, adaptation
Rv0583c	260.684	0.534326	0.205111	2.60505	0.00918596	0.0230976	protein_coding	lpqN	NE	cell wall and cell processes
Rv0584	344.732	-0.633504	0.184105	-3.44099	0.000579587	0.00213636	protein_coding	NA	NE	cell wall and cell processes
Rv0585c	239.651	0.158516	0.120891	1.31123	0.18978	0.290957	protein_coding	NA	NE	cell wall and cell processes
Rv0586	778.592	-0.74032	0.169266	-4.3737	1.22156e-05	7.32021e-05	protein_coding	mce2R	NE	regulatory proteins
Rv0587	779.833	-0.765074	0.100527	-7.6106	2.72831e-14	7.53202e-13	protein_coding	yrbE2A	NE	virulence, detoxification, adaptation
Rv0588	617.218	-0.757171	0.103769	-7.2967	2.94921e-13	6.90391e-12	protein_coding	NA	NE	virulence, detoxification, adaptation
Rv0589	732.609	-1.12908	0.104228	-10.8328	2.40619e-27	2.23999e-25	protein_coding	mce2A	NE	virulence, detoxification, adaptation
Rv0591	75.5351	-1.4481	0.219578	-6.59489	4.25558e-11	7.0393e-10	protein_coding	mce2C	NE	virulence, detoxification, adaptation
Rv0592	92.6089	-0.907112	0.185384	-4.89316	9.92286e-07	7.85004e-06	protein_coding	mce2D	NE	virulence, detoxification, adaptation
Rv0593	76.5394	-1.05938	0.222342	-4.76462	1.89214e-06	1.38469e-05	protein_coding	lprL	NE	cell wall and cell processes
Rv0594	201.298	-0.405542	0.151089	-2.68413	0.00727195	0.0189886	protein_coding	mce2F	NE	virulence, detoxification, adaptation
Rv0595c	119.071	0.201263	0.227506	0.884649	0.376346	0.500314	protein_coding	vapC4	NE	virulence, detoxification, adaptation
Rv0596c	56.7084	0.570986	0.231262	2.469	0.013549	0.0325159	protein_coding	vapB4	NE	virulence, detoxification, adaptation
Rv0597c	940.626	-0.640363	0.213101	-3.00498	0.00265599	0.00801199	protein_coding	NA	NE	conserved hypotheticals
Rv0598c	360.309	0.362106	0.154164	2.34883	0.0188325	0.0426877	protein_coding	vapC27	NE	virulence, detoxification, adaptation
Rv0599c	121.608	0.29659	0.151334	1.95984	0.0500149	0.0977586	protein_coding	vapB27	NE	virulence, detoxification, adaptation
Rv0600c	7.28791	0.0300864	0.432535	0.0695582	0.944545	0.963316	protein_coding	NA	NE	regulatory proteins
Rv0601c	12.0491	0.758301	0.48086	1.57697	0.114803	0.194902	protein_coding	NA	NE	regulatory proteins
Rv0602c	16.8021	0.36651	0.30352	1.20753	0.227227	0.336138	protein_coding	tcrA	NE	regulatory proteins
Rv0603	10.7243	-0.0692518	0.579509	-0.119501	0.904879	0.938401	protein_coding	NA	NE	cell wall and cell processes
Rv0604	234.656	0.215639	0.31209	0.690952	0.489596	0.603961	protein_coding	lpqO	NE	cell wall and cell processes
Rv0605	4011.57	0.770311	0.128982	5.97225	2.34005e-09	2.95496e-08	protein_coding	NA	NE	insertion seqs and phages
Rv0607	1089.44	0.212889	0.20613	1.03279	0.301703	0.419845	protein_coding	NA	Uncertain	conserved hypotheticals
Rv0608	681.236	0.987141	0.140936	7.00419	2.48418e-12	5.20638e-11	protein_coding	vapB28	Uncertain	virulence, detoxification, adaptation
Rv0609	345.599	0.691105	0.180622	3.82626	0.000130104	0.000590483	protein_coding	vapC28	NE	virulence, detoxification, adaptation
Rv0609A	124.82	-0.0225151	0.201601	-0.111681	0.911076	0.942469	protein_coding	NA	Uncertain	conserved hypotheticals
RVnc0005	67.2831	-0.129821	0.227775	-0.569952	0.56871	0.674332	ncRNA	B55	NA	NA
Rv0610c	543.983	-0.627698	0.116157	-5.40388	6.52143e-08	6.47774e-07	protein_coding	NA	NE	conserved hypotheticals
Rv0611c	607.369	-0.806902	0.222667	-3.62381	0.00029029	0.0011667	protein_coding	NA	NE	conserved hypotheticals
Rv0612	122.477	-0.118508	0.221488	-0.535054	0.592613	0.69465	protein_coding	NA	NE	conserved hypotheticals
Rv0613c	1251.71	-0.0124271	0.292452	-0.0424926	0.966106	0.976636	protein_coding	NA	NE	conserved hypotheticals
Rv0614	32.6064	-0.525255	0.283302	-1.85405	0.0637326	0.119383	protein_coding	NA	NE	conserved hypotheticals
Rv0615	375.949	0.188436	0.230436	0.817737	0.413507	0.53586	protein_coding	NA	NE	cell wall and cell processes
Rv0616A	310.099	0.746324	0.203626	3.66517	0.000247174	0.0010232	protein_coding	vapB29	NE	virulence, detoxification, adaptation
Rv0617	252.369	0.139288	0.153862	0.90528	0.365317	0.489576	protein_coding	vapC29	NE	virulence, detoxification, adaptation
Rv0618	68.002	0.177133	0.211182	0.838768	0.4016	0.525062	pseudogene	galT	NE	intermediary metabolism and respiration
Rv0620	8.29172	-0.6087	0.997714	-0.610095	0.541799	0.650321	protein_coding	galK	NE	intermediary metabolism and respiration
Rv0621	467.24	-0.142419	0.161873	-0.879817	0.378958	0.5025	protein_coding	NA	NE	cell wall and cell processes
Rv0622	187.146	0.405127	0.179336	2.25903	0.0238813	0.0521579	protein_coding	NA	NE	cell wall and cell processes
Rv0623	175.35	0.366844	0.301754	1.21571	0.224097	0.332614	protein_coding	vapB30	NE	virulence, detoxification, adaptation
Rv0624	275.112	0.195526	0.175673	1.11301	0.265703	0.381632	protein_coding	vapC30	NE	virulence, detoxification, adaptation
Rv0625c	108.339	0.148296	0.238904	0.620735	0.534774	0.644789	protein_coding	NA	NE	cell wall and cell processes
Rv0626	208.644	0.432427	0.228415	1.89316	0.058336	0.110988	protein_coding	vapB5	NE	virulence, detoxification, adaptation
Rv0627	228.69	-0.0106607	0.195342	-0.0545746	0.956477	0.971278	protein_coding	vapC5	Uncertain	virulence, detoxification, adaptation
Rv0628c	623.496	0.379251	0.206163	1.83956	0.0658323	0.122457	protein_coding	NA	NE	conserved hypotheticals
Rv0629c	194.856	-0.724982	0.167943	-4.31683	1.58289e-05	9.20936e-05	protein_coding	recD	NE	information pathways
Rv0630c	182.097	-0.453936	0.154508	-2.93795	0.00330389	0.00971033	protein_coding	recB	NE	information pathways
Rv0631c	175.619	-0.320766	0.165186	-1.94185	0.0521553	0.101152	protein_coding	recC	NE	information pathways
Rv0632c	1627.2	0.530282	0.144561	3.66821	0.00024425	0.00101425	protein_coding	echA3	NE	lipid metabolism
Rv0633c	408.171	-0.114311	0.134833	-0.847791	0.396554	0.520803	protein_coding	NA	NE	cell wall and cell processes
Rv0634c	841.004	0.472957	0.151565	3.12048	0.00180554	0.00573618	protein_coding	NA	NE	virulence, detoxification, adaptation
Rv0634A	1079.49	-0.154438	0.149987	-1.02968	0.303162	0.421228	protein_coding	NA	NE	conserved hypotheticals
Rvnt06	180.834	-0.542959	0.192895	-2.81479	0.00488093	0.0135872	tRNA	thrT	NA	NA
Rvnt07	161.179	-0.0628597	0.284856	-0.220672	0.825348	0.881031	tRNA	metT	NA	NA
Rv0634B	623.45	0.45001	0.263553	1.70747	0.0877339	0.156366	protein_coding	rpmG2	GD	information pathways
Rv0635	1681.58	0.241445	0.23705	1.01854	0.308422	0.427498	protein_coding	hadA	ES	intermediary metabolism and respiration
Rv0636	1552.04	0.338114	0.153966	2.19603	0.0280898	0.0599059	protein_coding	hadB	ES	intermediary metabolism and respiration
Rv0637	2469.37	-0.076048	0.131306	-0.579168	0.562476	0.669519	protein_coding	hadC	NE	intermediary metabolism and respiration
Rvnt08	3138.16	-0.893471	0.236614	-3.77608	0.000159316	0.000705468	tRNA	trpT	NA	NA
Rv0638	2779.97	-0.146943	0.0612561	-2.39884	0.0164473	0.0381784	protein_coding	secE1	ES	cell wall and cell processes
Rv0639	5415.05	0.23495	0.119827	1.96074	0.0499094	0.0976	protein_coding	nusG	ES	information pathways
Rv0640	3204.29	0.692602	0.171114	4.0476	5.17459e-05	0.000264545	protein_coding	rplK	NE	information pathways
Rv0641	5399.59	-0.0539767	0.125775	-0.429153	0.667812	0.761176	protein_coding	rplA	ES	information pathways
Rv0642c	2479.89	0.344926	0.155295	2.2211	0.0263441	0.056727	protein_coding	mmaA4	GA	lipid metabolism
Rv0643c	1625.02	0.0144599	0.211141	0.0684846	0.9454	0.963942	protein_coding	mmaA3	GA	lipid metabolism
Rv0644c	1085.49	0.191634	0.211287	0.906984	0.364415	0.488859	protein_coding	mmaA2	GA	lipid metabolism
Rv0645c	670.219	0.574604	0.166158	3.45818	0.000543842	0.00202324	protein_coding	mmaA1	GA	lipid metabolism
Rv0646c	394.56	0.459333	0.196773	2.33433	0.0195784	0.0442032	protein_coding	lipG	GA	intermediary metabolism and respiration
Rv0647c	900.464	0.586773	0.113777	5.15724	2.50621e-07	2.21955e-06	protein_coding	NA	ES	conserved hypotheticals
Rv0648	105.493	0.155714	0.247189	0.629938	0.528735	0.639241	protein_coding	NA	NE	intermediary metabolism and respiration
Rv0649	2.1227	-0.609761	1.05519	-0.577869	0.563353	0.670164	protein_coding	fabD2	NE	lipid metabolism
Rv0650	11.1461	-0.801732	0.638788	-1.25508	0.209448	0.315055	protein_coding	NA	NE	intermediary metabolism and respiration
Rv0651	875.944	-0.533257	0.255775	-2.08487	0.0370812	0.076262	protein_coding	rplJ	ES	information pathways
Rv0652	512.12	0.303663	0.346951	0.875235	0.381446	0.504577	protein_coding	rplL	Uncertain	information pathways
Rv0653c	99.6848	-0.0104424	0.209846	-0.0497622	0.960312	0.9734	protein_coding	NA	NE	regulatory proteins
Rv0654	801.973	1.35072	0.185198	7.29339	3.02242e-13	7.03415e-12	protein_coding	NA	GA	intermediary metabolism and respiration
Rv0655	5053.27	-1.20044	0.174619	-6.87458	6.21713e-12	1.1851e-10	protein_coding	mkl	GA	cell wall and cell processes
Rv0656c	84.6065	-0.0906561	0.191354	-0.473761	0.63567	0.733733	protein_coding	vapC6	GA	virulence, detoxification, adaptation
Rv0657c	135.883	-0.365126	0.305028	-1.19702	0.231297	0.340649	protein_coding	vapB6	GA	virulence, detoxification, adaptation
Rv0658c	217.467	-0.729432	0.162854	-4.47904	7.49796e-06	4.72667e-05	protein_coding	NA	NE	cell wall and cell processes
Rv0659c	1206.28	-0.65588	0.227177	-2.88708	0.00388831	0.0111407	protein_coding	mazF2	NE	virulence, detoxification, adaptation
Rv0660c	408.252	0.154508	0.268972	0.574437	0.565672	0.671925	protein_coding	mazE2	NE	virulence, detoxification, adaptation
Rv0661c	11.5377	0.253091	0.35987	0.703284	0.481879	0.597275	protein_coding	vapC7	NE	virulence, detoxification, adaptation
Rv0662c	7.39407	0.823936	0.479486	1.71837	0.0857285	0.153201	protein_coding	vapB7	Uncertain	virulence, detoxification, adaptation
Rv0663	1447.22	0.482856	0.180792	2.67078	0.00756758	0.0196453	protein_coding	atsD	NE	intermediary metabolism and respiration
Rv0664	47.4464	0.472438	0.203762	2.31857	0.0204182	0.0457382	protein_coding	vapB8	NE	virulence, detoxification, adaptation
Rv0665	33.528	0.867504	0.224063	3.8717	0.000108081	0.000501328	protein_coding	vapC8	NE	virulence, detoxification, adaptation
Rv0666	31.6591	-0.394777	0.244641	-1.61369	0.106594	0.183504	protein_coding	NA	Uncertain	cell wall and cell processes
Rv0667	33799.3	0.542039	0.157917	3.43243	0.000598194	0.00219686	protein_coding	rpoB	ES	information pathways
Rv0668	21911.8	0.566139	0.105865	5.34776	8.90472e-08	8.54811e-07	protein_coding	rpoC	ES	information pathways
Rv0669c	538.141	0.00882816	0.182415	0.0483961	0.961401	0.973561	protein_coding	NA	NE	intermediary metabolism and respiration
Rv0670	972.194	1.15541	0.183018	6.3131	2.73496e-10	4.03988e-09	protein_coding	end	NE	information pathways
Rv0671	550.158	0.0389998	0.113369	0.344009	0.730839	0.810819	protein_coding	lpqP	NE	cell wall and cell processes
Rv0672	1171.13	0.0457254	0.191519	0.238751	0.811299	0.871847	protein_coding	fadE8	NE	lipid metabolism
Rv0673	351.974	-0.0515283	0.222883	-0.23119	0.817167	0.875568	protein_coding	echA4	NE	lipid metabolism
Rv0674	148.224	-0.106774	0.230244	-0.463745	0.64283	0.73945	protein_coding	NA	NE	conserved hypotheticals
Rv0675	205.516	0.458313	0.251305	1.82373	0.068193	0.126184	protein_coding	echA5	NE	lipid metabolism
Rv0676c	6098.97	1.51371	0.355167	4.26197	2.02632e-05	0.000114892	protein_coding	mmpL5	NE	cell wall and cell processes
Rv0677c	1661.8	1.6991	0.193205	8.79429	1.43955e-18	6.26359e-17	protein_coding	mmpS5	NE	cell wall and cell processes
Rv0678	2173.95	2.28202	0.479018	4.76396	1.89834e-06	1.38669e-05	protein_coding	NA	NE	conserved hypotheticals
Rv0679c	294.346	-0.445857	0.168149	-2.65156	0.00801213	0.0205725	protein_coding	NA	NE	conserved hypotheticals
Rv0680c	307.193	0.0807166	0.138293	0.583662	0.559448	0.667303	protein_coding	NA	NE	cell wall and cell processes
Rv0681	725.259	-0.0962762	0.124112	-0.775721	0.437914	0.558804	protein_coding	NA	NE	regulatory proteins
Rv0682	3232.63	-0.187013	0.120969	-1.54596	0.122114	0.204357	protein_coding	rpsL	ES	information pathways
Rv0683	3542.69	0.0706461	0.147707	0.478285	0.632448	0.731084	protein_coding	rpsG	ES	information pathways
Rv0684	17044	-0.0678987	0.107936	-0.629063	0.529308	0.639568	protein_coding	fusA1	ES	information pathways
Rv0685	16460.7	0.387398	0.133605	2.89957	0.00373675	0.0107691	protein_coding	tuf	ES	information pathways
Rv0686	1181.15	0.637888	0.110679	5.7634	8.24369e-09	9.45544e-08	protein_coding	NA	NE	cell wall and cell processes
Rv0687	476.779	0.0362153	0.119851	0.302169	0.762523	0.837645	protein_coding	NA	NE	intermediary metabolism and respiration
Rv0688	728.897	0.125783	0.16022	0.785067	0.432414	0.554573	protein_coding	NA	NE	intermediary metabolism and respiration
Rv0689c	1.89342	-1.75278	1.83493	-0.955228	0.339463	0.460633	protein_coding	NA	NE	conserved hypotheticals
Rv0690c	548.387	-1.16348	0.112016	-10.3867	2.84966e-25	2.328e-23	protein_coding	NA	NE	conserved hypotheticals
Rv0691c	514.388	-1.03627	0.210505	-4.92278	8.53248e-07	6.8311e-06	protein_coding	NA	NE	regulatory proteins
Rv0691A	29.268	-1.28891	0.358816	-3.59212	0.000327994	0.00129101	protein_coding	NA	NE	intermediary metabolism and respiration
Rv0692	340.318	-1.52947	0.168845	-9.05846	1.32308e-19	6.30511e-18	protein_coding	NA	NE	conserved hypotheticals
Rv0693	1322.72	-1.90299	0.245186	-7.76145	8.39671e-15	2.52722e-13	protein_coding	NA	NE	intermediary metabolism and respiration
Rv0694	1402.99	-2.32856	0.191899	-12.1343	6.95092e-34	9.93733e-32	protein_coding	NA	NE	intermediary metabolism and respiration
Rv0695	1007.93	-1.4954	0.170525	-8.76939	1.79643e-18	7.65011e-17	protein_coding	NA	NE	conserved hypotheticals
Rv0696	899.102	-1.33544	0.198713	-6.72042	1.81202e-11	3.22379e-10	protein_coding	NA	NE	intermediary metabolism and respiration
Rv0697	200.113	-1.3435	0.309302	-4.34365	1.40136e-05	8.31702e-05	protein_coding	NA	GD	intermediary metabolism and respiration
Rv0698	133.685	-0.815889	0.14106	-5.78399	7.29503e-09	8.48895e-08	protein_coding	NA	NE	conserved hypotheticals
Rv0699	17.1936	-1.68566	0.42359	-3.97947	6.90692e-05	0.000340079	protein_coding	NA	NE	conserved hypotheticals
Rv0700	6303.12	-0.151379	0.183044	-0.827009	0.408232	0.53125	protein_coding	rpsJ	GD	information pathways
Rv0701	4168.6	-0.169124	0.124983	-1.35317	0.176	0.275002	protein_coding	rplC	ES	information pathways
Rv0702	2475.79	-0.110468	0.164204	-0.672751	0.501106	0.613621	protein_coding	rplD	ES	information pathways
Rv0703	1759.19	-0.100187	0.284554	-0.352085	0.724775	0.806806	protein_coding	rplW	ES	information pathways
Rv0704	4812.61	0.116087	0.140713	0.82499	0.409377	0.532057	protein_coding	rplB	ES	information pathways
Rv0705	1827.09	0.1891	0.164153	1.15198	0.249331	0.363067	protein_coding	rpsS	ES	information pathways
Rv0706	818.739	0.160988	0.237886	0.676747	0.498566	0.611821	protein_coding	rplV	ES	information pathways
Rv0707	2772.39	0.0371489	0.132376	0.280632	0.778993	0.84785	protein_coding	rpsC	ES	information pathways
Rv0708	1531.79	0.0822838	0.149308	0.551103	0.581563	0.684303	protein_coding	rplP	ES	information pathways
Rv0709	917.261	-0.169281	0.220776	-0.766757	0.443226	0.564144	protein_coding	rpmC	GD	information pathways
Rv0710	1823.96	-0.166667	0.174039	-0.957637	0.338246	0.459606	protein_coding	rpsQ	ES	information pathways
Rv0711	7246.74	0.426635	0.152696	2.79401	0.0052059	0.014293	protein_coding	atsA	NE	intermediary metabolism and respiration
Rv0712	1085.43	0.620782	0.206743	3.00267	0.0026762	0.0080669	protein_coding	NA	NE	conserved hypotheticals
Rv0713	775.584	-0.262918	0.213736	-1.23011	0.218658	0.326234	protein_coding	NA	NE	cell wall and cell processes
Rv0714	1531.21	-0.522493	0.224642	-2.32589	0.0200245	0.0449569	protein_coding	rplN	ES	information pathways
Rv0715	1123.31	0.110207	0.159157	0.692441	0.48866	0.603178	protein_coding	rplX	ES	information pathways
Rv0716	1778.85	0.057373	0.17297	0.331694	0.74012	0.819105	protein_coding	rplE	ES	information pathways
Rv0717	741.596	-0.00630454	0.348469	-0.0180921	0.985565	0.990266	protein_coding	rpsN1	Uncertain	information pathways
Rv0718	2426.18	0.0896562	0.180287	0.497298	0.618979	0.71882	protein_coding	rpsH	ES	information pathways
Rv0719	2498.07	0.441351	0.160644	2.74739	0.00600723	0.0161823	protein_coding	rplF	ES	information pathways
Rv0720	886.907	0.451033	0.515078	0.875659	0.381216	0.504465	protein_coding	rplR	ES	information pathways
Rv0721	2280.84	0.16676	0.195383	0.853504	0.39338	0.517823	protein_coding	rpsE	ES	information pathways
Rv0722	580.643	0.287817	0.339898	0.846775	0.39712	0.521204	protein_coding	rpmD	Uncertain	information pathways
Rv0723	2321.5	-0.104602	0.17231	-0.607059	0.543812	0.652151	protein_coding	rplO	Uncertain	information pathways
Rv0724	5253.95	0.064792	0.214283	0.302366	0.762373	0.837645	protein_coding	sppA	NE	cell wall and cell processes
Rv0725c	179.204	0.483441	0.182285	2.65211	0.00799906	0.0205521	protein_coding	NA	NE	conserved hypotheticals
Rv0726c	819.049	1.31367	0.125612	10.4582	1.34422e-25	1.14487e-23	protein_coding	NA	NE	lipid metabolism
Rv0727c	24.5008	0.136788	0.246821	0.554199	0.579443	0.682811	protein_coding	fucA	NE	intermediary metabolism and respiration
Rv0728c	52.5541	0.201651	0.223132	0.903731	0.366138	0.49002	protein_coding	serA2	NE	intermediary metabolism and respiration
Rv0729	172.951	0.376771	0.250631	1.50329	0.132764	0.217898	protein_coding	xylB	NE	intermediary metabolism and respiration
Rv0730	665.093	0.543802	0.144591	3.76098	0.000169251	0.00074452	protein_coding	NA	GA	intermediary metabolism and respiration
Rv0731c	127.934	0.525298	0.21768	2.41316	0.0158147	0.0370212	protein_coding	NA	GA	lipid metabolism
Rv0732	2890.93	-0.237457	0.18959	-1.25248	0.210396	0.316029	protein_coding	secY	ES	cell wall and cell processes
Rv0733	1116.8	0.0786086	0.195872	0.401326	0.68818	0.777457	protein_coding	adk	NE	intermediary metabolism and respiration
Rv0734	1090.03	-0.402082	0.177426	-2.2662	0.0234392	0.0514686	protein_coding	mapA	NE	intermediary metabolism and respiration
Rv0735	146.298	-0.691177	0.170168	-4.06173	4.87106e-05	0.000250306	protein_coding	sigL	NE	information pathways
Rv0736	96.8709	0.0343302	0.212367	0.161655	0.871578	0.91484	protein_coding	rslA	NE	information pathways
Rv0737	66.418	0.160163	0.178852	0.895506	0.370517	0.494299	protein_coding	NA	NE	regulatory proteins
Rv0738	170.457	-0.193519	0.264661	-0.731197	0.464659	0.582838	protein_coding	NA	Uncertain	conserved hypotheticals
Rv0739	230.927	-0.263834	0.197467	-1.33609	0.18152	0.281419	protein_coding	NA	NE	conserved hypotheticals
Rv0740	591.656	-0.00669039	0.136666	-0.0489544	0.960956	0.9734	protein_coding	NA	NE	conserved hypotheticals
Rv0742	90.7223	-0.789115	0.166057	-4.75207	2.01341e-06	1.46111e-05	protein_coding	NA	NE	PE/PPE
Rv0743c	122.708	0.132497	0.202773	0.653424	0.513483	0.626477	protein_coding	NA	NE	conserved hypotheticals
Rv0744c	149.349	0.574899	0.176151	3.26367	0.00109981	0.00369961	protein_coding	NA	NE	regulatory proteins
Rv0745	8.14227	0.141392	0.928011	0.15236	0.878903	0.919622	protein_coding	NA	NE	conserved hypotheticals
Rv0746	89.3335	0.650646	0.406713	1.59977	0.10965	0.188059	protein_coding	PE_PGRS9	NE	PE/PPE
Rv0747	452.269	0.505737	0.353524	1.43056	0.152557	0.243696	protein_coding	PE_PGRS10	NE	PE/PPE
Rv0748	112.556	0.904751	0.205633	4.39983	1.08334e-05	6.5607e-05	protein_coding	vapB31	NE	virulence, detoxification, adaptation
Rv0749	108.634	-0.118106	0.165439	-0.713897	0.475291	0.592642	protein_coding	vapC31	NE	virulence, detoxification, adaptation
Rv0749A	229.812	-0.292364	0.194866	-1.50033	0.133529	0.218795	protein_coding	NA	NE	conserved hypotheticals
Rv0750	369.828	0.209888	0.168241	1.24755	0.212197	0.318256	protein_coding	NA	NE	conserved hypotheticals
Rv0751c	385.989	0.482216	0.188042	2.56441	0.0103352	0.0256967	protein_coding	mmsB	NE	intermediary metabolism and respiration
Rv0752c	759.611	0.759701	0.151917	5.00076	5.71058e-07	4.70359e-06	protein_coding	fadE9	NE	lipid metabolism
Rv0753c	1319.59	1.07739	0.188415	5.71818	1.07669e-08	1.20727e-07	protein_coding	mmsA	NE	intermediary metabolism and respiration
Rv0754	211.158	0.637974	0.278188	2.29332	0.0218296	0.0484927	protein_coding	PE_PGRS11	NE	PE/PPE
Rv0755c	1246.65	0.177697	0.212656	0.835608	0.403376	0.526995	protein_coding	PPE12	NE	PE/PPE
Rvnt09	32.9084	-0.39272	0.293249	-1.3392	0.180504	0.280279	tRNA	thrV	NA	NA
Rv0756c	323.974	0.0335507	0.142158	0.236009	0.813426	0.872943	protein_coding	NA	NE	conserved hypotheticals
Rv0757	1528.03	0.348596	0.144416	2.41383	0.0157857	0.036975	protein_coding	phoP	NE	regulatory proteins
Rv0758	1204.46	-0.0860593	0.115699	-0.743821	0.456985	0.576161	protein_coding	phoR	NE	regulatory proteins
Rv0759c	646.111	0.403317	0.16414	2.45715	0.0140043	0.0333884	protein_coding	NA	NE	conserved hypotheticals
Rv0760c	540.949	0.516672	0.184623	2.79853	0.00513362	0.0141528	protein_coding	NA	NE	conserved hypotheticals
Rv0761c	1443.71	0.497271	0.181671	2.73721	0.00619627	0.0165911	protein_coding	adhB	NE	intermediary metabolism and respiration
Rv0762c	178.485	0.0525699	0.206838	0.254159	0.799373	0.862614	protein_coding	NA	NE	conserved hypotheticals
Rv0763c	50.5788	0.292928	0.501544	0.584053	0.559185	0.667188	protein_coding	NA	Uncertain	intermediary metabolism and respiration
Rv0764c	263.358	0.137685	0.146381	0.940595	0.346912	0.468994	protein_coding	cyp51	NE	intermediary metabolism and respiration
Rv0765c	166.233	-0.108718	0.160078	-0.679154	0.49704	0.610323	protein_coding	NA	NE	intermediary metabolism and respiration
Rv0766c	187.764	0.049454	0.182354	0.271198	0.786239	0.852399	protein_coding	cyp123	NE	intermediary metabolism and respiration
Rv0767c	67.2145	0.67132	0.218658	3.07018	0.00213928	0.00666941	protein_coding	NA	NE	conserved hypotheticals
Rv0768	384.402	0.514333	0.163824	3.13955	0.00169209	0.00542743	protein_coding	aldA	NE	intermediary metabolism and respiration
Rv0769	222.47	0.400141	0.191985	2.08423	0.0371389	0.0763177	protein_coding	NA	NE	intermediary metabolism and respiration
Rv0770	131.708	0.209363	0.214464	0.976214	0.328958	0.44958	protein_coding	NA	NE	intermediary metabolism and respiration
Rv0771	50.3626	0.201263	0.269085	0.747952	0.454489	0.57428	protein_coding	NA	NE	intermediary metabolism and respiration
Rv0772	298.421	-0.330042	0.22621	-1.45901	0.144564	0.233154	protein_coding	purD	ES	intermediary metabolism and respiration
Rv0773c	694.792	-0.419886	0.119803	-3.50482	0.000456924	0.00173866	protein_coding	ggtA	NE	intermediary metabolism and respiration
Rv0774c	517.464	-0.388039	0.195612	-1.98372	0.0472868	0.0931541	protein_coding	NA	NE	cell wall and cell processes
Rv0775	417.831	-0.291327	0.120849	-2.41067	0.0159231	0.0371663	protein_coding	NA	NE	conserved hypotheticals
Rv0776c	74.4754	0.578332	0.236803	2.44226	0.0145958	0.0345016	protein_coding	NA	NE	conserved hypotheticals
Rv0777	1189.66	-0.0863848	0.107169	-0.806061	0.420208	0.542435	protein_coding	purB	ES	intermediary metabolism and respiration
Rv0778	717.13	-0.258021	0.100497	-2.56746	0.0102447	0.0255194	protein_coding	cyp126	NE	intermediary metabolism and respiration
Rv0779c	28.762	0.511193	0.235517	2.17051	0.029968	0.0635377	protein_coding	NA	NE	cell wall and cell processes
Rv0780	301.217	-0.217461	0.147125	-1.47807	0.139388	0.226449	protein_coding	purC	ES	intermediary metabolism and respiration
Rv0783c	645.714	-0.0701593	0.105731	-0.663566	0.506968	0.619851	protein_coding	emrB	NE	cell wall and cell processes
Rv0784	144.007	-0.161685	0.189642	-0.852581	0.393892	0.518194	protein_coding	NA	NE	conserved hypotheticals
Rv0785	446.697	-0.106062	0.18896	-0.561292	0.574599	0.678501	protein_coding	NA	NE	conserved hypotheticals
Rv0786c	230.326	0.619594	0.185983	3.33146	0.00086392	0.00302032	protein_coding	NA	NE	conserved hypotheticals
Rv0787	70.6714	-0.265987	0.22172	-1.19966	0.230273	0.33964	protein_coding	NA	NE	conserved hypotheticals
Rv0787A	374.195	0.175646	0.198108	0.88662	0.375283	0.499421	protein_coding	NA	ES	conserved hypotheticals
Rv0788	928.095	-0.0728296	0.125116	-0.582096	0.560502	0.667963	protein_coding	purQ	ES	intermediary metabolism and respiration
Rv0789c	508.753	0.67055	0.220642	3.03909	0.00237293	0.00728941	protein_coding	NA	NE	conserved hypotheticals
Rv0790c	251.147	0.0758978	0.366454	0.207114	0.835921	0.888055	protein_coding	NA	NE	conserved hypotheticals
Rv0791c	250.24	0.283227	0.362755	0.780767	0.434939	0.556072	protein_coding	NA	NE	conserved hypotheticals
Rv0792c	362.836	-0.0151376	0.336551	-0.0449787	0.964124	0.975729	protein_coding	NA	NE	regulatory proteins
Rv0793	31.03	0.637851	0.401181	1.58994	0.111849	0.190931	protein_coding	NA	NE	intermediary metabolism and respiration
Rv0794c	385.626	0.839844	0.164699	5.09928	3.40954e-07	2.95419e-06	protein_coding	NA	NE	intermediary metabolism and respiration
Rv0797	5.65387	-0.709577	0.636939	-1.11404	0.265261	0.381338	protein_coding	NA	NE	insertion seqs and phages
Rv0798c	654.202	0.211563	0.14229	1.48685	0.137055	0.223658	protein_coding	cfp29	NE	virulence, detoxification, adaptation
Rv0799c	640.097	-0.183541	0.156963	-1.16933	0.242273	0.354595	protein_coding	NA	NE	conserved hypotheticals
Rv0800	262.835	0.238128	0.180278	1.32089	0.186537	0.287638	protein_coding	pepC	NE	intermediary metabolism and respiration
Rv0801	278.181	-0.382045	0.137362	-2.7813	0.00541411	0.0147835	protein_coding	NA	NE	conserved hypotheticals
Rv0802c	228.108	0.407461	0.133835	3.04449	0.00233072	0.00719898	protein_coding	NA	NE	intermediary metabolism and respiration
Rv0803	1340.07	0.0695621	0.142839	0.486997	0.62626	0.725592	protein_coding	purL	ES	intermediary metabolism and respiration
Rv0804	102.059	-0.532914	0.234404	-2.27348	0.0229972	0.0507486	protein_coding	NA	NE	conserved hypotheticals
Rv0805	4730.07	0.199989	0.123114	1.62442	0.104285	0.180248	protein_coding	NA	NE	intermediary metabolism and respiration
Rv0806c	666.029	0.517637	0.156125	3.31553	0.000914701	0.00316196	protein_coding	cpsY	NE	cell wall and cell processes
Rv0807	78.8276	0.344717	0.227424	1.51575	0.129583	0.214171	protein_coding	NA	NE	conserved hypotheticals
Rv0808	2477.81	0.560905	0.124135	4.51849	6.22814e-06	4.02117e-05	protein_coding	purF	ES	intermediary metabolism and respiration
Rv0809	1161.02	-0.165749	0.117094	-1.41552	0.156917	0.248965	protein_coding	purM	ES	intermediary metabolism and respiration
Rv0810c	2115.68	0.586816	0.14088	4.16537	3.10848e-05	0.000169066	protein_coding	NA	ES	conserved hypotheticals
Rv0811c	975.304	0.353992	0.205885	1.71937	0.0855469	0.152945	protein_coding	NA	ES	conserved hypotheticals
Rv0812	209.44	-0.49303	0.122846	-4.01338	5.98542e-05	0.000301759	protein_coding	NA	GD	intermediary metabolism and respiration
Rv0813c	874.309	-0.225216	0.115975	-1.94193	0.0521452	0.101152	protein_coding	NA	GA	conserved hypotheticals
Rv0814c	155.432	1.20452	0.293915	4.0982	4.16375e-05	0.000217876	protein_coding	NA	GA	NA
Rv0815c	291.482	1.16438	0.188953	6.16229	7.17022e-10	9.86336e-09	protein_coding	cysA2	GA	NA
Rv0816c	51.6366	-0.0851264	0.209484	-0.406362	0.684477	0.774657	protein_coding	thiX	GA	intermediary metabolism and respiration
Rv0817c	124.125	-0.297751	0.190914	-1.5596	0.118854	0.199904	protein_coding	NA	GD	cell wall and cell processes
Rv0818	968.52	0.0951997	0.154633	0.615651	0.538125	0.647659	protein_coding	NA	GA	regulatory proteins
Rv0819	439.168	-0.326744	0.119967	-2.72363	0.00645697	0.0171971	protein_coding	mshD	GA	intermediary metabolism and respiration
Rv0820	468.193	-0.190138	0.155061	-1.22621	0.220119	0.32817	protein_coding	phoT	GA	cell wall and cell processes
Rv0821c	2583.21	0.413979	0.200156	2.06828	0.0386135	0.078822	protein_coding	phoY2	GA	cell wall and cell processes
Rv0822c	1894.19	-0.691696	0.214249	-3.22847	0.00124456	0.00412415	protein_coding	NA	GA	conserved hypotheticals
Rv0823c	2747.19	-1.19668	0.283504	-4.22102	2.43201e-05	0.000135026	protein_coding	NA	GA	regulatory proteins
Rv0824c	13858.3	-0.128462	0.233734	-0.549607	0.582589	0.685106	protein_coding	desA1	ES	lipid metabolism
RVnc0002	21.8672	-0.570071	0.364321	-1.56475	0.117642	0.198534	ncRNA	ASdes	NA	NA
Rv0825c	291.096	-0.094084	0.168551	-0.558194	0.576712	0.680194	protein_coding	NA	NE	conserved hypotheticals
Rv0826	200.672	0.402057	0.303401	1.32517	0.185116	0.286108	protein_coding	NA	NE	conserved hypotheticals
Rv0827c	79.7018	2.55562	0.201578	12.678	7.82691e-37	1.25325e-34	protein_coding	kmtR	NE	regulatory proteins
Rv0828c	34.968	-1.2274	0.312878	-3.92293	8.74798e-05	0.00041738	protein_coding	NA	NE	intermediary metabolism and respiration
Rv0830	582.19	0.510255	0.195617	2.60843	0.00909575	0.0229428	protein_coding	NA	NE	lipid metabolism
Rv0831c	2331.78	0.299176	0.116821	2.56097	0.010438	0.0259201	protein_coding	NA	NE	conserved hypotheticals
Rvnt10	2.84314	-0.657641	0.882894	-0.74487	0.45635	0.575662	tRNA	lysT	NA	NA
Rvnt11	332.826	-1.16193	0.313829	-3.70242	0.000213551	0.000910377	tRNA	gluT	NA	NA
Rvnt12	12.0873	-0.761657	0.408821	-1.86306	0.0624543	0.117483	tRNA	aspT	NA	NA
Rvnt13	48.0159	-0.94319	0.253163	-3.72563	0.00019483	0.000840414	tRNA	pheU	NA	NA
Rv0832	106.962	-0.428012	0.207159	-2.0661	0.0388186	0.0791197	protein_coding	PE_PGRS12	NE	PE/PPE
Rv0833	43.3075	-0.409848	0.419819	-0.976251	0.32894	0.44958	protein_coding	PE_PGRS13	NE	PE/PPE
Rv0834c	1317.54	0.347825	0.173038	2.01011	0.0444196	0.088531	protein_coding	PE_PGRS14	NE	PE/PPE
Rv0835	345.996	-0.368751	0.158077	-2.33273	0.0196625	0.0442931	protein_coding	lpqQ	NE	cell wall and cell processes
Rv0836c	46.5186	0.714625	0.251216	2.84467	0.00444581	0.0125416	protein_coding	NA	NE	conserved hypotheticals
Rv0837c	123.597	0.81477	0.242622	3.35818	0.000784578	0.00278181	protein_coding	NA	NE	conserved hypotheticals
Rv0838	178.49	0.0981148	0.130761	0.750335	0.453053	0.573371	protein_coding	lpqR	NE	cell wall and cell processes
Rv0839	750.401	-0.0437545	0.208242	-0.210114	0.833579	0.886508	protein_coding	NA	NE	conserved hypotheticals
Rv0840c	162.953	0.16854	0.262328	0.642478	0.520563	0.632993	protein_coding	pip	NE	intermediary metabolism and respiration
Rv0841	8.94079	-1.54595	1.57352	-0.982479	0.325864	0.446503	protein_coding	NA	NE	cell wall and cell processes
Rv0842	107.752	-0.222618	0.195396	-1.13932	0.25457	0.369352	protein_coding	NA	NE	cell wall and cell processes
Rv0843	76.8737	0.0115935	0.19711	0.0588171	0.953098	0.968933	protein_coding	NA	NE	intermediary metabolism and respiration
Rv0844c	410.996	-0.270807	0.138338	-1.95757	0.05028	0.0981809	protein_coding	narL	NE	regulatory proteins
Rv0845	197.387	-0.482791	0.211546	-2.2822	0.0224775	0.0497112	protein_coding	NA	NE	regulatory proteins
Rv0846c	232.963	1.444	0.152069	9.49572	2.18693e-21	1.2874e-19	protein_coding	NA	NE	intermediary metabolism and respiration
Rv0847	633.909	3.35024	0.181155	18.4937	2.31905e-76	2.32079e-73	protein_coding	lpqS	NE	cell wall and cell processes
Rv0848	347.732	1.65204	0.172464	9.57907	9.79246e-22	6.12488e-20	protein_coding	cysK2	NE	intermediary metabolism and respiration
Rv0849	121.675	1.61282	0.155768	10.354	4.01497e-25	3.21438e-23	protein_coding	NA	NE	cell wall and cell processes
Rv0851c	202.655	-0.00876664	0.131783	-0.0665233	0.946961	0.96477	protein_coding	NA	NE	intermediary metabolism and respiration
Rv0852	209.886	-0.282857	0.195793	-1.44468	0.148549	0.238328	protein_coding	NA	NE	lipid metabolism
Rv0853c	688.605	0.847069	0.159283	5.31801	1.04907e-07	9.9043e-07	protein_coding	pdc	NE	intermediary metabolism and respiration
Rv0854	274.359	0.381279	0.184041	2.0717	0.0382933	0.0784082	protein_coding	NA	NE	conserved hypotheticals
Rv0855	278.344	-0.117793	0.119162	-0.988509	0.322904	0.443425	protein_coding	far	NE	lipid metabolism
Rv0856	508.125	0.075103	0.177414	0.42332	0.672062	0.764496	protein_coding	NA	NE	conserved hypotheticals
Rv0857	676.124	-0.116433	0.120826	-0.963641	0.335226	0.456587	protein_coding	NA	NE	conserved hypotheticals
Rv0858c	216.811	-0.138605	0.158019	-0.87714	0.380411	0.503566	protein_coding	dapC	NE	intermediary metabolism and respiration
Rv0859	2686.63	1.54704	0.0799658	19.3463	2.19049e-83	2.92284e-80	protein_coding	NA	NE	lipid metabolism
Rv0860	6114.35	1.0679	0.108629	9.83068	8.30572e-23	5.63522e-21	protein_coding	fadB	NE	lipid metabolism
Rv0861c	1429.51	-0.00183603	0.135876	-0.0135125	0.989219	0.992161	protein_coding	ercc3	NE	information pathways
Rv0862c	458.502	-0.185841	0.154337	-1.20413	0.228541	0.337832	protein_coding	NA	NE	conserved hypotheticals
Rv0863	640.408	0.766545	0.179388	4.27311	1.92764e-05	0.000109919	protein_coding	NA	NE	conserved hypotheticals
Rv0864	889.807	0.176998	0.17019	1.04	0.298338	0.416114	protein_coding	moaC2	NE	intermediary metabolism and respiration
Rv0865	272.712	-0.00787267	0.189596	-0.0415234	0.966879	0.976638	protein_coding	mog	NE	intermediary metabolism and respiration
Rv0866	184.129	-0.59883	0.215945	-2.77307	0.00555299	0.015101	protein_coding	moaE2	NE	intermediary metabolism and respiration
Rv0867c	2425.96	-0.745154	0.369985	-2.01401	0.0440085	0.0878196	protein_coding	rpfA	NE	cell wall and cell processes
Rv0868c	678.635	-1.46721	0.167303	-8.7698	1.78982e-18	7.65011e-17	protein_coding	moaD2	NE	intermediary metabolism and respiration
Rv0869c	732.162	-0.124795	0.168367	-0.741211	0.458566	0.57779	protein_coding	moaA2	NE	intermediary metabolism and respiration
Rv0870c	660.953	-0.0197698	0.189329	-0.10442	0.916836	0.945387	protein_coding	NA	NE	cell wall and cell processes
Rv0871	1008.95	-0.589704	0.174534	-3.37874	0.000728201	0.00259803	protein_coding	cspB	NE	virulence, detoxification, adaptation
Rv0872c	1772.86	0.498627	0.321181	1.55248	0.120548	0.202263	protein_coding	PE_PGRS15	NE	PE/PPE
Rv0873	3247.45	0.666526	0.151462	4.40061	1.07949e-05	6.55718e-05	protein_coding	fadE10	NE	lipid metabolism
Rv0874c	151.281	0.0364462	0.202085	0.180351	0.856877	0.902454	protein_coding	NA	NE	conserved hypotheticals
Rv0875c	255.765	-0.447712	0.161173	-2.77784	0.00547217	0.0149014	protein_coding	NA	NE	cell wall and cell processes
Rv0876c	1155.99	0.503098	0.145516	3.45734	0.000545546	0.0020268	protein_coding	NA	NE	cell wall and cell processes
Rv0877	1689.1	0.26831	0.188809	1.42107	0.155298	0.246689	protein_coding	NA	GA	conserved hypotheticals
Rv0878c	156.413	-0.145581	0.194731	-0.747604	0.454699	0.574365	protein_coding	PPE13	GA	PE/PPE
Rv0879c	201.37	-0.119601	0.132889	-0.900004	0.368118	0.492177	protein_coding	NA	NE	cell wall and cell processes
Rv0880	119.559	-0.266781	0.211407	-1.26193	0.206974	0.311823	protein_coding	NA	Uncertain	regulatory proteins
Rv0881	138.258	-0.461225	0.159766	-2.88689	0.00389076	0.0111407	protein_coding	NA	NE	intermediary metabolism and respiration
Rv0882	23.0907	-0.235905	0.371849	-0.63441	0.525813	0.637248	protein_coding	NA	NE	cell wall and cell processes
Rv0883c	834.561	-0.195455	0.130587	-1.49674	0.134461	0.219962	protein_coding	NA	ES	conserved hypotheticals
Rv0884c	1076.9	0.820663	0.189763	4.32468	1.52757e-05	8.92679e-05	protein_coding	serC	ES	intermediary metabolism and respiration
Rv0885	1612.76	1.84597	0.229262	8.05181	8.158e-16	2.7675e-14	protein_coding	NA	NE	conserved hypotheticals
Rv0886	434.791	1.24797	0.214557	5.81646	6.01059e-09	7.07658e-08	protein_coding	fprB	NE	intermediary metabolism and respiration
Rv0887c	156.494	0.828777	0.190463	4.35138	1.35285e-05	8.08277e-05	protein_coding	NA	NE	conserved hypotheticals
Rv0888	591.674	-1.06073	0.354986	-2.98809	0.00280723	0.00841118	protein_coding	NA	NE	cell wall and cell processes
Rv0889c	617.754	0.394901	0.157085	2.51392	0.0119396	0.0291428	protein_coding	citA	NE	intermediary metabolism and respiration
Rv0890c	532.866	-0.627206	0.131137	-4.78283	1.72846e-06	1.28846e-05	protein_coding	NA	NE	regulatory proteins
Rv0891c	177.276	-0.861421	0.190806	-4.51464	6.34242e-06	4.07523e-05	protein_coding	NA	NE	regulatory proteins
Rv0892	411.543	0.00291726	0.135244	0.0215704	0.982791	0.988525	protein_coding	NA	NE	intermediary metabolism and respiration
Rv0893c	83.8494	-0.470772	0.1451	-3.24446	0.00117676	0.00392873	protein_coding	NA	NE	lipid metabolism
Rv0894	33.7155	0.175889	0.250518	0.702101	0.482616	0.59793	protein_coding	NA	NE	regulatory proteins
Rv0895	54.9937	-0.0619867	0.195692	-0.316756	0.751429	0.828414	protein_coding	NA	NE	lipid metabolism
Rv0896	4357.2	0.853345	0.149574	5.70516	1.16234e-08	1.28887e-07	protein_coding	gltA2	GD	intermediary metabolism and respiration
Rv0897c	479.403	0.0256453	0.15175	0.168997	0.865799	0.909675	protein_coding	NA	NE	intermediary metabolism and respiration
Rv0898c	315.978	1.04543	0.217375	4.80933	1.51435e-06	1.15027e-05	protein_coding	NA	Uncertain	conserved hypotheticals
Rv0899	387.832	-0.0568603	0.147912	-0.38442	0.700667	0.786782	protein_coding	arfA	NE	cell wall and cell processes
Rv0900	27.5445	-0.378466	0.264276	-1.43208	0.15212	0.243186	protein_coding	arfB	NE	cell wall and cell processes
Rv0901	323.023	-0.148473	0.165518	-0.897022	0.369707	0.493528	protein_coding	arfC	NE	cell wall and cell processes
Rv0902c	708.705	0.198227	0.174847	1.13371	0.256915	0.371409	protein_coding	prrB	ES	regulatory proteins
Rv0903c	905.637	0.601538	0.154889	3.88368	0.000102887	0.000478904	protein_coding	prrA	ES	regulatory proteins
Rv0904c	146.299	0.0406049	0.171367	0.236946	0.812698	0.872943	protein_coding	accD3	NE	lipid metabolism
Rv0905	867.422	1.41493	0.110873	12.7617	2.68341e-37	4.6703e-35	protein_coding	echA6	NE	lipid metabolism
Rv0906	777.307	1.1857	0.194981	6.08109	1.19367e-09	1.57198e-08	protein_coding	NA	NE	conserved hypotheticals
Rv0907	745.759	0.59527	0.157372	3.78257	0.000155215	0.000689596	protein_coding	NA	NE	cell wall and cell processes
Rv0908	891.482	0.0259114	0.109795	0.235998	0.813434	0.872943	protein_coding	ctpE	NE	cell wall and cell processes
Rv0909	401.125	-0.639777	0.293026	-2.18334	0.0290106	0.0616726	protein_coding	NA	NE	conserved hypotheticals
Rv0910	823.075	-0.345534	0.215855	-1.60077	0.109428	0.187758	protein_coding	NA	NE	conserved hypotheticals
Rv0911	307.896	-0.404493	0.137233	-2.9475	0.00320354	0.00946404	protein_coding	NA	NE	conserved hypotheticals
Rv0912	113.302	-0.838677	0.178856	-4.68912	2.7438e-06	1.92691e-05	protein_coding	NA	NE	cell wall and cell processes
Rv0913c	699.27	-0.152303	0.146024	-1.043	0.296946	0.414895	protein_coding	NA	NE	intermediary metabolism and respiration
Rv0914c	390.758	0.229716	0.14727	1.55982	0.118801	0.1999	protein_coding	NA	NE	lipid metabolism
Rv0915c	74.6743	0.571366	0.200449	2.85043	0.00436595	0.0123444	protein_coding	PPE14	NE	PE/PPE
Rv0916c	56.4683	0.38422	0.188669	2.03648	0.0417023	0.0839288	protein_coding	PE7	NE	PE/PPE
Rv0917	478.677	-0.297826	0.0993076	-2.99903	0.00270843	0.00815178	protein_coding	betP	NE	cell wall and cell processes
Rv0918	72.0123	0.341025	0.234124	1.4566	0.145227	0.234035	protein_coding	NA	NE	conserved hypotheticals
Rv0919	77.3826	-0.331231	0.255388	-1.29697	0.19464	0.29693	protein_coding	NA	NE	intermediary metabolism and respiration
Rvnt14	68.5648	-0.778215	0.222237	-3.50173	0.000462243	0.00175555	tRNA	argT	NA	NA
Rv0920c	754.603	-0.112645	0.152666	-0.737856	0.460602	0.579525	protein_coding	NA	NE	insertion seqs and phages
Rv0921	491.914	1.06618	0.203367	5.24265	1.58283e-07	1.45657e-06	protein_coding	NA	NE	insertion seqs and phages
Rv0922	8509.21	1.32387	0.13015	10.1718	2.64843e-24	2.03878e-22	protein_coding	NA	NE	insertion seqs and phages
Rv0923c	269.64	0.00216137	0.147494	0.0146539	0.988308	0.992089	protein_coding	NA	NE	conserved hypotheticals
Rv0924c	151.728	0.123607	0.170267	0.72596	0.467863	0.585634	protein_coding	mntH	NE	cell wall and cell processes
Rv0925c	894.748	0.335862	0.272754	1.23137	0.218183	0.325647	protein_coding	NA	NE	conserved hypotheticals
Rv0926c	326.689	0.432975	0.1425	3.03842	0.00237821	0.00728941	protein_coding	NA	NE	conserved hypotheticals
Rv0927c	147.149	0.682001	0.160383	4.25233	2.11559e-05	0.000119278	protein_coding	NA	NE	intermediary metabolism and respiration
Rv0928	502.384	0.726391	0.129823	5.59526	2.20292e-08	2.33907e-07	protein_coding	pstS3	NE	cell wall and cell processes
Rv0929	272.77	0.317578	0.118128	2.68843	0.00717892	0.0188071	protein_coding	pstC2	NE	cell wall and cell processes
Rv0930	331.008	-0.124884	0.111779	-1.11723	0.263894	0.379925	protein_coding	pstA1	NE	cell wall and cell processes
Rv0931c	6381.74	-0.0811838	0.146271	-0.555023	0.578879	0.682348	protein_coding	pknD	GA	regulatory proteins
Rv0932c	8134.29	-0.0452634	0.0878156	-0.515437	0.606248	0.707319	protein_coding	pstS2	NE	cell wall and cell processes
Rv0933	770.609	-0.413028	0.0913618	-4.52079	6.1608e-06	3.98412e-05	protein_coding	pstB	NE	cell wall and cell processes
Rv0934	1714.91	0.512341	0.216555	2.36588	0.0179874	0.0410979	protein_coding	pstS1	NE	cell wall and cell processes
Rv0935	1419.31	-0.292617	0.237084	-1.23423	0.217117	0.324419	protein_coding	pstC1	NE	cell wall and cell processes
Rv0936	460.301	-0.760125	0.156371	-4.86103	1.16776e-06	9.05918e-06	protein_coding	pstA2	NE	cell wall and cell processes
Rv0937c	553.334	0.309686	0.194077	1.59568	0.110559	0.189132	protein_coding	mku	NE	information pathways
Rv0938	1563.95	0.161255	0.153949	1.04746	0.294889	0.412745	protein_coding	ligD	NE	information pathways
Rv0939	1280.52	0.0344129	0.147158	0.23385	0.815101	0.873822	protein_coding	NA	NE	intermediary metabolism and respiration
Rv0940c	321.665	0.650717	0.144071	4.51663	6.28317e-06	4.05017e-05	protein_coding	NA	NE	intermediary metabolism and respiration
Rv0941c	462.8	0.191808	0.10969	1.74865	0.0803519	0.145148	protein_coding	NA	NE	conserved hypotheticals
Rv0942	22.6292	0.431215	0.298478	1.44472	0.148538	0.238328	protein_coding	NA	NE	conserved hypotheticals
Rv0943c	16.2281	0.539742	0.367267	1.46962	0.141666	0.229579	protein_coding	NA	NE	intermediary metabolism and respiration
Rv0944	102.127	-0.918161	0.626112	-1.46645	0.142526	0.230331	protein_coding	NA	NE	information pathways
Rv0945	385.856	-0.367532	0.105704	-3.47698	0.000507094	0.00190422	protein_coding	NA	NE	intermediary metabolism and respiration
Rv0946c	514.158	1.1656	0.153385	7.59918	2.98024e-14	8.06073e-13	protein_coding	pgi	GD	intermediary metabolism and respiration
Rv0947c	96.901	-0.764192	0.222567	-3.43354	0.00059576	0.00218992	pseudogene	NA	NA	NA
Rv0948c	857.803	-0.741605	0.225328	-3.29122	0.000997526	0.00339838	protein_coding	NA	ES	intermediary metabolism and respiration
Rv0949	1528.48	0.204615	0.0774451	2.64207	0.00824022	0.0211004	protein_coding	uvrD1	NE	information pathways
Rv0950c	1744.29	-0.430835	0.305677	-1.40945	0.158703	0.251499	protein_coding	NA	NE	conserved hypotheticals
Rv0951	3856.67	0.387042	0.1959	1.97571	0.0481881	0.0946502	protein_coding	sucC	ES	intermediary metabolism and respiration
Rv0952	2136	0.677765	0.281046	2.41158	0.0158837	0.0371396	protein_coding	sucD	ES	intermediary metabolism and respiration
Rv0953c	76.9693	-0.654353	0.217052	-3.01473	0.00257208	0.00780533	protein_coding	NA	NE	intermediary metabolism and respiration
Rv0954	3638.28	-0.14413	0.180981	-0.796379	0.425812	0.547902	protein_coding	NA	NE	cell wall and cell processes
Rv0955	882.327	-0.597554	0.14498	-4.12162	3.76225e-05	0.000198684	protein_coding	NA	NE	cell wall and cell processes
Rv0956	171.849	-0.304718	0.129434	-2.35424	0.0185604	0.0421425	protein_coding	purN	ES	intermediary metabolism and respiration
Rv0957	804.268	0.259131	0.171475	1.51119	0.130741	0.215799	protein_coding	purH	ES	intermediary metabolism and respiration
Rv0958	662.707	-0.00887836	0.21096	-0.0420855	0.966431	0.976636	protein_coding	NA	NE	intermediary metabolism and respiration
Rv0959	656.008	-0.139481	0.198355	-0.703188	0.481938	0.597275	protein_coding	NA	NE	conserved hypotheticals
Rv0959A	63.7983	-0.758051	0.22717	-3.33694	0.000847075	0.00297181	protein_coding	vapB9	NE	virulence, detoxification, adaptation
Rv0960	174.347	-0.711647	0.189358	-3.75822	0.000171129	0.000750671	protein_coding	vapC9	NE	virulence, detoxification, adaptation
Rv0961	380.389	-0.508338	0.255046	-1.99312	0.0462481	0.0914679	protein_coding	NA	NE	cell wall and cell processes
Rv0962c	10.9092	0.00631422	0.450407	0.0140189	0.988815	0.992089	protein_coding	lprP	NE	cell wall and cell processes
Rv0963c	39.4518	-0.351526	0.314673	-1.11712	0.263945	0.379925	protein_coding	NA	NE	conserved hypotheticals
Rv0964c	34.0749	0.043817	0.229527	0.190901	0.848603	0.896732	protein_coding	NA	NE	conserved hypotheticals
Rv0965c	150.795	-0.111106	0.142141	-0.781657	0.434416	0.555776	protein_coding	NA	NE	conserved hypotheticals
Rv0966c	791.41	-0.769206	0.144369	-5.32804	9.92805e-08	9.41753e-07	protein_coding	NA	NE	conserved hypotheticals
Rv0967	474.458	1.07652	0.181342	5.93641	2.91338e-09	3.6106e-08	protein_coding	csoR	Uncertain	regulatory proteins
Rv0968	248.435	0.756867	0.18894	4.00585	6.1794e-05	0.000309977	protein_coding	NA	NE	conserved hypotheticals
Rv0969	1251.27	0.587277	0.157459	3.72972	0.000191696	0.000828681	protein_coding	ctpV	NE	cell wall and cell processes
Rv0970	475.3	-0.983281	0.164767	-5.96772	2.40588e-09	3.01904e-08	protein_coding	NA	NE	cell wall and cell processes
Rv0971c	82.6706	-0.00178413	0.246602	-0.00723484	0.994227	0.995471	protein_coding	echA7	NE	lipid metabolism
Rv0972c	313.227	0.391735	0.182012	2.15225	0.0313779	0.0661431	protein_coding	fadE12	NE	lipid metabolism
Rv0973c	314.69	0.273529	0.197	1.38847	0.164994	0.260151	protein_coding	accA2	NE	lipid metabolism
Rv0974c	193.544	0.419374	0.219891	1.90719	0.0564957	0.108553	protein_coding	accD2	NE	lipid metabolism
Rv0975c	152.189	0.476052	0.203968	2.33395	0.0195985	0.0442236	protein_coding	fadE13	NE	lipid metabolism
Rv0976c	175.589	1.71179	0.25935	6.6003	4.10318e-11	6.8724e-10	protein_coding	NA	NE	conserved hypotheticals
Rv0977	281.723	-0.150831	0.106013	-1.42276	0.154806	0.246201	protein_coding	PE_PGRS16	GA	PE/PPE
Rv0978c	35.4648	1.43397	0.72207	1.98592	0.0470426	0.0927644	protein_coding	PE_PGRS17	GA	PE/PPE
Rv0979c	14.1236	-0.0997715	0.421754	-0.236563	0.812995	0.872943	protein_coding	NA	GA	conserved hypotheticals
Rv0979A	600.792	0.292733	0.262792	1.11393	0.265307	0.381338	protein_coding	rpmF	Uncertain	information pathways
Rv0980c	36.4991	0.366449	0.349849	1.04745	0.294892	0.412745	protein_coding	PE_PGRS18	GA	PE/PPE
Rv0981	1164.24	-0.0472874	0.215644	-0.219285	0.826428	0.881949	protein_coding	mprA	GA	regulatory proteins
Rv0982	3660.42	-0.417907	0.229085	-1.82424	0.0681153	0.126117	protein_coding	mprB	ES	regulatory proteins
Rv0983	7237.96	0.19743	0.24184	0.816369	0.414289	0.536178	protein_coding	pepD	NE	intermediary metabolism and respiration
Rv0984	3549.91	0.0649692	0.226582	0.286736	0.774314	0.844803	protein_coding	moaB2	NE	intermediary metabolism and respiration
Rv0985c	212.53	0.633352	0.208355	3.03978	0.00236752	0.00727896	protein_coding	mscL	NE	cell wall and cell processes
Rv0986	428.018	1.13246	0.225634	5.01901	5.19388e-07	4.32247e-06	protein_coding	NA	NE	cell wall and cell processes
Rv0987	1019.44	0.651317	0.125167	5.2036	1.95459e-07	1.76619e-06	protein_coding	NA	NE	cell wall and cell processes
Rv0988	674.283	0.459188	0.157158	2.92183	0.00347983	0.0101603	protein_coding	NA	NE	cell wall and cell processes
Rv0989c	335.282	0.0856493	0.124941	0.685518	0.493017	0.606861	protein_coding	grcC2	NE	intermediary metabolism and respiration
Rv0990c	651.478	1.76192	0.209137	8.42471	3.6165e-17	1.40552e-15	protein_coding	NA	NE	conserved hypotheticals
Rv0991c	2384.29	2.79967	0.200536	13.9609	2.69838e-44	6.35388e-42	protein_coding	NA	NE	conserved hypotheticals
Rv0992c	130.128	-0.277145	0.2531	-1.095	0.273516	0.389361	protein_coding	NA	NE	conserved hypotheticals
Rv0993	831.9	-0.749683	0.17023	-4.40394	1.06303e-05	6.46705e-05	protein_coding	galU	ES	intermediary metabolism and respiration
Rv0994	1085.87	-0.589681	0.130627	-4.51424	6.35453e-06	4.07647e-05	protein_coding	moeA1	NE	intermediary metabolism and respiration
Rv0995	345.664	-0.677053	0.129585	-5.22479	1.7435e-07	1.5898e-06	protein_coding	rimJ	NE	information pathways
Rv0996	1680.48	-0.185481	0.14506	-1.27865	0.20102	0.304688	protein_coding	NA	NE	cell wall and cell processes
Rvnt15	38.7213	-1.74642	0.261035	-6.69035	2.22643e-11	3.87496e-10	tRNA	alaV	NA	NA
Rv0997a	2434.07	-0.100508	0.163234	-0.615729	0.538073	0.647659	protein_coding	NA	NA	NA
Rv0997	1578.44	-0.172849	0.230254	-0.750691	0.452839	0.573371	protein_coding	NA	NE	conserved hypotheticals
Rv0998	429.746	-0.0215983	0.24976	-0.0864763	0.931088	0.954699	protein_coding	NA	NE	conserved hypotheticals
Rv0999	352.948	-0.591856	0.188959	-3.1322	0.00173502	0.0055518	protein_coding	NA	NE	conserved hypotheticals
Rv1000c	554.154	1.05847	0.141612	7.47445	7.75276e-14	1.9642e-12	protein_coding	NA	NE	conserved hypotheticals
Rv1001	577.605	0.165766	0.0803828	2.0622	0.0391884	0.079711	protein_coding	arcA	NE	intermediary metabolism and respiration
Rv1002c	687.024	-0.347787	0.137079	-2.53712	0.0111768	0.027499	protein_coding	NA	GD	cell wall and cell processes
Rv1003	157.94	-0.548648	0.243547	-2.25274	0.0242755	0.0528699	protein_coding	NA	NE	conserved hypotheticals
Rv1004c	271.246	0.00382264	0.225303	0.0169667	0.986463	0.990919	protein_coding	NA	NE	cell wall and cell processes
Rv1005c	354.402	-0.0576755	0.207604	-0.277815	0.781155	0.849268	protein_coding	NA	ES	intermediary metabolism and respiration
Rv1006	2565.23	-0.798597	0.178675	-4.46956	7.838e-06	4.9101e-05	protein_coding	NA	GA	conserved hypotheticals
Rv1007c	693.423	0.236294	0.0868777	2.71984	0.00653125	0.0173603	protein_coding	metS	ES	information pathways
Rv1008	101.16	0.131022	0.209049	0.626752	0.530822	0.640796	protein_coding	tatD	GA	cell wall and cell processes
Rv1009	2422.6	-0.299327	0.118416	-2.52776	0.0114791	0.0281218	protein_coding	rpfB	NE	cell wall and cell processes
Rv1010	604.581	-0.655359	0.128807	-5.08792	3.62018e-07	3.11647e-06	protein_coding	ksgA	NE	information pathways
Rv1011	371.684	-0.522526	0.172225	-3.03397	0.00241359	0.00738655	protein_coding	ispE	ES	intermediary metabolism and respiration
Rv1012	21.1382	-1.01463	0.29355	-3.45639	0.00054746	0.00203103	protein_coding	NA	NE	conserved hypotheticals
Rv1013	2405.71	0.618506	0.26141	2.36603	0.0179798	0.0410979	protein_coding	pks16	NE	lipid metabolism
Rv1014c	133.412	0.0369286	0.161325	0.228908	0.818941	0.876529	protein_coding	pth	ES	intermediary metabolism and respiration
Rv1015c	562.617	-0.0426585	0.175955	-0.24244	0.80844	0.869925	protein_coding	rplY	GD	information pathways
Rv1016c	497.737	-0.764617	0.115205	-6.63701	3.20106e-11	5.38398e-10	protein_coding	lpqT	GA	cell wall and cell processes
Rv1017c	1813.87	0.155586	0.118796	1.30969	0.190299	0.291196	protein_coding	prsA	ES	intermediary metabolism and respiration
Rv1018c	960.383	-0.156743	0.119076	-1.31633	0.188064	0.289101	protein_coding	glmU	ES	cell wall and cell processes
Rvnt16	1.12166	0.166643	1.333	0.125014	0.900513	0.935328	tRNA	glnT	NA	NA
Rv1019	591.006	0.234594	0.154455	1.51886	0.128799	0.213138	protein_coding	NA	NE	regulatory proteins
Rv1020	1072.25	-0.377773	0.169524	-2.22844	0.0258514	0.0558765	protein_coding	mfd	NE	information pathways
Rv1021	524.954	-0.262408	0.0960138	-2.73302	0.0062756	0.0167699	protein_coding	NA	NE	conserved hypotheticals
Rv1022	321.785	-0.0393888	0.110259	-0.35724	0.720912	0.804071	protein_coding	lpqU	NE	cell wall and cell processes
Rv1023	1143.17	0.23951	0.235436	1.01731	0.309008	0.427866	protein_coding	eno	GD	intermediary metabolism and respiration
Rv1024	238.247	0.282916	0.150373	1.88142	0.0599143	0.113549	protein_coding	NA	ES	cell wall and cell processes
Rv1025	210.997	-0.451049	0.13642	-3.30633	0.000945256	0.00324238	protein_coding	NA	ES	conserved hypotheticals
Rv1026	155.428	-0.888515	0.194059	-4.57859	4.68114e-06	3.12832e-05	protein_coding	NA	NE	virulence, detoxification, adaptation
Rv1027c	115.243	0.108035	0.165695	0.652012	0.514393	0.627015	protein_coding	kdpE	NE	regulatory proteins
Rv1028c	336.534	0.604122	0.128397	4.70509	2.5375e-06	1.80099e-05	protein_coding	kdpD	NE	regulatory proteins
Rv1028A	15.9746	0.130224	0.307315	0.423748	0.671749	0.764496	protein_coding	kdpF	NE	cell wall and cell processes
Rv1029	176.71	0.406821	0.208443	1.95171	0.0509729	0.0992433	protein_coding	kdpA	NE	cell wall and cell processes
Rv1030	203.105	0.296414	0.13855	2.1394	0.0324031	0.0680534	protein_coding	kdpB	NE	cell wall and cell processes
Rv1031	84.9855	0.125646	0.18271	0.687678	0.491656	0.605755	protein_coding	kdpC	NE	cell wall and cell processes
Rv1032c	250.862	-0.767062	0.120898	-6.34468	2.22885e-10	3.30448e-09	protein_coding	trcS	NE	regulatory proteins
Rv1033c	264.139	-1.14497	0.166859	-6.86189	6.79562e-12	1.27713e-10	protein_coding	trcR	GA	regulatory proteins
Rv1037c	10.8698	0.367158	0.502306	0.730945	0.464813	0.582838	protein_coding	esxI	NE	NA
Rv1038c	25.2078	0.708519	0.533145	1.32894	0.183867	0.284288	protein_coding	esxJ	NE	cell wall and cell processes
Rv1039c	47.9863	0.92857	0.246652	3.7647	0.000166751	0.000734329	protein_coding	PPE15	NE	PE/PPE
Rv1040c	29.182	1.19573	0.347208	3.44386	0.000573479	0.0021197	protein_coding	PE8	NE	PE/PPE
Rv1041c	9.95495	-0.622337	0.426903	-1.45779	0.144897	0.233598	protein_coding	NA	NE	insertion seqs and phages
Rv1042c	333.572	-0.837002	0.184185	-4.54437	5.5101e-06	3.61589e-05	protein_coding	NA	NE	NA
Rv1043c	414.637	-0.713113	0.123851	-5.75782	8.52049e-09	9.73278e-08	protein_coding	NA	GA	conserved hypotheticals
Rv1044	65.3716	0.850247	0.2404	3.5368	0.000405007	0.00155739	protein_coding	NA	ES	conserved hypotheticals
Rv1045	166.492	0.0616907	0.216217	0.285319	0.7754	0.845296	protein_coding	NA	NE	conserved hypotheticals
Rv1047	4.34922	-1.79027	0.950602	-1.8833	0.0596603	0.113185	protein_coding	NA	NE	NA
Rv1048c	278.83	-0.024691	0.212397	-0.116249	0.907455	0.939612	protein_coding	NA	NE	conserved hypotheticals
Rv1049	291.465	-0.0653487	0.227354	-0.287432	0.773781	0.844451	protein_coding	NA	NE	regulatory proteins
Rv1050	325.763	0.0241974	0.22332	0.108353	0.913716	0.943998	protein_coding	NA	NE	intermediary metabolism and respiration
Rv1051c	16.2667	0.183695	0.438628	0.418794	0.675367	0.766948	protein_coding	NA	NE	conserved hypotheticals
Rv1052	416.671	0.0512814	0.192471	0.266437	0.789903	0.85482	protein_coding	NA	NE	conserved hypotheticals
Rvnt17	78.8656	-0.00560485	0.196711	-0.0284927	0.977269	0.984401	tRNA	leuX	NA	NA
Rv1056	237.657	0.512339	0.21282	2.40738	0.0160675	0.0374596	protein_coding	NA	NE	conserved hypotheticals
Rv1057	1931.66	2.50316	1.01971	2.45477	0.0140973	0.0335304	protein_coding	NA	NE	conserved hypotheticals
Rv1058	580.023	0.574541	0.252784	2.27286	0.0230349	0.0507756	protein_coding	fadD14	NE	lipid metabolism
Rv1059	445.164	-0.197803	0.127502	-1.55138	0.120811	0.202515	protein_coding	NA	NE	conserved hypotheticals
Rv1060	444.587	-0.291263	0.143863	-2.02459	0.0429091	0.0861842	protein_coding	NA	NE	conserved hypotheticals
Rv1061	317.815	-0.0645317	0.121675	-0.530362	0.595861	0.69764	protein_coding	NA	NE	conserved hypotheticals
Rv1062	90.7377	-0.314671	0.239285	-1.31504	0.188495	0.289643	protein_coding	NA	NE	conserved hypotheticals
Rv1063c	284.816	0.764262	0.13178	5.79951	6.65077e-09	7.78451e-08	protein_coding	NA	NE	conserved hypotheticals
Rv1064c	63.0017	0.819755	0.415891	1.97108	0.0487146	0.0955436	protein_coding	lpqV	NE	cell wall and cell processes
Rv1065	424.657	0.711046	0.16751	4.2448	2.18793e-05	0.00012301	protein_coding	NA	NE	conserved hypotheticals
Rv1066	151.14	0.263957	0.2497	1.0571	0.290467	0.407693	protein_coding	NA	NE	conserved hypotheticals
Rv1067c	15.3779	-0.342127	0.545473	-0.627211	0.530521	0.640626	protein_coding	PE_PGRS19	NE	PE/PPE
Rv1068c	35.8946	-0.38404	0.242642	-1.58274	0.113481	0.193139	protein_coding	PE_PGRS20	NE	PE/PPE
Rv1069c	583.253	-0.0287594	0.195276	-0.147276	0.882914	0.922073	protein_coding	NA	NE	conserved hypotheticals
Rv1070c	587.736	0.216661	0.199585	1.08556	0.277676	0.393708	protein_coding	echA8	NE	lipid metabolism
Rv1071c	517.293	0.138764	0.164171	0.845243	0.397975	0.521813	protein_coding	echA9	NE	lipid metabolism
Rv1072	31232.6	0.652765	0.217067	3.00721	0.00263655	0.00796537	protein_coding	NA	NE	cell wall and cell processes
Rv1073	8041.54	0.599432	0.292349	2.0504	0.0403254	0.0816916	protein_coding	NA	GA	conserved hypotheticals
Rv1074c	2779.88	0.332566	0.112679	2.95146	0.0031628	0.0093575	protein_coding	fadA3	GA	lipid metabolism
Rv1075c	154.788	0.203756	0.153917	1.32381	0.185568	0.286695	protein_coding	NA	NE	cell wall and cell processes
Rv1076	624.366	-0.280727	0.187471	-1.49744	0.134279	0.219843	protein_coding	lipU	NE	intermediary metabolism and respiration
Rv1077	1233.63	0.232049	0.137119	1.69231	0.0905861	0.16045	protein_coding	cbs	NE	intermediary metabolism and respiration
Rv1078	2240.05	0.466107	0.195183	2.38805	0.0169382	0.0390349	protein_coding	NA	NE	conserved hypotheticals
Rv1079	1265.45	-0.148815	0.166218	-0.895303	0.370625	0.494299	protein_coding	metB	NE	intermediary metabolism and respiration
Rv1080c	3068.03	-0.166484	0.124449	-1.33778	0.180969	0.280783	protein_coding	greA	NE	information pathways
Rv1081c	109.118	-0.393426	0.154085	-2.5533	0.0106707	0.0263998	protein_coding	NA	NE	cell wall and cell processes
Rv1082	668.986	0.27804	0.120758	2.30245	0.0213098	0.0474434	protein_coding	mca	NE	virulence, detoxification, adaptation
Rv1083	151.662	0.585512	0.141088	4.14997	3.32514e-05	0.000178905	protein_coding	NA	NE	conserved hypotheticals
Rv1084	227.945	-0.0804998	0.204448	-0.393741	0.693772	0.782522	protein_coding	NA	NE	conserved hypotheticals
Rv1085c	335.721	-0.49601	0.164133	-3.022	0.00251109	0.00765485	protein_coding	NA	NE	virulence, detoxification, adaptation
Rv1086	728.607	0.137453	0.128903	1.06633	0.286276	0.403365	protein_coding	NA	NE	cell wall and cell processes
Rv1087	229.316	0.0333888	0.342508	0.0974832	0.922343	0.94929	protein_coding	PE_PGRS21	NE	PE/PPE
Rv1088	18.3236	-0.816064	0.42656	-1.91313	0.0557316	0.107263	protein_coding	PE9	NE	PE/PPE
Rv1088a	38.5572	-0.489885	0.313533	-1.56247	0.118177	0.199268	protein_coding	NA	NA	NA
Rv1091	89.7226	0.402467	0.466145	0.863396	0.38792	0.511308	protein_coding	PE_PGRS22	NE	PE/PPE
Rv1092c	335.818	0.42372	0.146033	2.90153	0.0037134	0.0107249	protein_coding	coaA	ES	intermediary metabolism and respiration
RVnc0034	48.769	-0.225594	0.30148	-0.748286	0.454288	0.57428	ncRNA	MTS0858	NA	NA
Rv1093	1646.38	0.309325	0.154902	1.99691	0.045835	0.0909205	protein_coding	glyA1	ES	intermediary metabolism and respiration
Rv1094	9737.47	-0.311898	0.228476	-1.36513	0.172214	0.270317	protein_coding	desA2	ES	lipid metabolism
Rv1095	4033.5	-0.457185	0.102351	-4.46684	7.93823e-06	4.96511e-05	protein_coding	phoH2	NE	intermediary metabolism and respiration
Rv1096	1338.38	-0.408046	0.1883	-2.16699	0.0302355	0.0639789	protein_coding	NA	NE	intermediary metabolism and respiration
Rv1097c	815.279	-0.134473	0.161378	-0.833281	0.404686	0.52819	protein_coding	NA	NE	cell wall and cell processes
Rv1098c	1096.01	0.0711939	0.133646	0.532706	0.594237	0.696146	protein_coding	fum	ES	intermediary metabolism and respiration
Rv1099c	574.653	-0.0519461	0.134356	-0.386629	0.699031	0.78668	protein_coding	glpX	NE	intermediary metabolism and respiration
Rv1100	441.306	0.321436	0.225489	1.42551	0.15401	0.245326	protein_coding	NA	NE	conserved hypotheticals
Rv1101c	791.78	0.306566	0.169361	1.81013	0.0702754	0.129518	protein_coding	NA	NE	cell wall and cell processes
Rv1102c	809.899	-0.0876445	0.155878	-0.562264	0.573936	0.678119	protein_coding	mazF3	NE	virulence, detoxification, adaptation
Rv1103c	357.882	0.798674	0.210208	3.79944	0.000145021	0.000649349	protein_coding	mazE3	NE	virulence, detoxification, adaptation
Rv1106c	638.123	-0.515405	0.142441	-3.61838	0.00029645	0.00118669	protein_coding	NA	NE	intermediary metabolism and respiration
Rv1107c	338.907	-0.531518	0.396582	-1.34025	0.180164	0.27986	protein_coding	xseB	NE	information pathways
Rv1108c	534.314	-0.171969	0.15844	-1.08539	0.277749	0.393708	protein_coding	xseA	NE	information pathways
Rv1109c	2077.13	0.6942	0.107588	6.45236	1.10118e-10	1.71519e-09	protein_coding	NA	NE	conserved hypotheticals
Rv1110	1756.73	0.271903	0.147059	1.84894	0.0644664	0.120419	protein_coding	lytB2	ES	cell wall and cell processes
Rv1111c	999.064	-0.0522177	0.127542	-0.409415	0.682235	0.772994	protein_coding	NA	ESD	conserved hypotheticals
Rv1112	129.392	-0.165721	0.178387	-0.929	0.352889	0.475628	protein_coding	NA	NE	conserved hypotheticals
Rv1113	51.1896	-0.0458828	0.264085	-0.173743	0.862068	0.907165	protein_coding	vapB32	NE	virulence, detoxification, adaptation
Rv1114	133.715	-0.184034	0.162618	-1.1317	0.257761	0.372498	protein_coding	vapC32	NE	virulence, detoxification, adaptation
Rv1115	85.264	-0.402048	0.159445	-2.52156	0.0116837	0.0285704	protein_coding	NA	NE	cell wall and cell processes
Rv1116	27.1178	-0.621587	0.279687	-2.22244	0.0262538	0.0565973	protein_coding	NA	NE	conserved hypotheticals
Rv1117	778.828	-0.267318	0.144264	-1.85298	0.0638854	0.119557	protein_coding	NA	NE	conserved hypotheticals
Rv1118c	169.478	0.134132	0.163192	0.821924	0.41112	0.533596	protein_coding	NA	NE	conserved hypotheticals
Rv1119c	0.332824	-2.13133	2.83611	-0.751498	0.452353	0.573371	protein_coding	NA	Uncertain	conserved hypotheticals
Rv1120c	14.0551	0.0419599	0.447389	0.0937884	0.925277	0.951422	protein_coding	NA	NE	conserved hypotheticals
Rv1121	2902.71	0.0143996	0.121124	0.118883	0.905368	0.938665	protein_coding	zwf1	NE	intermediary metabolism and respiration
Rv1122	1144.78	0.285146	0.142913	1.99524	0.046017	0.0911365	protein_coding	gnd2	ES	intermediary metabolism and respiration
Rv1123c	399.601	-0.118878	0.137198	-0.866469	0.386233	0.50942	protein_coding	bpoB	NE	virulence, detoxification, adaptation
Rv1124	170.036	0.326916	0.182538	1.79095	0.0733007	0.133922	protein_coding	ephC	NE	virulence, detoxification, adaptation
Rv1125	128.536	-0.327094	0.193836	-1.68748	0.0915114	0.161802	protein_coding	NA	NE	conserved hypotheticals
Rv1126c	423.696	0.114636	0.119042	0.962993	0.335551	0.456875	protein_coding	NA	NE	conserved hypotheticals
Rv1127c	1281.15	0.543303	0.112363	4.83525	1.32981e-06	1.01395e-05	protein_coding	ppdK	NE	intermediary metabolism and respiration
Rv1128c	1124.68	0.731528	0.115892	6.31213	2.75221e-10	4.0504e-09	protein_coding	NA	NE	insertion seqs and phages
Rv1129c	539.759	2.5411	0.35302	7.19817	6.10267e-13	1.36475e-11	protein_coding	NA	NE	regulatory proteins
Rv1130	3117.03	2.50433	0.484024	5.17398	2.29164e-07	2.03855e-06	protein_coding	prpD	NE	intermediary metabolism and respiration
Rv1131	2496.2	2.44654	0.532458	4.59479	4.33178e-06	2.92413e-05	protein_coding	prpC	NE	intermediary metabolism and respiration
Rv1132	936.69	0.463675	0.108342	4.27973	1.87121e-05	0.000107007	protein_coding	NA	NE	cell wall and cell processes
Rv1133c	10863.7	0.614156	0.274583	2.23669	0.0253067	0.0548769	protein_coding	metE	ES	intermediary metabolism and respiration
Rv1134	18.3939	-0.42685	0.368543	-1.15821	0.246778	0.360267	protein_coding	NA	NE	conserved hypotheticals
Rv1135c	145.893	0.331697	0.134182	2.472	0.0134361	0.0322838	protein_coding	PPE16	NE	PE/PPE
Rv1138a	16.3511	-0.311149	0.359899	-0.864547	0.387288	0.510643	protein_coding	NA	NA	NA
Rv1138c	153.428	-0.00723478	0.172952	-0.0418312	0.966633	0.976636	protein_coding	NA	NE	intermediary metabolism and respiration
Rv1139c	270.995	0.183461	0.132136	1.38843	0.165007	0.260151	protein_coding	NA	NE	cell wall and cell processes
Rv1140	609.786	0.252937	0.119544	2.11585	0.0343572	0.0716685	protein_coding	NA	NE	cell wall and cell processes
Rv1141c	220.908	-0.234033	0.137088	-1.70717	0.0877907	0.156398	protein_coding	echA11	NE	lipid metabolism
Rv1142c	582.378	0.257155	0.177319	1.45024	0.146991	0.236401	protein_coding	echA10	NE	lipid metabolism
Rv1143	399.762	-0.0277975	0.0950997	-0.292298	0.770059	0.84212	protein_coding	mcr	GA	lipid metabolism
Rv1144	166.953	0.316224	0.152344	2.07572	0.0379195	0.0778021	protein_coding	NA	GA	intermediary metabolism and respiration
Rv1145	113.49	-0.237232	0.175479	-1.35191	0.176404	0.275516	protein_coding	NA	GA	cell wall and cell processes
Rv1146	197.894	-0.451906	0.150054	-3.01162	0.0025986	0.00786259	protein_coding	NA	GA	cell wall and cell processes
Rv1147	73.121	-0.508565	0.217042	-2.34316	0.019121	0.0432683	protein_coding	NA	GA	conserved hypotheticals
Rv1148c	3358.87	1.47256	0.273812	5.37798	7.53272e-08	7.39056e-07	protein_coding	NA	NE	insertion seqs and phages
Rv1149	13.7687	0.477197	0.623927	0.764828	0.444374	0.56526	protein_coding	NA	NE	insertion seqs and phages
Rv1150	5.15635	-0.170797	0.636355	-0.2684	0.788392	0.853647	pseudogene	NA	NA	NA
Rv1151c	194.862	0.141252	0.118834	1.18865	0.234579	0.344874	protein_coding	NA	NE	regulatory proteins
Rv1152	400.31	0.746404	0.16612	4.49316	7.01749e-06	4.44727e-05	protein_coding	NA	NE	regulatory proteins
Rv1153c	164.069	-0.237353	0.146605	-1.619	0.105448	0.181943	protein_coding	omt	NE	lipid metabolism
Rv1154c	190.572	0.0753092	0.178583	0.421703	0.673242	0.764969	protein_coding	NA	NE	conserved hypotheticals
Rv1155	834.914	0.120793	0.125126	0.965367	0.334361	0.455564	protein_coding	NA	NE	intermediary metabolism and respiration
Rv1155a	175.754	0.680396	0.147555	4.61113	4.00484e-06	2.72642e-05	protein_coding	NA	NA	NA
Rv1156	2334.48	0.819488	0.160342	5.11089	3.20651e-07	2.78609e-06	protein_coding	NA	NE	conserved hypotheticals
Rv1157c	648.943	-0.526857	0.198193	-2.6583	0.00785355	0.0202955	protein_coding	NA	NE	conserved hypotheticals
RVnc0012	74.0797	-0.712866	0.198422	-3.59268	0.000327292	0.00128952	ncRNA	mcr10	NA	NA
Rv1158c	442.515	0.236408	0.255501	0.925269	0.354826	0.477595	protein_coding	NA	NE	conserved hypotheticals
Rv1159	420.902	-0.425319	0.162206	-2.62209	0.00873916	0.0222113	protein_coding	pimE	NE	cell wall and cell processes
Rv1159A	493.773	1.4484	0.211431	6.85047	7.36101e-12	1.35788e-10	protein_coding	NA	NE	conserved hypotheticals
Rv1160	137.182	-0.93424	0.21574	-4.33041	1.48834e-05	8.73581e-05	protein_coding	mutT2	NE	information pathways
Rv1161	17656.7	-0.0111422	0.145885	-0.0763766	0.939119	0.959249	protein_coding	narG	NE	intermediary metabolism and respiration
Rv1162	4644.55	-0.233682	0.148693	-1.57158	0.116048	0.196575	protein_coding	narH	NE	intermediary metabolism and respiration
Rv1163	539.287	-0.0510795	0.147252	-0.346885	0.728677	0.809402	protein_coding	narJ	NE	intermediary metabolism and respiration
Rv1164	688.436	-0.602218	0.222968	-2.70092	0.00691484	0.0181867	protein_coding	narI	NE	intermediary metabolism and respiration
Rv1165	931.099	-0.376387	0.0991473	-3.79624	0.000146909	0.000657071	protein_coding	typA	NE	information pathways
Rv1166	1030.54	-0.230532	0.126983	-1.81546	0.0694531	0.128179	protein_coding	lpqW	ES	cell wall and cell processes
Rv1167c	463.458	0.210423	0.087282	2.41084	0.0159157	0.0371663	protein_coding	NA	NE	regulatory proteins
Rv1168c	853.445	0.4388	0.112693	3.89376	9.87036e-05	0.000462659	protein_coding	PPE17	NE	PE/PPE
Rv1169c	360.526	1.15558	0.230618	5.0108	5.42053e-07	4.49242e-06	protein_coding	lipX	NE	PE/PPE
Rv1170	441.813	0.277994	0.0945821	2.93919	0.00329075	0.00968593	protein_coding	mshB	NE	intermediary metabolism and respiration
Rv1171	521.415	-0.515523	0.271797	-1.89672	0.0578653	0.110513	protein_coding	NA	NE	conserved hypotheticals
Rv1172c	1813.34	-0.300227	0.122676	-2.44732	0.0143924	0.0341511	protein_coding	PE12	NE	PE/PPE
Rv1173	3521.65	-0.304872	0.116463	-2.61777	0.00885066	0.0224439	protein_coding	fbiC	NE	intermediary metabolism and respiration
Rv1174c	3309.68	0.19139	0.165421	1.15699	0.247277	0.360826	protein_coding	TB8.4	NE	cell wall and cell processes
Rv1175c	1121.07	1.0435	0.0829832	12.5748	2.90394e-36	4.47095e-34	protein_coding	fadH	NE	lipid metabolism
Rv1176c	151.596	0.750824	0.207167	3.62426	0.000289795	0.00116588	protein_coding	NA	NE	conserved hypotheticals
Rv1177	2229.33	-0.0447499	0.161247	-0.277524	0.781378	0.849268	protein_coding	fdxC	ES	intermediary metabolism and respiration
Rv1178	2404.73	-0.390217	0.124829	-3.12601	0.00177197	0.00564745	protein_coding	NA	NE	intermediary metabolism and respiration
Rv1179c	827.356	-0.772303	0.147186	-5.24711	1.54504e-07	1.42836e-06	protein_coding	NA	NE	conserved hypotheticals
Rv1180	3098.02	-0.272731	0.277971	-0.981149	0.326519	0.447041	protein_coding	pks3	NE	lipid metabolism
Rv1181	8384.69	-0.0123056	0.185737	-0.0662531	0.947176	0.96477	protein_coding	pks4	NE	lipid metabolism
Rv1182	3350.7	0.697616	0.203467	3.42864	0.000606619	0.00221965	protein_coding	papA3	NE	lipid metabolism
Rv1183	3296.2	-0.368767	0.212633	-1.73429	0.0828662	0.148817	protein_coding	mmpL10	NE	cell wall and cell processes
Rv1184c	3129.39	-0.747607	0.26778	-2.79187	0.00524039	0.0143582	protein_coding	NA	NE	cell wall and cell processes
Rv1185c	4661.8	-0.018518	0.176527	-0.104902	0.916453	0.945387	protein_coding	fadD21	NE	lipid metabolism
Rv1186c	458.71	0.939302	0.204613	4.59062	4.41924e-06	2.97314e-05	protein_coding	NA	NE	conserved hypotheticals
Rv1187	261.576	0.410454	0.151343	2.71208	0.00668627	0.0177254	protein_coding	rocA	NE	intermediary metabolism and respiration
Rv1188	108.772	0.653905	0.157365	4.15535	3.24791e-05	0.000175436	protein_coding	NA	NE	intermediary metabolism and respiration
Rv1189	123.25	0.0490823	0.165573	0.296438	0.766895	0.8401	protein_coding	sigI	NE	information pathways
Rv1190	47.8804	0.566395	0.245549	2.30665	0.0210745	0.0470765	protein_coding	NA	NE	conserved hypotheticals
Rv1191	198.022	-0.0303266	0.126133	-0.240433	0.809994	0.871007	protein_coding	NA	NE	conserved hypotheticals
Rv1192	2201.79	1.19604	0.154354	7.7487	9.28382e-15	2.73258e-13	protein_coding	NA	NE	conserved hypotheticals
Rv1193	619.251	-0.00322287	0.165235	-0.0195048	0.984438	0.989382	protein_coding	fadD36	NE	lipid metabolism
Rv1194c	2590.44	0.506074	0.115173	4.39403	1.11268e-05	6.71803e-05	protein_coding	NA	NE	conserved hypotheticals
Rv1195	5197.25	0.292359	0.537336	0.544089	0.58638	0.688352	protein_coding	PE13	GA	PE/PPE
Rv1196	8340.65	0.543473	0.512601	1.06023	0.289042	0.405932	protein_coding	PPE18	GA	PE/PPE
Rv1197	5923.65	1.02474	0.402045	2.54881	0.0108091	0.0267091	protein_coding	esxK	GA	cell wall and cell processes
Rv1198	9082.22	0.998507	0.303836	3.28634	0.00101499	0.0034403	protein_coding	esxL	GA	cell wall and cell processes
Rv1199c	34.7332	1.30232	0.485279	2.68364	0.00728248	0.0190038	protein_coding	NA	NE	NA
Rv1200	941.195	-0.920712	0.195915	-4.69954	2.60743e-06	1.84409e-05	protein_coding	NA	NE	cell wall and cell processes
Rv1201c	1515.99	-0.0764216	0.201798	-0.378703	0.704908	0.789963	protein_coding	dapD	ES	intermediary metabolism and respiration
Rv1202	541.328	0.181741	0.118747	1.53049	0.125896	0.209461	protein_coding	dapE	ES	intermediary metabolism and respiration
Rv1203c	21.9736	-0.662857	0.30542	-2.17031	0.0299832	0.0635377	protein_coding	NA	NE	conserved hypotheticals
Rv1204c	302.357	-0.30002	0.179409	-1.67227	0.0944718	0.166229	protein_coding	NA	NE	conserved hypotheticals
Rv1205	352.371	0.0977782	0.189227	0.516725	0.605348	0.706681	protein_coding	NA	NE	conserved hypotheticals
Rv1206	705.804	0.0858605	0.12324	0.696696	0.485993	0.600627	protein_coding	fadD6	NE	lipid metabolism
Rv1207	555.154	0.100166	0.177509	0.564285	0.57256	0.676893	protein_coding	folP2	NE	intermediary metabolism and respiration
Rv1208	693.919	-0.056724	0.0832525	-0.681348	0.495651	0.608804	protein_coding	gpgS	ES	intermediary metabolism and respiration
Rv1209	339.577	0.241447	0.310038	0.778765	0.436118	0.557119	protein_coding	NA	NE	conserved hypotheticals
Rv1210	1053.19	-0.0332458	0.244817	-0.135799	0.89198	0.928392	protein_coding	tagA	NE	information pathways
Rv1211	2859.75	0.360832	0.302925	1.19116	0.233591	0.343774	protein_coding	NA	NE	conserved hypotheticals
Rv1212c	147.708	-0.360084	0.147616	-2.43934	0.0147142	0.0347293	protein_coding	glgA	NE	intermediary metabolism and respiration
Rv1213	543.415	0.296228	0.11986	2.47146	0.0134564	0.0323132	protein_coding	glgC	NE	intermediary metabolism and respiration
Rv1214c	85.686	-0.546067	0.204782	-2.66658	0.00766267	0.0198793	protein_coding	PE14	NE	PE/PPE
Rv1215c	499.963	0.204785	0.0805837	2.54127	0.0110449	0.0272246	protein_coding	NA	NE	conserved hypotheticals
Rv1216c	378.457	-0.752527	0.177869	-4.23079	2.32871e-05	0.000129831	protein_coding	NA	NE	cell wall and cell processes
Rv1217c	421.43	-0.723236	0.242037	-2.98812	0.00280701	0.00841118	protein_coding	NA	NE	cell wall and cell processes
Rv1218c	360.071	-0.427351	0.142139	-3.00657	0.00264213	0.0079762	protein_coding	NA	NE	cell wall and cell processes
Rv1219c	234.375	-0.772272	0.147167	-5.24759	1.54101e-07	1.42794e-06	protein_coding	NA	NE	regulatory proteins
Rv1220c	384.63	-0.855055	0.161628	-5.29027	1.22134e-07	1.13963e-06	protein_coding	NA	NE	intermediary metabolism and respiration
Rv1221	11925.8	1.05013	0.317831	3.30405	0.000952972	0.00326326	protein_coding	sigE	NE	information pathways
Rv1222	2068.25	0.113333	0.228417	0.496168	0.619776	0.719326	protein_coding	rseA	Uncertain	information pathways
Rv1223	6713.86	-0.165603	0.142501	-1.16212	0.245188	0.358207	protein_coding	htrA	ES	intermediary metabolism and respiration
Rv1224	1311.2	-0.507793	0.139096	-3.65066	0.000261569	0.00107062	protein_coding	tatB	GD	cell wall and cell processes
Rv1225c	108.458	-0.274829	0.189269	-1.45206	0.146485	0.235708	protein_coding	NA	NE	conserved hypotheticals
Rv1226c	148.314	0.359492	0.193601	1.85687	0.0633293	0.11885	protein_coding	NA	NE	cell wall and cell processes
Rv1227c	68.1994	0.770054	0.212016	3.63206	0.000281166	0.00113688	protein_coding	NA	NE	cell wall and cell processes
Rv1228	136.238	0.0673049	0.151772	0.443462	0.657432	0.752559	protein_coding	lpqX	GA	cell wall and cell processes
Rv1228a	33.0374	-0.202147	0.351239	-0.575526	0.564935	0.67144	protein_coding	NA	NA	NA
Rv1229c	1458.02	-0.0420666	0.115173	-0.365246	0.714928	0.798509	protein_coding	mrp	ES	intermediary metabolism and respiration
Rv1230c	426.612	-0.814658	0.12998	-6.26757	3.66727e-10	5.29966e-09	protein_coding	NA	NE	cell wall and cell processes
Rv1231c	339.272	0.182997	0.216418	0.845571	0.397792	0.521744	protein_coding	NA	NE	cell wall and cell processes
Rv1232c	507.786	0.111839	0.208329	0.536837	0.59138	0.693611	protein_coding	NA	NE	conserved hypotheticals
Rv1233c	812.594	-0.286709	0.136427	-2.10155	0.0355924	0.0737837	protein_coding	NA	NE	cell wall and cell processes
Rv1234	707.55	0.50871	0.151528	3.35721	0.000787331	0.0027891	protein_coding	NA	NE	cell wall and cell processes
Rv1235	437.245	0.524832	0.10324	5.08362	3.70314e-07	3.18104e-06	protein_coding	lpqY	NE	cell wall and cell processes
Rv1236	288.716	0.0484778	0.108083	0.448523	0.653776	0.749017	protein_coding	sugA	NE	cell wall and cell processes
Rv1237	290.841	-0.0367858	0.134879	-0.272732	0.785059	0.85142	protein_coding	sugB	NE	cell wall and cell processes
Rv1238	824.329	0.164743	0.15427	1.06789	0.285572	0.402516	protein_coding	sugC	NE	cell wall and cell processes
Rv1239c	603.648	0.96212	0.110115	8.7374	2.38545e-18	9.94682e-17	protein_coding	corA	NE	cell wall and cell processes
Rv1240	1399.62	0.196295	0.214051	0.917047	0.359118	0.482723	protein_coding	mdh	NE	intermediary metabolism and respiration
Rv1241	325.366	-0.541117	0.208354	-2.5971	0.00940138	0.02358	protein_coding	vapB33	Uncertain	virulence, detoxification, adaptation
Rv1242	154.061	-0.792519	0.126568	-6.26163	3.80965e-10	5.46595e-09	protein_coding	vapC33	NE	virulence, detoxification, adaptation
Rv1243c	38.7437	0.316683	0.250899	1.26219	0.20688	0.311823	protein_coding	PE_PGRS23	NE	PE/PPE
Rv1244	224.244	-0.564166	0.180267	-3.12961	0.00175041	0.0055944	protein_coding	lpqZ	NE	cell wall and cell processes
Rv1245c	378.967	1.12076	0.145322	7.71227	1.23603e-14	3.50909e-13	protein_coding	NA	NE	intermediary metabolism and respiration
Rv1246c	104.236	0.185834	0.269269	0.690142	0.490105	0.604402	protein_coding	relE	NE	virulence, detoxification, adaptation
Rv1247c	331.563	0.538287	0.169067	3.18387	0.00145321	0.00473329	protein_coding	relB	NE	virulence, detoxification, adaptation
Rv1248c	5350.42	0.638662	0.136881	4.66581	3.07398e-06	2.14002e-05	protein_coding	NA	NE	intermediary metabolism and respiration
Rv1249c	582.597	-0.27799	0.126837	-2.19171	0.0284004	0.0605039	protein_coding	NA	NE	cell wall and cell processes
Rv1250	318.476	0.0183446	0.132156	0.13881	0.8896	0.92712	protein_coding	NA	NE	cell wall and cell processes
Rv1251c	633.92	-0.419489	0.15795	-2.65584	0.00791115	0.0204048	protein_coding	NA	NE	conserved hypotheticals
Rv1252c	327.02	-0.39137	0.197257	-1.98406	0.0472492	0.0931259	protein_coding	lprE	NE	cell wall and cell processes
Rv1253	705.332	0.32695	0.118312	2.76345	0.00571943	0.0155114	protein_coding	deaD	NE	information pathways
Rv1254	563.533	-0.18834	0.19709	-0.955601	0.339274	0.460534	protein_coding	NA	ES	intermediary metabolism and respiration
Rv1255c	70.0693	0.0781315	0.189318	0.4127	0.679827	0.770701	protein_coding	NA	NE	regulatory proteins
Rv1256c	127.025	0.0741079	0.186766	0.396796	0.691518	0.780219	protein_coding	cyp130	NE	intermediary metabolism and respiration
Rv1257c	1006.17	0.0497101	0.122822	0.404733	0.685674	0.775573	protein_coding	NA	NE	intermediary metabolism and respiration
Rv1258c	172.493	0.482974	0.178083	2.71208	0.00668633	0.0177254	protein_coding	NA	NE	cell wall and cell processes
Rv1259	81.3088	0.743178	0.222109	3.346	0.000819867	0.00289411	protein_coding	udgB	NE	information pathways
Rv1260	737.277	-0.231501	0.15473	-1.49616	0.134612	0.22012	protein_coding	NA	NE	intermediary metabolism and respiration
Rv1261c	291.67	0.657572	0.165619	3.97039	7.17544e-05	0.00035157	protein_coding	NA	NE	conserved hypotheticals
Rv1262c	200.216	0.0816638	0.149185	0.547399	0.584105	0.686688	protein_coding	NA	NE	conserved hypotheticals
Rv1263	152.085	0.281487	0.169128	1.66435	0.0960433	0.168402	protein_coding	amiB2	NE	intermediary metabolism and respiration
Rv1264	1151.19	-0.485887	0.122426	-3.96883	7.22269e-05	0.000353453	protein_coding	NA	NE	intermediary metabolism and respiration
RVnc0013	188.681	-0.807583	0.223475	-3.61375	0.000301802	0.0012033	ncRNA	mcr11	NA	NA
Rv1265	3090.86	-0.00859661	0.203917	-0.0421573	0.966373	0.976636	protein_coding	NA	NE	conserved hypotheticals
Rv1266c	546.337	0.649157	0.105465	6.1552	7.49807e-10	1.02091e-08	protein_coding	pknH	NE	regulatory proteins
Rv1267c	150.869	0.821475	0.209849	3.9146	9.05539e-05	0.000431019	protein_coding	embR	NE	regulatory proteins
Rv1268c	36.7478	-0.185582	0.232965	-0.796607	0.425679	0.547902	protein_coding	NA	NE	conserved hypotheticals
Rv1269c	163.489	0.499548	0.124648	4.00768	6.13177e-05	0.000307973	protein_coding	NA	NE	cell wall and cell processes
Rv1270c	438.965	0.593645	0.12375	4.79713	1.60956e-06	1.2111e-05	protein_coding	lprA	NE	cell wall and cell processes
Rv1271c	75.6833	-0.0896838	0.235555	-0.380734	0.703401	0.788813	protein_coding	NA	NE	cell wall and cell processes
Rv1272c	452.945	-0.55635	0.118696	-4.6872	2.7697e-06	1.9417e-05	protein_coding	NA	NE	cell wall and cell processes
Rv1273c	229.172	-0.603533	0.146423	-4.12184	3.7585e-05	0.000198684	protein_coding	NA	NE	cell wall and cell processes
Rv1274	1978.83	0.431433	0.0903207	4.77668	1.78212e-06	1.32108e-05	protein_coding	lprB	NE	cell wall and cell processes
Rv1275	1325.62	0.620597	0.146288	4.24229	2.21253e-05	0.000124044	protein_coding	lprC	NE	cell wall and cell processes
Rv1276c	44.4636	0.521081	0.21581	2.41454	0.0157552	0.036925	protein_coding	NA	NE	conserved hypotheticals
Rv1277	2234.83	0.759505	0.107456	7.06803	1.57147e-12	3.40033e-11	protein_coding	NA	NE	conserved hypotheticals
Rv1278	2890.01	0.2094	0.119543	1.75167	0.0798298	0.144531	protein_coding	NA	NE	conserved hypotheticals
Rv1279	2115.44	0.273531	0.0800695	3.41617	0.000635094	0.00231327	protein_coding	NA	NE	intermediary metabolism and respiration
Rv1280c	1032.91	-0.259188	0.117668	-2.2027	0.0276156	0.059052	protein_coding	oppA	NE	cell wall and cell processes
Rv1281c	400.965	-0.376357	0.120818	-3.11507	0.00183903	0.00581948	protein_coding	oppD	NE	cell wall and cell processes
Rv1282c	255.696	-0.25988	0.141341	-1.83867	0.0659638	0.122644	protein_coding	oppC	NE	cell wall and cell processes
Rv1283c	370.013	-0.382369	0.119972	-3.18716	0.00143675	0.00468349	protein_coding	oppB	NE	cell wall and cell processes
Rv1284	303.131	0.781979	0.23346	3.34953	0.000809499	0.00286004	protein_coding	canA	NE	intermediary metabolism and respiration
Rv1285	1163.13	2.90132	0.313953	9.24126	2.43608e-20	1.26644e-18	protein_coding	cysD	NE	intermediary metabolism and respiration
Rv1286	1876.22	1.63167	0.331235	4.92602	8.39204e-07	6.73213e-06	protein_coding	NA	GD	intermediary metabolism and respiration
Rv1287	257.641	0.441013	0.293807	1.50103	0.133348	0.218588	protein_coding	NA	NE	conserved hypotheticals
Rv1288	188.199	0.404527	0.274272	1.47491	0.140236	0.227641	protein_coding	NA	NE	conserved hypotheticals
Rv1289	328.727	0.483546	0.181392	2.66574	0.0076818	0.019916	protein_coding	NA	NE	conserved hypotheticals
Rv1290c	169.343	0.528282	0.160958	3.28212	0.00103029	0.00348628	protein_coding	NA	NE	conserved hypotheticals
Rv1290A	16.4147	0.539799	0.403646	1.33731	0.181121	0.28091	protein_coding	NA	NE	conserved hypotheticals
Rv1291c	12.2669	-0.216238	0.38652	-0.559449	0.575855	0.679384	protein_coding	NA	NE	cell wall and cell processes
Rvnt18	14.9422	-1.17135	0.379021	-3.09046	0.00199848	0.00627446	tRNA	argV	NA	NA
Rv1292	898.575	0.432282	0.0888889	4.86317	1.1552e-06	9.0142e-06	protein_coding	argS	ES	information pathways
Rv1293	1567.18	0.0415862	0.130823	0.317881	0.750575	0.8277	protein_coding	lysA	ES	intermediary metabolism and respiration
Rv1294	1317.07	0.454992	0.178372	2.55081	0.0107474	0.026573	protein_coding	thrA	ES	intermediary metabolism and respiration
Rv1295	1267.98	0.47957	0.203691	2.3544	0.0185527	0.0421425	protein_coding	thrC	ES	intermediary metabolism and respiration
Rv1296	703.175	-0.198514	0.155769	-1.27441	0.202518	0.306843	protein_coding	thrB	ES	intermediary metabolism and respiration
Rv1297	18064.7	-0.65646	0.138146	-4.75193	2.01482e-06	1.46111e-05	protein_coding	rho	ES	information pathways
Rv1298	2997.6	-0.590183	0.170163	-3.46834	0.000523678	0.00195367	protein_coding	rpmE	NE	information pathways
Rv1299	2052.47	-0.218998	0.0981428	-2.23143	0.0256529	0.0555373	protein_coding	prfA	ES	information pathways
Rv1300	1955.21	-0.0301108	0.078186	-0.385117	0.70015	0.786782	protein_coding	hemK	GD	intermediary metabolism and respiration
Rv1301	1120.39	-0.284771	0.0860561	-3.30913	0.000935851	0.00322116	protein_coding	NA	GD	conserved hypotheticals
Rv1302	860.755	-0.633533	0.199131	-3.1815	0.00146517	0.00476834	protein_coding	rfe	ES	cell wall and cell processes
Rv1303	2050.16	-0.379236	0.167878	-2.259	0.0238835	0.0521579	protein_coding	NA	NE	cell wall and cell processes
Rv1304	3085.11	-0.0990225	0.148666	-0.666074	0.505364	0.618268	protein_coding	atpB	ES	intermediary metabolism and respiration
Rv1305	1686.5	0.18298	0.117187	1.56144	0.11842	0.199509	protein_coding	atpE	ES	intermediary metabolism and respiration
Rv1306	4270.23	-0.0489882	0.16906	-0.289769	0.771993	0.843189	protein_coding	atpF	ES	intermediary metabolism and respiration
Rv1307	7931.42	-0.170089	0.126217	-1.34759	0.177791	0.276817	protein_coding	atpH	ES	intermediary metabolism and respiration
Rv1308	8200.03	-0.00842264	0.108251	-0.0778063	0.937982	0.958331	protein_coding	atpA	ES	intermediary metabolism and respiration
Rv1309	3624.58	-0.151078	0.0988645	-1.52813	0.126479	0.210081	protein_coding	atpG	ES	intermediary metabolism and respiration
Rv1310	6526.34	0.0989072	0.134774	0.733877	0.463024	0.581394	protein_coding	atpD	ES	intermediary metabolism and respiration
Rv1311	1168.14	-0.373955	0.307954	-1.21432	0.224625	0.333027	protein_coding	atpC	Uncertain	intermediary metabolism and respiration
Rv1312	1072.25	-0.521799	0.163694	-3.18765	0.00143433	0.00468225	protein_coding	NA	NE	cell wall and cell processes
Rv1313c	16.8781	-0.519516	0.401579	-1.29368	0.195775	0.298207	protein_coding	NA	NE	NA
Rv1314c	175.714	0.0335356	0.146482	0.22894	0.818915	0.876529	protein_coding	NA	NE	conserved hypotheticals
Rv1315	1067.93	-0.312572	0.105335	-2.96741	0.00300315	0.00895132	protein_coding	murA	ES	cell wall and cell processes
RVnc0021	4536.34	-0.109641	0.287609	-0.381215	0.703044	0.788813	ncRNA	mcr3	NA	NA
Rvnr01	2.30971e+06	1.70592	0.919293	1.85569	0.0634977	0.119072	rRNA	rrs	ES	NA
Rvnr02	2.77796e+07	1.00774	0.584091	1.72531	0.0844717	0.151429	rRNA	rrl	NA	NA
Rvnr03	12372	0.163399	0.635553	0.257097	0.797104	0.861216	rRNA	rrf	NA	NA
Rv1316c	1577.5	1.29354	0.185356	6.97867	2.97989e-12	6.18057e-11	protein_coding	ogt	NE	information pathways
Rv1317c	2021.95	1.01629	0.189642	5.359	8.36861e-08	8.07218e-07	protein_coding	alkA	NE	information pathways
Rv1318c	269.646	-0.518633	0.132955	-3.90082	9.58693e-05	0.000451097	protein_coding	NA	NE	intermediary metabolism and respiration
Rv1319c	362.324	-0.439784	0.151128	-2.91002	0.00361409	0.0104987	protein_coding	NA	NE	intermediary metabolism and respiration
Rv1320c	1058.36	-0.533721	0.203525	-2.62238	0.00873168	0.0222113	protein_coding	NA	NE	intermediary metabolism and respiration
Rv1321	889.643	-0.566652	0.157643	-3.59453	0.000324984	0.00128168	protein_coding	NA	NE	conserved hypotheticals
Rv1322	238.163	-0.104702	0.127795	-0.819297	0.412617	0.535049	protein_coding	NA	NE	conserved hypotheticals
Rv1322A	4775.93	-0.231879	0.104275	-2.22372	0.0261671	0.0564674	protein_coding	NA	NE	conserved hypotheticals
Rv1323	6236.71	0.249383	0.243593	1.02377	0.305945	0.424358	protein_coding	fadA4	NE	lipid metabolism
Rv1324	2358.73	-0.364542	0.122716	-2.9706	0.00297217	0.00886557	protein_coding	NA	NE	intermediary metabolism and respiration
Rv1325c	133.898	-0.220399	0.313331	-0.703406	0.481803	0.597275	protein_coding	PE_PGRS24	NE	PE/PPE
Rv1326c	1294.96	0.344716	0.167283	2.06067	0.0393344	0.0799673	protein_coding	glgB	ES	intermediary metabolism and respiration
Rv1327c	1572.12	0.606846	0.157706	3.84795	0.000119111	0.00054554	protein_coding	glgE	ES	intermediary metabolism and respiration
Rv1328	1643.56	0.227325	0.127363	1.78485	0.0742856	0.135598	protein_coding	glgP	NE	intermediary metabolism and respiration
Rv1329c	389.218	-0.46858	0.119255	-3.92922	8.5222e-05	0.000409045	protein_coding	dinG	NE	information pathways
Rv1330c	221.966	0.34221	0.126991	2.69476	0.00704387	0.0185017	protein_coding	pncB1	NE	intermediary metabolism and respiration
Rv1331	799.566	0.568004	0.167752	3.38598	0.000709244	0.00254145	protein_coding	NA	NE	conserved hypotheticals
Rv1332	1284.91	-0.0836047	0.140397	-0.59549	0.551516	0.659809	protein_coding	NA	NE	regulatory proteins
Rv1333	545.524	-0.194084	0.220881	-0.878682	0.379573	0.502824	protein_coding	NA	NE	intermediary metabolism and respiration
Rv1334	421.454	-0.0628744	0.19644	-0.32007	0.748916	0.826098	protein_coding	mec	NE	intermediary metabolism and respiration
Rv1335	459.366	0.678376	0.22307	3.04109	0.00235723	0.00726159	protein_coding	cysO	GA	intermediary metabolism and respiration
Rv1336	1519.34	-1.46347	0.158436	-9.237	2.53504e-20	1.30099e-18	protein_coding	cysM	GA	intermediary metabolism and respiration
Rv1337	974.197	1.91377	0.149751	12.7797	2.12972e-37	3.87513e-35	protein_coding	NA	GA	cell wall and cell processes
Rv1338	306.018	1.2698	0.146095	8.69159	3.57404e-18	1.45989e-16	protein_coding	murI	ES	cell wall and cell processes
Rv1339	1022.9	1.19717	0.094335	12.6906	6.66702e-37	1.112e-34	protein_coding	NA	NE	conserved hypotheticals
Rv1340	1191.59	0.462994	0.111824	4.1404	3.46704e-05	0.000185542	protein_coding	rphA	NE	information pathways
Rv1341	358.162	-0.324142	0.109715	-2.9544	0.00313278	0.00928239	protein_coding	NA	NE	conserved hypotheticals
Rv1342c	250.87	0.48994	0.188193	2.60339	0.00923063	0.0231954	protein_coding	NA	GD	cell wall and cell processes
Rv1343c	214.335	1.00922	0.266787	3.78287	0.00015503	0.000689541	protein_coding	lprD	GD	cell wall and cell processes
Rv1344	200.186	-0.0105998	0.492964	-0.0215023	0.982845	0.988525	protein_coding	mbtL	NE	lipid metabolism
Rv1345	678.198	-0.0148337	0.189294	-0.0783632	0.937539	0.958291	protein_coding	mbtM	NE	lipid metabolism
Rv1346	859.869	-0.0654527	0.155189	-0.421762	0.673199	0.764969	protein_coding	mbtN	NE	lipid metabolism
Rv1347c	106.807	-0.687362	0.197041	-3.48843	0.00048587	0.00183485	protein_coding	mbtK	NE	lipid metabolism
Rvnt19	15.682	-0.786631	0.37663	-2.0886	0.0367433	0.0758162	tRNA	leuW	NA	NA
Rv1348	382.359	-0.0391208	0.0960431	-0.407325	0.683769	0.774075	protein_coding	irtA	ESD	cell wall and cell processes
Rv1349	172.621	0.223661	0.158234	1.41348	0.157514	0.249814	protein_coding	irtB	GD	cell wall and cell processes
Rv1350	126.719	0.319391	0.169968	1.87912	0.0602275	0.113883	protein_coding	fabG2	NE	lipid metabolism
Rv1351	163.134	0.645451	0.177171	3.6431	0.000269376	0.00109696	protein_coding	NA	NE	conserved hypotheticals
Rv1352	515.174	0.481407	0.144565	3.33004	0.000868331	0.0030331	protein_coding	NA	NE	conserved hypotheticals
Rv1353c	32.7959	-0.289457	0.248704	-1.16386	0.244481	0.357566	protein_coding	NA	NE	regulatory proteins
Rv1354c	93.5844	-0.389923	0.164234	-2.3742	0.017587	0.0403444	protein_coding	NA	NE	conserved hypotheticals
Rv1355c	128.276	-0.271103	0.160126	-1.69306	0.0904437	0.160268	protein_coding	moeY	NE	intermediary metabolism and respiration
Rv1356c	34.2598	0.250876	0.311115	0.806378	0.420025	0.542374	protein_coding	NA	NE	conserved hypotheticals
Rv1357c	11.8613	0.468028	0.640013	0.731279	0.464609	0.582838	protein_coding	NA	NE	conserved hypotheticals
Rv1358	79.8223	-0.349728	0.205484	-1.70197	0.088761	0.157845	protein_coding	NA	NE	regulatory proteins
Rv1359	66.4287	-0.741732	0.221355	-3.35088	0.000805565	0.00284866	protein_coding	NA	NE	regulatory proteins
Rv1360	854.442	-0.695994	0.176323	-3.94727	7.9048e-05	0.000382161	protein_coding	NA	NE	intermediary metabolism and respiration
Rv1361c	11904.2	-0.753163	0.169586	-4.44118	8.94689e-06	5.54402e-05	protein_coding	PPE19	NE	PE/PPE
Rv1362c	293.878	0.201063	0.153479	1.31004	0.190184	0.291196	protein_coding	NA	NE	cell wall and cell processes
Rv1363c	364.568	0.20305	0.280446	0.724024	0.469051	0.586204	protein_coding	NA	NE	cell wall and cell processes
RVnc0015	126.5	-0.00344014	0.311812	-0.0110327	0.991197	0.993182	ncRNA	mcr15	NA	NA
Rv1364c	665.719	0.181929	0.124969	1.4558	0.145449	0.234298	protein_coding	NA	NE	information pathways
Rv1365c	157.023	-0.447882	0.218872	-2.04632	0.0407249	0.0822927	protein_coding	rsfA	NE	information pathways
Rv1366	139.088	0.119063	0.14877	0.800313	0.42353	0.546019	protein_coding	NA	NE	conserved hypotheticals
Rv1366A	253.068	0.556025	0.145461	3.82251	0.000132103	0.000597522	protein_coding	NA	NE	NA
Rv1367c	454.295	0.210199	0.139675	1.50491	0.132346	0.217417	protein_coding	NA	NE	conserved hypotheticals
Rv1368	1335.53	-0.0363662	0.12236	-0.297207	0.766309	0.8401	protein_coding	lprF	NE	cell wall and cell processes
Rv1371	15.2661	0.962467	0.373165	2.5792	0.00990296	0.0247142	protein_coding	NA	NE	cell wall and cell processes
Rv1372	104.899	0.11248	0.249192	0.45138	0.651716	0.747084	protein_coding	NA	NE	conserved hypotheticals
Rv1373	169.74	-0.119858	0.251237	-0.477072	0.633311	0.731643	protein_coding	NA	NE	intermediary metabolism and respiration
Rv1374c	87.2427	0.320605	0.197106	1.62656	0.10383	0.179616	protein_coding	NA	NE	conserved hypotheticals
RVnc0035	1175.74	0.0293525	0.189461	0.154926	0.87688	0.918647	ncRNA	MTS1082	NA	NA
Rv1375	1890.91	0.844321	0.108396	7.78919	6.74416e-15	2.04522e-13	protein_coding	NA	NE	conserved hypotheticals
Rv1376	330.124	-0.41414	0.104725	-3.95455	7.66796e-05	0.000371608	protein_coding	NA	NE	conserved hypotheticals
Rv1377c	522.019	0.771817	0.161331	4.78405	1.71794e-06	1.28538e-05	protein_coding	NA	NE	intermediary metabolism and respiration
Rv1378c	1076.75	1.08293	0.382619	2.83032	0.00465017	0.0130263	protein_coding	NA	NE	conserved hypotheticals
Rv1379	554.966	-0.71873	0.28061	-2.56131	0.0104277	0.0259108	protein_coding	pyrR	NE	regulatory proteins
Rv1380	172.622	0.516233	0.18731	2.75603	0.00585069	0.0158245	protein_coding	pyrB	ES	intermediary metabolism and respiration
Rv1381	382.496	0.605632	0.214735	2.82036	0.00479695	0.0133906	protein_coding	pyrC	ES	intermediary metabolism and respiration
Rv1382	82.0403	0.716533	0.204637	3.50148	0.00046268	0.00175555	protein_coding	NA	ES	cell wall and cell processes
Rv1383	261.79	0.964822	0.179808	5.36583	8.05763e-08	7.82881e-07	protein_coding	carA	ES	intermediary metabolism and respiration
Rv1384	1039.58	0.576439	0.202664	2.84431	0.00445073	0.0125467	protein_coding	carB	ES	intermediary metabolism and respiration
Rv1385	93.0412	0.193866	0.267232	0.72546	0.46817	0.585835	protein_coding	pyrF	ES	intermediary metabolism and respiration
Rv1386	1324.94	0.0945954	0.300827	0.314451	0.753179	0.829657	protein_coding	PE15	GA	PE/PPE
Rv1387	11264.4	0.117425	0.395762	0.296706	0.766691	0.8401	protein_coding	PPE20	NE	PE/PPE
Rv1388	2330.61	0.4532	0.165392	2.74015	0.00614104	0.0164763	protein_coding	mihF	NE	information pathways
Rv1389	2353.05	0.469965	0.151451	3.10308	0.00191516	0.00603176	protein_coding	gmk	ES	intermediary metabolism and respiration
Rv1390	3903.46	0.417732	0.144631	2.88825	0.00387389	0.0111242	protein_coding	rpoZ	ES	information pathways
Rv1391	1792.52	-0.216056	0.150846	-1.43229	0.152061	0.243186	protein_coding	dfp	ES	intermediary metabolism and respiration
Rv1392	2851.72	0.430494	0.191443	2.24867	0.0245332	0.0533731	protein_coding	metK	ES	intermediary metabolism and respiration
Rv1393c	551.831	0.445441	0.22593	1.97159	0.0486568	0.0954771	protein_coding	NA	NE	intermediary metabolism and respiration
Rv1394c	435.003	0.58708	0.2241	2.61972	0.00880018	0.0223522	protein_coding	cyp132	NE	intermediary metabolism and respiration
Rv1395	223.96	0.347487	0.228175	1.5229	0.127784	0.211897	protein_coding	NA	NE	regulatory proteins
Rv1396c	418.782	-1.58862	0.25475	-6.23597	4.48974e-10	6.32832e-09	protein_coding	PE_PGRS25	NE	PE/PPE
Rv1397c	2592.38	-1.49976	0.20792	-7.21318	5.46609e-13	1.24322e-11	protein_coding	vapC10	NE	virulence, detoxification, adaptation
Rv1398c	4677.92	-1.014	0.225358	-4.49949	6.81173e-06	4.33503e-05	protein_coding	vapB10	NE	virulence, detoxification, adaptation
Rv1399c	187.326	-0.242798	0.102148	-2.37693	0.0174575	0.0400931	protein_coding	nlhH	NE	intermediary metabolism and respiration
Rv1400c	224.114	-0.200464	0.188479	-1.06359	0.287515	0.404684	protein_coding	lipI	NE	intermediary metabolism and respiration
Rv1401	276.488	-0.36238	0.178144	-2.0342	0.0419313	0.0843473	protein_coding	NA	NE	cell wall and cell processes
Rv1402	229.086	-1.24925	0.225279	-5.54535	2.9337e-08	3.06622e-07	protein_coding	priA	ES	information pathways
Rv1403c	111.486	2.77957	0.294511	9.43792	3.8026e-21	2.20606e-19	protein_coding	NA	NE	intermediary metabolism and respiration
Rv1404	1071.65	0.652871	0.121919	5.35497	8.55726e-08	8.2343e-07	protein_coding	NA	NE	regulatory proteins
Rv1405c	699.67	4.54193	0.316115	14.368	8.22042e-47	2.35045e-44	protein_coding	NA	NE	intermediary metabolism and respiration
Rv1406	1345.39	0.560609	0.163734	3.42391	0.000617267	0.00225038	protein_coding	fmt	GD	information pathways
Rv1407	1022.04	0.325722	0.304198	1.07076	0.284278	0.401258	protein_coding	fmu	NE	information pathways
Rv1408	558.953	0.113335	0.107991	1.04949	0.293953	0.41172	protein_coding	rpe	GD	intermediary metabolism and respiration
Rv1409	629.042	-0.225924	0.118863	-1.90071	0.0573402	0.109719	protein_coding	ribG	ES	intermediary metabolism and respiration
Rv1410c	4076.91	0.118456	0.162091	0.7308	0.464901	0.582838	protein_coding	NA	NE	cell wall and cell processes
Rv1411c	2262.04	0.637122	0.15427	4.12992	3.62884e-05	0.000192912	protein_coding	lprG	NE	cell wall and cell processes
Rv1412	277.395	0.20516	0.163426	1.25537	0.209345	0.315041	protein_coding	ribC	NE	intermediary metabolism and respiration
Rv1413	145.859	0.175572	0.175172	1.00228	0.316207	0.436324	protein_coding	NA	NE	conserved hypotheticals
Rv1414	24.9208	-0.249191	0.326816	-0.762482	0.445772	0.566844	protein_coding	NA	NE	conserved hypotheticals
Rv1415	1645.55	-0.00175504	0.154306	-0.0113738	0.990925	0.993158	protein_coding	ribA2	ES	intermediary metabolism and respiration
Rv1416	706.125	0.00529612	0.106644	0.0496618	0.960392	0.9734	protein_coding	ribH	ES	intermediary metabolism and respiration
Rv1417	338.698	-0.750383	0.116946	-6.4165	1.39439e-10	2.14682e-09	protein_coding	NA	NE	cell wall and cell processes
Rv1418	394.965	-0.485285	0.14311	-3.39099	0.000696415	0.00250022	protein_coding	lprH	NE	cell wall and cell processes
Rv1419	1152.37	0.960998	0.181144	5.30517	1.12569e-07	1.0553e-06	protein_coding	NA	NE	conserved hypotheticals
Rv1420	1073.41	0.213801	0.141495	1.51102	0.130784	0.215799	protein_coding	uvrC	NE	information pathways
Rv1421	463.605	-0.0747918	0.0996746	-0.75036	0.453038	0.573371	protein_coding	NA	NE	conserved hypotheticals
Rv1422	488.546	-0.166337	0.150793	-1.10308	0.269992	0.386268	protein_coding	NA	NE	conserved hypotheticals
Rv1423	544.615	-0.139303	0.160391	-0.868521	0.385109	0.508506	protein_coding	whiA	ES	regulatory proteins
Rv1424c	179.614	0.384916	0.159665	2.41077	0.015919	0.0371663	protein_coding	NA	NE	cell wall and cell processes
Rv1425	820.041	-0.0141926	0.162314	-0.0874393	0.930322	0.954404	protein_coding	NA	NE	lipid metabolism
Rv1426c	334.7	-1.08174	0.169148	-6.39521	1.60332e-10	2.44965e-09	protein_coding	lipO	NE	intermediary metabolism and respiration
Rv1427c	541.776	-0.849502	0.135405	-6.27377	3.52413e-10	5.11126e-09	protein_coding	fadD12	NE	lipid metabolism
Rv1428c	257.71	-0.517785	0.191188	-2.70826	0.00676378	0.0178598	protein_coding	NA	NE	conserved hypotheticals
Rv1429	181.998	-0.106713	0.138667	-0.769564	0.441559	0.562559	protein_coding	NA	NE	conserved hypotheticals
Rv1430	281.381	-0.203929	0.150355	-1.35632	0.174998	0.273747	protein_coding	PE16	NE	PE/PPE
Rv1431	329.22	0.716987	0.145382	4.93174	8.15014e-07	6.56439e-06	protein_coding	NA	NE	cell wall and cell processes
Rv1432	88.9018	-0.158638	0.192661	-0.823407	0.410276	0.53288	protein_coding	NA	NE	intermediary metabolism and respiration
Rv1433	504.793	-0.213306	0.235557	-0.905537	0.365181	0.489557	protein_coding	NA	NE	cell wall and cell processes
Rv1434	32.3047	0.277486	0.230676	1.20292	0.229006	0.33827	protein_coding	NA	Uncertain	conserved hypotheticals
Rv1435c	1114.68	-1.1438	0.285181	-4.01078	6.05196e-05	0.000304729	protein_coding	NA	NE	cell wall and cell processes
Rv1436	2070.67	0.429021	0.208941	2.05331	0.0400422	0.0812823	protein_coding	gap	GD	intermediary metabolism and respiration
Rv1437	1683.64	-0.119343	0.208421	-0.572609	0.56691	0.672995	protein_coding	pgk	GD	intermediary metabolism and respiration
Rv1438	1182.62	-0.378141	0.186511	-2.02745	0.0426164	0.0856392	protein_coding	tpi	ES	intermediary metabolism and respiration
Rv1439c	182.944	-0.815708	0.219453	-3.717	0.000201601	0.000863112	protein_coding	NA	NE	conserved hypotheticals
Rv1440	487.173	-0.664192	0.201987	-3.28829	0.00100798	0.00342815	protein_coding	secG	NE	cell wall and cell processes
Rv1441c	130.427	-0.0925172	0.219388	-0.421707	0.673239	0.764969	protein_coding	PE_PGRS26	NE	PE/PPE
Rv1442	1252.42	0.293079	0.145457	2.01488	0.0439167	0.0877239	protein_coding	bisC	NE	intermediary metabolism and respiration
Rv1443c	298.384	0.0608662	0.11146	0.546079	0.585011	0.687148	protein_coding	NA	NE	conserved hypotheticals
Rv1444c	488.367	-0.116085	0.116754	-0.994273	0.32009	0.440513	protein_coding	NA	NE	conserved hypotheticals
Rv1445c	345.737	0.00419565	0.158901	0.0264042	0.978935	0.985583	protein_coding	devB	NE	intermediary metabolism and respiration
Rv1446c	505.556	0.00630792	0.0975678	0.0646516	0.948451	0.965823	protein_coding	opcA	NE	intermediary metabolism and respiration
Rv1447c	1540.6	0.164473	0.171163	0.960915	0.336595	0.457828	protein_coding	zwf2	NE	intermediary metabolism and respiration
Rv1448c	1493.62	0.59168	0.14587	4.05621	4.98757e-05	0.00025531	protein_coding	tal	NE	intermediary metabolism and respiration
Rv1449c	3216.18	0.348421	0.11662	2.98767	0.00281112	0.00841653	protein_coding	tkt	ES	intermediary metabolism and respiration
Rv1450c	25.1779	-0.0950311	0.458433	-0.207295	0.835779	0.888055	protein_coding	PE_PGRS27	NE	PE/PPE
Rv1451	1833.99	-0.398497	0.0879507	-4.53091	5.87312e-06	3.81657e-05	protein_coding	NA	GD	intermediary metabolism and respiration
Rv1452c	19.3448	-0.640287	0.354771	-1.80479	0.0711079	0.130631	protein_coding	PE_PGRS28	NE	PE/PPE
Rv1453	148.061	0.078307	0.199817	0.391893	0.695137	0.78362	protein_coding	NA	GA	regulatory proteins
Rv1454c	445.778	0.400647	0.130772	3.0637	0.00218615	0.00680495	protein_coding	qor	GA	intermediary metabolism and respiration
Rv1455	92.4403	0.0249495	0.174624	0.142875	0.886389	0.924255	protein_coding	NA	GA	conserved hypotheticals
Rv1456c	273.946	-0.0236203	0.214767	-0.109981	0.912424	0.943294	protein_coding	NA	ES	cell wall and cell processes
Rv1457c	266.677	-0.578481	0.142528	-4.05872	4.93421e-05	0.000252902	protein_coding	NA	GD	cell wall and cell processes
Rv1458c	518.068	-0.20356	0.122552	-1.66101	0.0967108	0.169424	protein_coding	NA	GD	cell wall and cell processes
Rv1459c	730.877	-0.0256268	0.246045	-0.104155	0.917046	0.945387	protein_coding	NA	ESD	cell wall and cell processes
Rv1460	971.063	1.31956	0.215611	6.12011	9.35128e-10	1.26038e-08	protein_coding	NA	NE	regulatory proteins
Rv1461	15457.6	1.56011	0.278824	5.59531	2.20227e-08	2.33907e-07	protein_coding	NA	ES	conserved hypotheticals
Rv1462	4251.86	1.49864	0.30205	4.96158	6.99235e-07	5.6891e-06	protein_coding	NA	ES	conserved hypotheticals
Rv1463	2944.65	1.67657	0.295812	5.6677	1.44727e-08	1.5829e-07	protein_coding	NA	ES	cell wall and cell processes
Rv1464	2715.03	1.45607	0.345885	4.20969	2.55726e-05	0.000141586	protein_coding	csd	ES	intermediary metabolism and respiration
Rv1465	1881	0.658426	0.229403	2.87017	0.00410254	0.0116803	protein_coding	NA	ES	intermediary metabolism and respiration
Rv1466	1506.23	1.05197	0.268512	3.91779	8.93659e-05	0.000425871	protein_coding	NA	Uncertain	conserved hypotheticals
Rv1467c	1269.05	-0.369241	0.1004	-3.67769	0.000235355	0.00098859	protein_coding	fadE15	NE	lipid metabolism
Rv1468c	191.346	0.783138	0.186209	4.2057	2.60277e-05	0.000143709	protein_coding	PE_PGRS29	NE	PE/PPE
Rv1469	412.343	-0.877775	0.25758	-3.40777	0.000654955	0.00237696	protein_coding	ctpD	NE	cell wall and cell processes
Rv1470	192.204	0.625988	0.239383	2.615	0.00892268	0.0225632	protein_coding	trxA	NE	intermediary metabolism and respiration
Rv1471	372.973	1.72348	0.137944	12.4941	8.04143e-36	1.19222e-33	protein_coding	trxB1	NE	intermediary metabolism and respiration
Rv1472	1619.82	0.0863608	0.0919338	0.939381	0.347535	0.469519	protein_coding	echA12	NE	lipid metabolism
Rv1473	872.622	0.1876	0.119596	1.56862	0.116736	0.197337	protein_coding	NA	NE	cell wall and cell processes
Rv1473A	40.7936	-0.0704027	0.25748	-0.27343	0.784522	0.851069	protein_coding	NA	NE	regulatory proteins
Rv1474c	208.022	0.0811784	0.1232	0.658917	0.509949	0.623115	protein_coding	NA	NE	regulatory proteins
Rv1475c	3161.31	0.989246	0.130092	7.60422	2.86636e-14	7.85893e-13	protein_coding	acn	ES	intermediary metabolism and respiration
Rv1476	546.863	0.483252	0.198334	2.43656	0.0148277	0.034956	protein_coding	NA	ES	cell wall and cell processes
Rv1477	2185.46	-1.0724	0.160878	-6.66596	2.62936e-11	4.51731e-10	protein_coding	ripA	ESD	virulence, detoxification, adaptation
Rv1478	919.11	-1.44839	0.157918	-9.17179	4.6524e-20	2.27117e-18	protein_coding	NA	NE	virulence, detoxification, adaptation
Rv1479	4142.33	0.215818	0.0913921	2.36145	0.0182037	0.0414974	protein_coding	moxR1	ES	regulatory proteins
Rv1480	1569.76	-0.29574	0.163723	-1.80634	0.0708646	0.130304	protein_coding	NA	ES	conserved hypotheticals
Rv1481	1366.56	-0.488783	0.162204	-3.01338	0.00258353	0.00782882	protein_coding	NA	ES	cell wall and cell processes
Rv1482c	21.8198	-0.988918	0.391026	-2.52903	0.0114377	0.0280374	protein_coding	NA	NE	conserved hypotheticals
Rv1483	1382.65	0.375494	0.205676	1.82566	0.0679014	0.125896	protein_coding	fabG1	ES	lipid metabolism
Rv1484	1218.54	0.449572	0.164322	2.73592	0.00622055	0.016645	protein_coding	inhA	ES	lipid metabolism
Rv1485	302.702	-0.172719	0.157166	-1.09896	0.271786	0.388309	protein_coding	hemZ	ES	intermediary metabolism and respiration
Rv1486c	743.675	0.310253	0.113641	2.73011	0.00633141	0.0169077	protein_coding	NA	NE	conserved hypotheticals
Rv1487	390.347	0.27582	0.252485	1.09242	0.274648	0.390556	protein_coding	NA	NE	cell wall and cell processes
Rv1488	2069.63	0.596849	0.16919	3.52768	0.000419223	0.00160282	protein_coding	NA	NE	cell wall and cell processes
Rv1489	880.349	0.405983	0.165159	2.45814	0.013966	0.0333369	protein_coding	NA	NE	conserved hypotheticals
Rv1489A	131.429	0.150357	0.222745	0.67502	0.499663	0.61234	protein_coding	NA	NE	conserved hypotheticals
Rv1490	205.69	-0.496836	0.149302	-3.32772	0.000875592	0.00305313	protein_coding	NA	NE	cell wall and cell processes
Rv1491c	601.91	-0.323754	0.115742	-2.79721	0.00515463	0.0141912	protein_coding	NA	NE	cell wall and cell processes
Rv1492	373.061	0.43065	0.179853	2.39446	0.0166447	0.0385583	protein_coding	mutA	NE	lipid metabolism
Rv1493	644.646	-0.408029	0.144552	-2.82271	0.00476194	0.0133115	protein_coding	mutB	NE	lipid metabolism
Rv1494	173.735	0.0835363	0.219307	0.38091	0.70327	0.788813	protein_coding	mazE4	NE	virulence, detoxification, adaptation
Rv1495	62.2673	0.337843	0.215558	1.56729	0.117046	0.197611	protein_coding	mazF4	NE	virulence, detoxification, adaptation
Rv1496	319.99	-0.388561	0.176226	-2.2049	0.0274611	0.0587844	protein_coding	NA	NE	cell wall and cell processes
Rv1497	2186.93	-0.878839	0.153892	-5.71077	1.12469e-08	1.25408e-07	protein_coding	lipL	NE	intermediary metabolism and respiration
Rv1498c	693.001	0.433674	0.138681	3.12714	0.00176516	0.00563024	protein_coding	NA	NE	intermediary metabolism and respiration
Rv1498A	356.906	0.36266	0.217372	1.66838	0.0952399	0.167433	protein_coding	NA	GA	conserved hypotheticals
Rv1499	30.7299	-0.621749	0.278777	-2.23027	0.0257293	0.0556726	protein_coding	NA	GA	conserved hypotheticals
Rv1500	552.64	-0.243943	0.186176	-1.31028	0.190101	0.291196	protein_coding	NA	NE	intermediary metabolism and respiration
Rv1501	546.176	-0.55666	0.192753	-2.88795	0.00387761	0.0111269	protein_coding	NA	NE	conserved hypotheticals
Rv1502	1485.55	-0.428053	0.222043	-1.92779	0.0538807	0.104045	protein_coding	NA	NE	unknown
Rv1503c	201.46	-0.977705	0.130535	-7.48998	6.88831e-14	1.80222e-12	pseudogene	NA	NE	conserved hypotheticals
Rv1505c	229.279	-0.742048	0.238913	-3.10594	0.00189678	0.00598803	protein_coding	NA	NE	conserved hypotheticals
Rv1506c	281.556	-1.30253	0.200917	-6.4829	8.99768e-11	1.40694e-09	protein_coding	NA	NE	unknown
Rv1507c	711.465	-0.504745	0.21789	-2.31651	0.0205304	0.045938	protein_coding	NA	NE	conserved hypotheticals
Rv1507A	17.5188	-1.4473	0.390275	-3.70841	0.000208563	0.00089101	protein_coding	NA	NE	unknown
Rv1508c	1501.41	0.255762	0.146801	1.74224	0.0814669	0.146765	protein_coding	NA	NE	cell wall and cell processes
Rv1508A	110.746	-0.556367	0.19153	-2.90485	0.0036743	0.0106541	protein_coding	NA	NE	conserved hypotheticals
Rv1509	252.175	-0.275602	0.175566	-1.56979	0.116463	0.197043	protein_coding	NA	NE	unknown
Rv1510	215.531	0.0123198	0.148921	0.0827272	0.934068	0.956285	protein_coding	NA	NE	cell wall and cell processes
Rv1511	953.953	0.058551	0.131784	0.444294	0.65683	0.752085	protein_coding	gmdA	NE	intermediary metabolism and respiration
Rv1512	610.282	0.00727974	0.176726	0.0411922	0.967143	0.976658	protein_coding	epiA	NE	intermediary metabolism and respiration
Rv1513	533.787	-0.511747	0.14512	-3.52637	0.000421302	0.00160923	protein_coding	NA	NE	conserved hypotheticals
Rv1514c	185.093	-0.117224	0.206134	-0.568681	0.569573	0.674756	protein_coding	NA	NE	conserved hypotheticals
Rv1515c	302.867	0.457603	0.202633	2.25828	0.0239282	0.0521987	protein_coding	NA	NE	conserved hypotheticals
Rv1516c	280.169	0.377024	0.150882	2.4988	0.0124615	0.0301958	protein_coding	NA	NE	intermediary metabolism and respiration
Rv1517	42.2161	0.478642	0.215911	2.21685	0.0266333	0.057288	protein_coding	NA	NE	cell wall and cell processes
Rv1518	34.9968	-0.154061	0.224979	-0.684781	0.493482	0.606884	protein_coding	NA	NE	conserved hypotheticals
Rv1519	72.4725	-0.626422	0.239408	-2.61655	0.00888235	0.0224754	protein_coding	NA	NE	conserved hypotheticals
Rv1520	351.458	-0.275992	0.114856	-2.40293	0.0162642	0.0378522	protein_coding	NA	NE	intermediary metabolism and respiration
Rv1521	2973.59	0.29685	0.130541	2.274	0.0229659	0.0507073	protein_coding	fadD25	NE	lipid metabolism
Rv1522c	1197.98	-0.237053	0.084885	-2.79264	0.00522794	0.0143406	protein_coding	mmpL12	NE	cell wall and cell processes
Rv1523	313.414	0.0373696	0.182656	0.20459	0.837893	0.889206	protein_coding	NA	NE	intermediary metabolism and respiration
Rv1524	273.08	-0.321372	0.150284	-2.13843	0.032482	0.0681832	protein_coding	NA	NE	intermediary metabolism and respiration
Rv1525	290.308	-0.596786	0.177488	-3.36241	0.000772646	0.00274925	protein_coding	wbbL2	NE	conserved hypotheticals
Rv1526c	152.693	-0.712832	0.172076	-4.14255	3.43472e-05	0.000184059	protein_coding	NA	NE	intermediary metabolism and respiration
Rv1527c	1008.52	0.106885	0.118166	0.90453	0.365715	0.489872	protein_coding	pks5	NE	lipid metabolism
Rv1528c	132.37	0.483868	0.381744	1.26752	0.204969	0.309854	protein_coding	papA4	NE	lipid metabolism
Rv1529	590.411	-0.0170987	0.146181	-0.11697	0.906884	0.939507	protein_coding	fadD24	NE	lipid metabolism
Rv1530	137.191	-0.792665	0.154931	-5.11624	3.11689e-07	2.72422e-06	protein_coding	adh	NE	intermediary metabolism and respiration
Rv1531	304.467	-0.187923	0.125448	-1.49801	0.13413	0.21969	protein_coding	NA	NE	conserved hypotheticals
Rv1532c	127.299	0.499065	0.165287	3.01938	0.00253291	0.0077046	protein_coding	NA	NE	conserved hypotheticals
Rv1533	812.311	-0.527777	0.162041	-3.25705	0.00112575	0.00377418	protein_coding	NA	NE	conserved hypotheticals
Rv1534	433.7	-0.449063	0.187912	-2.38975	0.01686	0.0389282	protein_coding	NA	NE	regulatory proteins
Rv1535	10625.2	0.567038	0.112945	5.02049	5.15409e-07	4.2983e-06	protein_coding	NA	NE	conserved hypotheticals
Rv1536	7594.33	0.805141	0.117402	6.85798	6.98394e-12	1.30268e-10	protein_coding	ileS	ES	information pathways
Rv1537	100.466	0.376158	0.179826	2.0918	0.0364568	0.0753026	protein_coding	dinX	NE	information pathways
Rv1538c	210.508	-0.085494	0.162986	-0.524549	0.599897	0.701749	protein_coding	ansA	NE	intermediary metabolism and respiration
Rv1539	870.835	0.662346	0.160147	4.13585	3.53639e-05	0.000188498	protein_coding	lspA	GD	cell wall and cell processes
Rv1540	857.782	0.349176	0.166463	2.09761	0.0359394	0.0744261	protein_coding	NA	GD	conserved hypotheticals
Rv1541c	326.371	-1.10921	0.23467	-4.72667	2.2823e-06	1.63874e-05	protein_coding	lprI	NE	cell wall and cell processes
Rv1542c	1449.6	-0.916073	0.382425	-2.39543	0.0166009	0.0385014	protein_coding	glbN	NE	intermediary metabolism and respiration
Rv1543	1498.26	0.758851	0.154812	4.90175	9.49866e-07	7.54427e-06	protein_coding	NA	NE	lipid metabolism
Rv1544	847.032	0.463288	0.172753	2.68179	0.00732286	0.0190967	protein_coding	NA	NE	lipid metabolism
Rv1545	260.244	-0.365343	0.124491	-2.93469	0.00333878	0.00980569	protein_coding	NA	NE	conserved hypotheticals
Rv1546	372.243	-0.194181	0.159846	-1.2148	0.224443	0.332882	protein_coding	NA	NE	conserved hypotheticals
Rv1547	7447.71	-0.277884	0.110325	-2.51877	0.0117766	0.0287625	protein_coding	dnaE1	ES	information pathways
Rv1548c	326.974	-0.0562621	0.153728	-0.365984	0.714377	0.798322	protein_coding	PPE21	NE	PE/PPE
Rv1550	197.637	-1.61959	0.232899	-6.95404	3.54973e-12	7.24978e-11	protein_coding	fadD11	NE	lipid metabolism
Rv1551	88.0813	-1.55906	0.267794	-5.82186	5.81967e-09	6.87202e-08	protein_coding	plsB1	NE	lipid metabolism
Rv1552	285.779	-1.71717	0.654579	-2.62332	0.0087078	0.0221739	protein_coding	frdA	NE	intermediary metabolism and respiration
Rv1553	82.3642	-0.630424	0.485506	-1.29849	0.19412	0.296249	protein_coding	frdB	NE	intermediary metabolism and respiration
Rv1554	23.4872	-0.868092	0.81671	-1.06291	0.287821	0.404689	protein_coding	frdC	NE	intermediary metabolism and respiration
Rv1555	45.4276	-0.857517	0.491311	-1.74537	0.080921	0.145847	protein_coding	frdD	NE	intermediary metabolism and respiration
Rv1556	159.683	0.770736	0.154905	4.97554	6.50673e-07	5.30795e-06	protein_coding	NA	NE	regulatory proteins
Rv1557	285.323	-0.351085	0.143578	-2.44525	0.014475	0.034286	protein_coding	mmpL6	NE	cell wall and cell processes
Rv1558	379.697	-0.0839164	0.149463	-0.561454	0.574488	0.678501	protein_coding	NA	NE	conserved hypotheticals
Rv1559	1890.28	-0.319325	0.134816	-2.3686	0.0178555	0.0409134	protein_coding	ilvA	ES	intermediary metabolism and respiration
Rv1560	99.1968	-0.686072	0.293697	-2.33599	0.019492	0.044033	protein_coding	vapB11	NE	virulence, detoxification, adaptation
Rv1561	107.049	-0.0328418	0.153809	-0.213524	0.830919	0.885561	protein_coding	vapC11	NE	virulence, detoxification, adaptation
Rv1562c	205.283	-0.546029	0.128012	-4.26544	1.99507e-05	0.000113441	protein_coding	treZ	NE	virulence, detoxification, adaptation
Rv1563c	253.84	-0.511325	0.138206	-3.69972	0.000215835	0.00091632	protein_coding	treY	NE	virulence, detoxification, adaptation
Rv1564c	890.917	-0.20845	0.111041	-1.87723	0.0604865	0.114294	protein_coding	treX	NE	virulence, detoxification, adaptation
Rv1565c	1562.88	-0.106463	0.146138	-0.728511	0.466301	0.584226	protein_coding	NA	NE	cell wall and cell processes
Rv1566c	809.201	-0.567898	0.158941	-3.57301	0.000352898	0.0013782	protein_coding	NA	GA	virulence, detoxification, adaptation
Rv1567c	170.548	-0.522947	0.166206	-3.14637	0.00165312	0.00531949	protein_coding	NA	GA	cell wall and cell processes
Rv1568	302.621	-0.533696	0.192823	-2.7678	0.00564356	0.0153264	protein_coding	bioA	NE	intermediary metabolism and respiration
Rv1569	200.093	0.0871434	0.269298	0.323595	0.746245	0.824009	protein_coding	bioF1	NE	intermediary metabolism and respiration
Rv1570	85.3332	-0.55646	0.421407	-1.32048	0.186675	0.28774	protein_coding	bioD	NE	intermediary metabolism and respiration
Rv1571	50.8562	-1.04192	0.266232	-3.91359	9.09353e-05	0.000431808	protein_coding	NA	Uncertain	conserved hypotheticals
Rv1573	34.2616	-1.59455	0.291167	-5.47642	4.34015e-08	4.42077e-07	protein_coding	NA	Uncertain	insertion seqs and phages
Rv1574	45.6564	-0.32838	0.331491	-0.990615	0.321874	0.442314	protein_coding	NA	NE	insertion seqs and phages
Rv1575	16.0211	-1.00584	0.445039	-2.2601	0.0238148	0.0520933	protein_coding	NA	NE	insertion seqs and phages
Rv1576c	648.884	0.11875	0.308552	0.384861	0.70034	0.786782	protein_coding	NA	GD	insertion seqs and phages
Rv1577c	1010.53	-0.0366974	0.26761	-0.13713	0.890928	0.928021	protein_coding	NA	GD	insertion seqs and phages
Rv1578c	110.873	1.02577	0.335013	3.06188	0.00219953	0.00683382	protein_coding	NA	NE	insertion seqs and phages
Rv1579c	66.8278	0.519178	0.329978	1.57337	0.115633	0.196052	protein_coding	NA	NE	insertion seqs and phages
Rv1580c	46.3528	0.736458	0.357073	2.06249	0.0391615	0.0796967	protein_coding	NA	NE	insertion seqs and phages
Rv1581c	20.7336	-0.043286	0.387931	-0.111582	0.911155	0.942469	protein_coding	NA	NE	insertion seqs and phages
Rv1582c	145.676	-0.64183	0.225775	-2.84279	0.00447208	0.0125891	protein_coding	NA	NE	insertion seqs and phages
Rv1583c	29.3102	-0.350142	0.46184	-0.758144	0.448365	0.569257	protein_coding	NA	NE	insertion seqs and phages
Rv1584c	96.9298	-0.356769	0.342373	-1.04205	0.297389	0.415224	protein_coding	NA	NE	insertion seqs and phages
Rv1585c	164.16	0.0778892	0.283692	0.274556	0.783657	0.850822	protein_coding	NA	NE	insertion seqs and phages
Rv1586c	306.498	0.466708	0.283363	1.64703	0.0995514	0.173565	protein_coding	NA	NE	insertion seqs and phages
Rv1587c	8.18269	1.75466	0.945589	1.85563	0.063507	0.119072	protein_coding	NA	NE	insertion seqs and phages
Rv1588c	833.831	1.45682	0.228571	6.37359	1.84649e-10	2.77876e-09	protein_coding	NA	NE	insertion seqs and phages
Rv1589	935.654	0.306008	0.144831	2.11287	0.0346122	0.0720736	protein_coding	bioB	NE	intermediary metabolism and respiration
Rv1590	184.297	-0.175504	0.235239	-0.746067	0.455627	0.575355	protein_coding	NA	NE	conserved hypotheticals
Rv1591	417.219	-0.366296	0.107773	-3.39876	0.000676916	0.00244337	protein_coding	NA	NE	cell wall and cell processes
Rv1592c	3107.6	0.672858	0.101312	6.64144	3.10634e-11	5.26894e-10	protein_coding	NA	NE	conserved hypotheticals
Rv1593c	1367.98	2.15449	0.218793	9.84716	7.051e-23	4.86641e-21	protein_coding	NA	NE	conserved hypotheticals
Rv1594	5572	1.36937	0.142525	9.60788	7.40595e-22	4.70572e-20	protein_coding	nadA	ES	intermediary metabolism and respiration
Rv1595	6053.29	0.841556	0.214374	3.92564	8.64977e-05	0.00041368	protein_coding	nadB	ES	intermediary metabolism and respiration
Rv1596	4655.96	0.36742	0.120623	3.04603	0.00231887	0.00717345	protein_coding	nadC	ES	intermediary metabolism and respiration
Rv1597	848.656	-0.181289	0.214914	-0.843545	0.398924	0.522714	protein_coding	NA	NE	conserved hypotheticals
Rv1598c	361.103	0.178504	0.153602	1.16212	0.245187	0.358207	protein_coding	NA	NE	conserved hypotheticals
Rv1599	1018.55	0.344082	0.231967	1.48333	0.137988	0.224721	protein_coding	hisD	ES	intermediary metabolism and respiration
Rv1600	904.944	0.369116	0.121713	3.03268	0.00242391	0.00741245	protein_coding	hisC1	ES	intermediary metabolism and respiration
Rv1601	511.725	0.411565	0.20088	2.04881	0.040481	0.0818825	protein_coding	hisB	ES	intermediary metabolism and respiration
Rv1602	407.221	-0.110334	0.20254	-0.544754	0.585923	0.688017	protein_coding	hisH	ES	intermediary metabolism and respiration
Rv1603	502.459	-0.3662	0.162437	-2.25442	0.0241697	0.052668	protein_coding	hisA	ES	intermediary metabolism and respiration
Rv1604	565.319	-0.522465	0.194992	-2.67942	0.00737499	0.0192179	protein_coding	impA	NE	intermediary metabolism and respiration
Rv1605	462.676	-0.541899	0.190114	-2.85039	0.00436663	0.0123444	protein_coding	hisF	ES	intermediary metabolism and respiration
Rv1606	286.47	-0.576483	0.134259	-4.2938	1.75643e-05	0.000100875	protein_coding	hisI	ES	intermediary metabolism and respiration
Rv1607	422.662	-0.485595	0.173195	-2.80374	0.00505138	0.0139646	protein_coding	chaA	NE	cell wall and cell processes
Rv1608c	420.812	0.511242	0.131597	3.8849	0.000102373	0.000477065	protein_coding	bcpB	NE	virulence, detoxification, adaptation
Rv1609	1237.69	-0.0400999	0.142905	-0.280605	0.779014	0.84785	protein_coding	trpE	ES	intermediary metabolism and respiration
Rv1610	285.006	-0.46996	0.309384	-1.51902	0.128757	0.213138	protein_coding	NA	ES	cell wall and cell processes
Rv1611	2416.58	-0.765374	0.210906	-3.62899	0.00028453	0.00114919	protein_coding	trpC	ES	intermediary metabolism and respiration
Rv1612	2769.68	-1.04471	0.177754	-5.8773	4.17023e-09	5.05862e-08	protein_coding	trpB	ES	intermediary metabolism and respiration
Rv1613	1869.71	-0.873072	0.251634	-3.46961	0.000521213	0.00194628	protein_coding	trpA	ES	intermediary metabolism and respiration
Rv1614	3555.04	-0.958212	0.123628	-7.75076	9.13409e-15	2.70843e-13	protein_coding	lgt	ESD	cell wall and cell processes
Rv1615	746.441	0.621216	0.187868	3.30666	0.000944139	0.00324133	protein_coding	NA	NE	cell wall and cell processes
Rv1616	327.445	0.0672817	0.235128	0.286149	0.774764	0.845051	protein_coding	NA	NE	cell wall and cell processes
Rv1617	1742.61	0.138301	0.127653	1.08342	0.278624	0.394808	protein_coding	pykA	GD	intermediary metabolism and respiration
Rv1618	1044.13	-0.156361	0.223379	-0.699982	0.483939	0.599013	protein_coding	tesB1	NE	lipid metabolism
Rv1619	237.399	-0.0836452	0.136162	-0.614308	0.539012	0.648337	protein_coding	NA	NE	cell wall and cell processes
Rv1620c	519.979	-0.598253	0.129449	-4.62153	3.80919e-06	2.60653e-05	protein_coding	cydC	NE	intermediary metabolism and respiration
Rv1621c	767.517	-0.670022	0.233289	-2.87207	0.00407797	0.0116186	protein_coding	cydD	NE	intermediary metabolism and respiration
Rv1622c	902.413	0.363388	0.188562	1.92716	0.0539598	0.104097	protein_coding	cydB	NE	intermediary metabolism and respiration
Rv1623c	2541.2	0.643578	0.18851	3.41402	0.000640126	0.00232948	protein_coding	cydA	NE	intermediary metabolism and respiration
Rv1624c	296.783	0.175212	0.228398	0.767132	0.443003	0.56404	protein_coding	NA	NE	cell wall and cell processes
Rv1625c	1247.3	0.611991	0.169893	3.60221	0.000315528	0.00124931	protein_coding	cya	NE	intermediary metabolism and respiration
Rvnt20	2.95764	-0.166537	0.92109	-0.180804	0.856521	0.902454	tRNA	leuV	NA	NA
Rv1626	2280.23	-0.232123	0.0970171	-2.3926	0.0167293	0.0387095	protein_coding	NA	NE	regulatory proteins
Rv1627c	1199.29	-0.140463	0.12364	-1.13606	0.255931	0.370299	protein_coding	NA	NE	lipid metabolism
Rv1628c	548.912	0.424837	0.172188	2.46729	0.013614	0.0326329	protein_coding	NA	NE	conserved hypotheticals
Rv1629	1505.42	0.409423	0.124925	3.27736	0.00104784	0.00353965	protein_coding	polA	ESD	information pathways
Rv1630	11399.5	0.0765625	0.0979518	0.781634	0.43443	0.555776	protein_coding	rpsA	ES	information pathways
Rv1631	1725.38	-0.855706	0.114016	-7.50516	6.13534e-14	1.61577e-12	protein_coding	coaE	GD	intermediary metabolism and respiration
Rv1632c	233.026	-1.46183	0.221615	-6.59626	4.21651e-11	7.01283e-10	protein_coding	NA	NE	conserved hypotheticals
Rv1633	3153.04	0.34342	0.166019	2.06856	0.0385874	0.0788089	protein_coding	uvrB	NE	information pathways
Rv1634	1180.98	-0.392217	0.146118	-2.68425	0.00726929	0.0189886	protein_coding	NA	GA	cell wall and cell processes
Rv1635c	674.902	0.670196	0.176161	3.80446	0.000142114	0.000637762	protein_coding	NA	NE	cell wall and cell processes
Rv1636	1466.14	0.81304	0.117675	6.90921	4.87373e-12	9.56351e-11	protein_coding	TB15.3	ES	virulence, detoxification, adaptation
Rv1637c	461.63	0.000695622	0.0915339	0.00759962	0.993936	0.995428	protein_coding	NA	NE	conserved hypotheticals
Rv1638	7315.58	0.24954	0.122347	2.03961	0.0413896	0.0834673	protein_coding	uvrA	NE	information pathways
Rv1638A	998.218	-0.136529	0.220321	-0.619684	0.535466	0.645279	protein_coding	NA	NE	conserved hypotheticals
Rv1639c	4442.63	-0.714923	0.210027	-3.40396	0.000664159	0.00240165	protein_coding	NA	NE	cell wall and cell processes
Rv1640c	877.232	-0.0758638	0.133077	-0.570073	0.568628	0.674332	protein_coding	lysX	NE	information pathways
Rv1641	8243.45	0.0960542	0.234914	0.408891	0.68262	0.773211	protein_coding	infC	ES	information pathways
Rv1642	1686.87	0.0632403	0.284608	0.222201	0.824157	0.880073	protein_coding	rpmI	Uncertain	information pathways
Rv1643	2206.57	-0.198235	0.190776	-1.0391	0.298758	0.416519	protein_coding	rplT	ES	information pathways
Rv1644	1385.19	-0.458377	0.235536	-1.9461	0.0516422	0.100303	protein_coding	tsnR	GA	information pathways
Rv1645c	295.914	-0.493192	0.213491	-2.31013	0.0208812	0.0466969	protein_coding	NA	GA	conserved hypotheticals
Rv1646	1581.54	0.124559	0.182089	0.684057	0.493939	0.607092	protein_coding	PE17	NE	PE/PPE
Rv1647	297.667	0.760698	0.169497	4.48797	7.19042e-06	4.54712e-05	protein_coding	NA	NE	intermediary metabolism and respiration
Rv1648	420.225	0.122836	0.103758	1.18387	0.236464	0.347235	protein_coding	NA	NE	cell wall and cell processes
Rv1649	477.185	-0.0652739	0.141114	-0.462562	0.643679	0.73999	protein_coding	pheS	ES	information pathways
Rv1650	1141.01	-0.117769	0.150099	-0.784606	0.432685	0.554573	protein_coding	pheT	ES	information pathways
Rv1651c	977.135	0.633222	0.268717	2.35647	0.0184498	0.0419628	protein_coding	PE_PGRS30	NE	PE/PPE
Rv1652	208.218	0.115297	0.281433	0.40968	0.682041	0.772992	protein_coding	argC	ES	intermediary metabolism and respiration
Rv1653	273.676	0.320101	0.281314	1.13788	0.255172	0.369824	protein_coding	argJ	ES	intermediary metabolism and respiration
Rv1654	227.398	0.636384	0.263255	2.41737	0.0156331	0.0367035	protein_coding	argB	ES	intermediary metabolism and respiration
Rv1655	171.003	0.343142	0.413025	0.830804	0.406085	0.529497	protein_coding	argD	ES	intermediary metabolism and respiration
Rv1656	145.154	0.187668	0.238098	0.788199	0.43058	0.552617	protein_coding	argF	ES	intermediary metabolism and respiration
Rv1657	33.5792	0.20942	0.378895	0.552711	0.580461	0.68381	protein_coding	argR	NE	regulatory proteins
Rv1658	625.944	-0.1686	0.232009	-0.726695	0.467413	0.585253	protein_coding	argG	ES	intermediary metabolism and respiration
Rv1659	276.038	-0.297902	0.244552	-1.21816	0.223165	0.331353	protein_coding	argH	ES	intermediary metabolism and respiration
Rv1660	486.581	0.364735	0.129231	2.82235	0.00476732	0.0133172	protein_coding	pks10	NE	lipid metabolism
Rv1661	1156.97	-0.058433	0.156661	-0.37299	0.709156	0.794279	protein_coding	pks7	NE	lipid metabolism
Rv1662	685.837	-0.189415	0.158232	-1.19707	0.231278	0.340649	protein_coding	pks8	NE	lipid metabolism
Rv1663	164.265	-0.715782	0.18387	-3.89287	9.90642e-05	0.000463806	protein_coding	pks17	NE	lipid metabolism
Rv1664	435.956	-0.884996	0.152237	-5.81328	6.12594e-09	7.19124e-08	protein_coding	pks9	NE	lipid metabolism
Rv1665	658.144	0.170408	0.104765	1.62657	0.103828	0.179616	protein_coding	pks11	NE	lipid metabolism
Rv1666c	216.977	-0.364576	0.134568	-2.70924	0.00674385	0.0178307	protein_coding	cyp139	NE	intermediary metabolism and respiration
Rv1667c	349.164	0.0152412	0.14106	0.108048	0.913957	0.943998	pseudogene	NA	NE	cell wall and cell processes
Rv1669	15.7978	-0.916865	0.441393	-2.07721	0.0377826	0.0775609	protein_coding	NA	NE	conserved hypotheticals
Rv1670	133.146	0.604625	0.226208	2.67287	0.00752054	0.0195485	protein_coding	NA	NE	conserved hypotheticals
Rv1671	89.9406	0.518023	0.224779	2.30459	0.0211898	0.047255	protein_coding	NA	NE	cell wall and cell processes
Rv1672c	214.244	0.203906	0.198263	1.02846	0.303732	0.421873	protein_coding	NA	NE	cell wall and cell processes
Rv1673c	110.717	0.735328	0.234472	3.1361	0.00171212	0.0054873	protein_coding	NA	NE	conserved hypotheticals
Rv1674c	57.9589	1.1876	0.260025	4.56727	4.94128e-06	3.28831e-05	protein_coding	NA	NE	regulatory proteins
Rv1675c	34.9877	-0.203822	0.282381	-0.721797	0.470419	0.587429	protein_coding	cmr	NE	regulatory proteins
Rv1676	813.976	-0.0375238	0.112794	-0.332676	0.739379	0.81851	protein_coding	NA	NE	conserved hypotheticals
Rv1677	654.957	-0.320218	0.122805	-2.60753	0.00911969	0.0229743	protein_coding	dsbF	NE	cell wall and cell processes
Rv1678	306.192	-0.84082	0.205009	-4.10138	4.10685e-05	0.000215461	protein_coding	NA	NE	cell wall and cell processes
Rv1679	325.799	-0.629807	0.179727	-3.50425	0.000457899	0.00174071	protein_coding	fadE16	NE	lipid metabolism
Rv1680	147.17	-0.552405	0.151187	-3.65379	0.000258397	0.00106198	protein_coding	NA	NE	conserved hypotheticals
Rv1681	157.676	-0.799532	0.133788	-5.9761	2.2854e-09	2.89508e-08	protein_coding	moeX	NE	intermediary metabolism and respiration
Rv1682	318.921	-0.546459	0.21379	-2.55606	0.0105865	0.0262564	protein_coding	NA	NE	conserved hypotheticals
Rv1683	1962.39	0.332604	0.0654954	5.07828	3.80869e-07	3.25773e-06	protein_coding	NA	NE	lipid metabolism
Rv1684	95.8148	0.214094	0.165121	1.29658	0.194775	0.297022	protein_coding	NA	GD	conserved hypotheticals
Rv1685c	123.454	0.898914	0.309478	2.90461	0.00367712	0.0106541	protein_coding	NA	NE	conserved hypotheticals
Rv1686c	134.168	1.6142	0.297941	5.41786	6.03167e-08	6.00617e-07	protein_coding	NA	NE	cell wall and cell processes
Rv1687c	148.261	2.10934	0.419182	5.03203	4.85318e-07	4.06428e-06	protein_coding	NA	NE	cell wall and cell processes
Rv1688	34.5532	0.0241774	0.287622	0.0840596	0.933009	0.955445	protein_coding	mpg	NE	information pathways
Rv1689	652.691	-0.397559	0.161215	-2.46602	0.0136625	0.0327225	protein_coding	tyrS	ES	information pathways
RVnc0010	56.8749	0.0246888	0.397286	0.0621437	0.950448	0.967248	ncRNA	G2	NA	NA
Rv1690	418.804	-0.727559	0.240218	-3.02875	0.0024557	0.00750395	protein_coding	lprJ	NE	cell wall and cell processes
Rv1691	162.014	-0.96287	0.260535	-3.69575	0.000219242	0.000929689	protein_coding	NA	NE	conserved hypotheticals
Rv1692	298.977	-0.533673	0.186837	-2.85635	0.0042854	0.0121319	protein_coding	NA	NE	intermediary metabolism and respiration
Rv1693	126.015	-0.745184	0.288504	-2.58293	0.00979664	0.0244947	protein_coding	NA	Uncertain	conserved hypotheticals
Rv1694	321.189	-0.372171	0.211602	-1.75882	0.0786073	0.142705	protein_coding	tlyA	NE	virulence, detoxification, adaptation
Rv1695	558.386	-0.453149	0.150933	-3.00233	0.00267924	0.00806998	protein_coding	ppnK	ES	intermediary metabolism and respiration
Rv1696	587.367	-0.563574	0.170992	-3.29591	0.000981051	0.00335212	protein_coding	recN	NE	information pathways
Rv1697	2507.51	-0.56756	0.17088	-3.3214	0.000895679	0.00310963	protein_coding	NA	ES	conserved hypotheticals
Rv1698	968.383	-0.910874	0.19665	-4.63195	3.62239e-06	2.50439e-05	protein_coding	mctB	NE	cell wall and cell processes
Rv1699	2279.13	-0.214702	0.156145	-1.37501	0.169127	0.266122	protein_coding	pyrG	ES	intermediary metabolism and respiration
Rv1700	349.118	-0.450101	0.101952	-4.41484	1.01086e-05	6.18729e-05	protein_coding	NA	NE	information pathways
Rv1701	303.607	-0.63727	0.123168	-5.174	2.29136e-07	2.03855e-06	protein_coding	NA	NE	insertion seqs and phages
Rv1702c	266.393	0.899639	0.220314	4.08343	4.4375e-05	0.000230393	protein_coding	NA	ESD	insertion seqs and phages
Rv1703c	1387.02	-0.0849714	0.104134	-0.81598	0.414511	0.536292	protein_coding	NA	NE	intermediary metabolism and respiration
Rv1704c	604.82	-0.0313155	0.164249	-0.190659	0.848793	0.896732	protein_coding	cycA	NE	cell wall and cell processes
Rv1705c	78.2633	0.393075	0.211276	1.86048	0.0628172	0.118008	protein_coding	PPE22	NE	PE/PPE
Rv1706c	141.678	-0.0926404	0.195457	-0.473968	0.635523	0.733733	protein_coding	PPE23	NE	PE/PPE
Rv1706A	4.29982	0.28665	0.756256	0.379038	0.70466	0.789906	protein_coding	NA	NE	conserved hypotheticals
Rv1707	1399.77	-0.0436028	0.108334	-0.402486	0.687327	0.777003	protein_coding	NA	NE	cell wall and cell processes
Rv1708	811.926	-0.675366	0.156142	-4.32534	1.52297e-05	8.91295e-05	protein_coding	NA	ES	cell wall and cell processes
Rv1709	578.31	-1.04754	0.135209	-7.74753	9.36998e-15	2.73704e-13	protein_coding	scpA	NE	cell wall and cell processes
Rv1710	419.846	-0.508714	0.173375	-2.93419	0.00334418	0.00981435	protein_coding	scpB	NE	cell wall and cell processes
Rv1711	495.89	-0.912674	0.0864325	-10.5594	4.5964e-26	3.99987e-24	protein_coding	NA	GD	conserved hypotheticals
Rv1712	497.375	-1.03728	0.151797	-6.8333	8.29855e-12	1.50996e-10	protein_coding	cmk	GD	intermediary metabolism and respiration
Rv1713	904.132	-1.04689	0.147876	-7.0795	1.44672e-12	3.14739e-11	protein_coding	engA	ES	intermediary metabolism and respiration
Rv1714	113.589	-1.52382	0.18943	-8.04422	8.67948e-16	2.91966e-14	protein_coding	NA	NE	intermediary metabolism and respiration
Rv1715	61.045	-0.917596	0.252053	-3.64049	0.00027212	0.00110701	protein_coding	fadB3	NE	lipid metabolism
Rv1716	108.615	-0.340847	0.169081	-2.01587	0.0438133	0.0876484	protein_coding	NA	NE	conserved hypotheticals
Rv1717	24.5132	-0.308295	0.270766	-1.1386	0.254869	0.369652	protein_coding	NA	NE	conserved hypotheticals
Rv1718	145.711	-0.0373044	0.159351	-0.234102	0.814906	0.873822	protein_coding	NA	NE	conserved hypotheticals
Rv1719	102.632	-0.406912	0.193109	-2.10717	0.0351032	0.0729207	protein_coding	NA	NE	regulatory proteins
Rvnt21	24.3006	-1.47592	0.307486	-4.79997	1.58686e-06	1.19853e-05	tRNA	proT	NA	NA
Rv1720c	80.6852	0.178838	0.240786	0.742728	0.457647	0.576813	protein_coding	vapC12	NE	virulence, detoxification, adaptation
Rv1721c	40.7186	0.525882	0.305177	1.7232	0.0848515	0.151905	protein_coding	vapB12	NE	virulence, detoxification, adaptation
Rv1722	274.427	0.538032	0.104018	5.1725	2.3098e-07	2.05014e-06	protein_coding	NA	NE	lipid metabolism
Rv1723	61.9357	-0.371715	0.246965	-1.50513	0.13229	0.217417	protein_coding	NA	NE	intermediary metabolism and respiration
Rv1724c	201.198	-0.603284	0.227877	-2.64741	0.00811112	0.0208133	protein_coding	NA	NE	conserved hypotheticals
Rv1725c	143.698	0.582566	0.195843	2.97465	0.00293322	0.0087559	protein_coding	NA	NE	conserved hypotheticals
Rv1726	23.8061	0.553901	0.334804	1.6544	0.0980456	0.171462	protein_coding	NA	NE	intermediary metabolism and respiration
RVnc0047	8.52243	0.388683	0.517591	0.750947	0.452685	0.573371	ncRNA	AS1726	NA	NA
Rv1727	21.5645	0.957278	0.367156	2.60728	0.00912651	0.022977	protein_coding	NA	NE	conserved hypotheticals
Rv1728c	503.513	-0.174638	0.111742	-1.56286	0.118084	0.199196	protein_coding	NA	NE	conserved hypotheticals
Rv1729c	221.976	-0.364298	0.123936	-2.9394	0.00328849	0.00968593	protein_coding	NA	NE	lipid metabolism
Rv1730c	345.228	-0.156229	0.116407	-1.34209	0.179566	0.279182	protein_coding	NA	NE	cell wall and cell processes
Rv1731	699.336	0.424275	0.0917656	4.62347	3.7737e-06	2.58667e-05	protein_coding	gabD2	NE	intermediary metabolism and respiration
Rv1732c	451.28	0.713083	0.16631	4.28766	1.80561e-05	0.000103551	protein_coding	NA	NE	conserved hypotheticals
Rv1733c	186.047	4.78234	0.428046	11.1725	5.55945e-29	5.70628e-27	protein_coding	NA	NE	cell wall and cell processes
RVnc0036	1116.27	1.64216	0.408515	4.01983	5.82403e-05	0.000294368	ncRNA	MTS1338	NA	NA
Rv1734c	11.3666	-1.01758	0.462221	-2.2015	0.0277009	0.0592028	protein_coding	NA	NE	conserved hypotheticals
Rv1735c	12.2057	-0.0907813	0.570016	-0.159261	0.873463	0.915926	protein_coding	NA	NE	cell wall and cell processes
Rv1735a	36.7651	1.36989	0.522423	2.62218	0.0087369	0.0222113	protein_coding	NA	NA	NA
Rv1736c	842.244	1.95473	0.358162	5.45768	4.82401e-08	4.90114e-07	protein_coding	narX	NE	intermediary metabolism and respiration
Rv1737c	411.085	2.25735	0.339963	6.63998	3.13716e-11	5.29876e-10	protein_coding	narK2	NE	cell wall and cell processes
Rv1738	1186.99	6.47839	0.375954	17.2319	1.53123e-66	1.02158e-63	protein_coding	NA	NE	conserved hypotheticals
Rv1739c	145.011	-0.683719	0.221673	-3.08436	0.00203992	0.0063895	protein_coding	NA	NE	cell wall and cell processes
Rv1740	83.1726	-0.228447	0.258933	-0.882265	0.377634	0.501382	protein_coding	vapB34	NE	virulence, detoxification, adaptation
Rv1741	131.27	-0.241672	0.21992	-1.09891	0.271806	0.388309	protein_coding	vapC34	NE	virulence, detoxification, adaptation
Rv1742	139.252	-0.163593	0.143183	-1.14254	0.253228	0.368053	protein_coding	NA	NE	unknown
Rv1743	742.158	0.182147	0.0810189	2.2482	0.0245635	0.0534099	protein_coding	pknE	NE	regulatory proteins
Rv1744c	23.3115	0.285053	0.280075	1.01778	0.308785	0.427704	protein_coding	NA	NE	cell wall and cell processes
Rv1745c	41.4809	0.34698	0.227839	1.52292	0.12778	0.211897	protein_coding	idi	NE	intermediary metabolism and respiration
Rv1746	472.76	-0.180131	0.115355	-1.56155	0.118395	0.199509	protein_coding	pknF	NE	regulatory proteins
Rv1747	2794.88	-0.23642	0.0859164	-2.75175	0.00592785	0.0160116	protein_coding	NA	NE	cell wall and cell processes
Rv1748	181.538	0.165636	0.146785	1.12843	0.259139	0.374219	protein_coding	NA	NE	conserved hypotheticals
Rv1749c	382.829	-0.0273871	0.226336	-0.121002	0.903689	0.937654	protein_coding	NA	NE	cell wall and cell processes
Rv1750c	377	0.148454	0.106189	1.39801	0.16211	0.256695	protein_coding	fadD1	NE	lipid metabolism
Rv1751	1883.92	-0.778538	0.179434	-4.33885	1.43231e-05	8.45654e-05	protein_coding	NA	NE	intermediary metabolism and respiration
Rv1752	172.252	-1.36013	0.175319	-7.75806	8.62368e-15	2.57616e-13	protein_coding	NA	NE	conserved hypotheticals
Rv1753c	303.019	-0.871972	0.1474	-5.91569	3.30488e-09	4.05811e-08	protein_coding	PPE24	NE	PE/PPE
Rv1754c	452.355	-1.80809	0.344708	-5.24529	1.56034e-07	1.43918e-06	protein_coding	NA	NE	conserved hypotheticals
Rv1758	8.05711	0.313991	0.531608	0.590644	0.554759	0.662896	protein_coding	cut1	NE	cell wall and cell processes
Rv1759c	70.5062	-0.0991211	0.339282	-0.292149	0.770173	0.84212	protein_coding	wag22	NE	PE/PPE
Rv1760	527.963	0.224011	0.174262	1.28549	0.198621	0.301853	protein_coding	NA	NE	lipid metabolism
Rv1761c	52.746	0.432045	0.18844	2.29275	0.0218626	0.048539	protein_coding	NA	NE	cell wall and cell processes
Rv1762c	281.595	0.384402	0.174214	2.20649	0.0273497	0.0585772	protein_coding	NA	NE	conserved hypotheticals
Rv1765c	713.937	0.337351	0.143514	2.35064	0.018741	0.0425043	protein_coding	NA	NE	conserved hypotheticals
Rv1766	267.344	-0.0161816	0.156675	-0.103281	0.91774	0.945858	protein_coding	NA	NE	conserved hypotheticals
Rv1767	343.695	0.31079	0.214334	1.45003	0.14705	0.236401	protein_coding	NA	NE	conserved hypotheticals
Rv1768	451.167	-0.619558	0.133467	-4.64203	3.45003e-06	2.38936e-05	protein_coding	PE_PGRS31	NE	PE/PPE
Rv1769	954.802	-0.201181	0.111583	-1.80297	0.0713928	0.130974	protein_coding	NA	NE	conserved hypotheticals
Rv1770	931.047	-0.0393128	0.216452	-0.181623	0.855878	0.902075	protein_coding	NA	NE	conserved hypotheticals
Rv1771	1025.97	0.0402921	0.0800714	0.503202	0.614822	0.715654	protein_coding	NA	NE	intermediary metabolism and respiration
Rv1772	1495.43	-0.361775	0.239804	-1.50863	0.131393	0.216536	protein_coding	NA	NE	conserved hypotheticals
Rv1773c	45.369	0.136913	0.238595	0.573831	0.566082	0.672212	protein_coding	NA	NE	regulatory proteins
Rv1774	252.511	-0.387266	0.190438	-2.03356	0.0419964	0.0844358	protein_coding	NA	NE	intermediary metabolism and respiration
Rv1775	446.086	-0.308437	0.142165	-2.16957	0.0300391	0.0636226	protein_coding	NA	NE	conserved hypotheticals
Rv1776c	91.4797	0.547536	0.292223	1.87369	0.0609729	0.114967	protein_coding	NA	NE	regulatory proteins
Rv1777	58.5082	-0.397515	0.247839	-1.60393	0.10873	0.186641	protein_coding	cyp144	NE	intermediary metabolism and respiration
Rv1778c	282.341	0.922987	0.184234	5.00985	5.44723e-07	4.50522e-06	protein_coding	NA	NE	conserved hypotheticals
Rv1779c	1319.55	1.91722	0.488446	3.92515	8.66761e-05	0.000414039	protein_coding	NA	NE	cell wall and cell processes
Rv1780	537.913	-0.240572	0.231295	-1.04011	0.29829	0.416114	protein_coding	NA	GA	conserved hypotheticals
Rv1781c	195.07	0.381642	0.131713	2.89753	0.00376116	0.0108316	protein_coding	malQ	GA	intermediary metabolism and respiration
Rv1782	4277.04	0.350037	0.171352	2.04279	0.041073	0.0829124	protein_coding	eccB5	GD	cell wall and cell processes
Rv1783	10356	0.613009	0.182531	3.35838	0.000784005	0.00278181	protein_coding	eccC5	GD	NA
Rv1785c	245.952	0.220856	0.12001	1.84031	0.0657229	0.122349	protein_coding	cyp143	NE	intermediary metabolism and respiration
Rv1786	144.097	-0.0971019	0.185491	-0.523485	0.600637	0.702362	protein_coding	NA	Uncertain	intermediary metabolism and respiration
Rv1787	127.63	-0.420433	0.142411	-2.95225	0.00315472	0.00934048	protein_coding	PPE25	GA	PE/PPE
Rv1788	28.4002	-0.0560476	0.237666	-0.235826	0.813568	0.872943	protein_coding	PE18	GA	PE/PPE
Rv1789	1333.76	0.291083	0.0937826	3.1038	0.00191051	0.0060266	protein_coding	PPE26	GA	PE/PPE
Rv1790	77.4364	1.0028	0.203363	4.93108	8.1776e-07	6.57328e-06	protein_coding	PPE27	GA	PE/PPE
Rv1791	2490.6	0.679393	0.331156	2.05158	0.0402105	0.0815001	protein_coding	PE19	NE	PE/PPE
Rv1792	3208.29	0.60995	0.161887	3.76776	0.000164721	0.000726187	pseudogene	esxM	NA	NA
Rv1793	3618.46	0.356096	0.162134	2.19631	0.0280701	0.0598959	protein_coding	esxN	NE	cell wall and cell processes
Rv1794	4236.65	0.442286	0.18552	2.38404	0.0171239	0.0394175	protein_coding	NA	GD	conserved hypotheticals
Rv1795	2211.5	0.167021	0.152473	1.09542	0.273335	0.389361	protein_coding	eccD5	GD	cell wall and cell processes
Rv1796	2985.39	-0.151336	0.116148	-1.30296	0.19259	0.294139	protein_coding	mycP5	GD	intermediary metabolism and respiration
Rv1797	3478.2	-0.267729	0.156922	-1.70613	0.0879844	0.156673	protein_coding	eccE5	GD	cell wall and cell processes
Rv1798	2461.27	-0.470444	0.129643	-3.62876	0.000284785	0.00114919	protein_coding	eccA5	NE	cell wall and cell processes
Rv1799	161.391	0.118799	0.173728	0.683822	0.494088	0.607092	protein_coding	lppT	NE	cell wall and cell processes
Rv1800	455.428	-0.206093	0.109452	-1.88295	0.0597076	0.113221	protein_coding	PPE28	NE	PE/PPE
Rv1801	207.252	0.719199	0.193915	3.70883	0.000208216	0.000890481	protein_coding	PPE29	NE	PE/PPE
Rv1802	151.049	0.210421	0.171941	1.2238	0.221029	0.329037	protein_coding	PPE30	NE	PE/PPE
Rv1803c	271.156	-0.141062	0.219282	-0.64329	0.520036	0.632737	protein_coding	PE_PGRS32	NE	PE/PPE
Rv1804c	99.7685	0.355148	0.208843	1.70055	0.0890278	0.15825	protein_coding	NA	NE	conserved hypotheticals
Rv1805c	6.83227	2.43168	0.759195	3.20297	0.0013602	0.00447021	protein_coding	NA	NE	conserved hypotheticals
Rv1806	849.91	4.40811	0.293077	15.0408	3.96742e-51	1.44378e-48	protein_coding	PE20	NE	PE/PPE
Rv1808	1436.42	1.93496	0.262265	7.3779	1.6081e-13	3.90135e-12	protein_coding	PPE32	GA	PE/PPE
Rv1809	1744.87	1.94334	0.315884	6.15205	7.64892e-10	1.03792e-08	protein_coding	PPE33	NE	PE/PPE
Rv1810	2661.6	1.15127	0.211617	5.44032	5.31852e-08	5.36272e-07	protein_coding	NA	NE	conserved hypotheticals
Rv1811	430.646	0.355211	0.151012	2.3522	0.0186627	0.0423508	protein_coding	mgtC	GA	cell wall and cell processes
Rv1812c	504.504	0.253322	0.263622	0.96093	0.336587	0.457828	protein_coding	NA	NE	intermediary metabolism and respiration
Rv1813c	461.446	4.03442	0.36591	11.0257	2.87203e-28	2.80409e-26	protein_coding	NA	NE	conserved hypotheticals
Rv1814	408.895	0.224202	0.132632	1.69041	0.090949	0.161021	protein_coding	erg3	GA	lipid metabolism
Rv1815	1595.87	-1.51056	0.245215	-6.16013	7.26862e-10	9.96448e-09	protein_coding	NA	NE	conserved hypotheticals
Rv1816	423.819	-1.82462	0.319118	-5.71771	1.0797e-08	1.20727e-07	protein_coding	NA	NE	regulatory proteins
Rv1817	247.326	0.323182	0.14022	2.30483	0.0211762	0.047251	protein_coding	NA	NE	intermediary metabolism and respiration
Rv1818c	475.274	0.267324	0.26258	1.01807	0.308647	0.427661	protein_coding	PE_PGRS33	NE	PE/PPE
Rv1819c	554.492	0.389421	0.162988	2.38925	0.0168826	0.0389517	protein_coding	bacA	NE	cell wall and cell processes
Rv1820	725.187	0.703764	0.204551	3.44054	0.00058056	0.00213798	protein_coding	ilvG	NE	intermediary metabolism and respiration
Rv1821	5908.39	0.177454	0.154765	1.1466	0.251548	0.366163	protein_coding	secA2	NE	cell wall and cell processes
Rv1822	324.755	-0.426871	0.124019	-3.44197	0.000577488	0.00213255	protein_coding	pgsA2	ES	lipid metabolism
Rv1823	339.409	-0.169261	0.106054	-1.59599	0.110491	0.189097	protein_coding	NA	NE	conserved hypotheticals
Rv1824	166.389	-0.196808	0.126069	-1.56111	0.118498	0.199558	protein_coding	NA	NE	cell wall and cell processes
Rv1825	564.393	-0.15672	0.132651	-1.18145	0.237425	0.34852	protein_coding	NA	NE	conserved hypotheticals
Rv1826	1245.65	0.00674444	0.118059	0.0571276	0.954444	0.969459	protein_coding	gcvH	ES	intermediary metabolism and respiration
Rv1827	3847.7	0.18589	0.140482	1.32322	0.185761	0.286871	protein_coding	garA	GD	conserved hypotheticals
Rv1828	1799.15	0.210952	0.167008	1.26312	0.206545	0.311648	protein_coding	NA	GD	conserved hypotheticals
Rv1829	1998.13	-0.184892	0.154289	-1.19834	0.230783	0.340267	protein_coding	NA	NE	conserved hypotheticals
Rv1830	1423.63	-0.483807	0.185414	-2.60933	0.00907185	0.022897	protein_coding	NA	ES	conserved hypotheticals
Rv1831	1616.22	-0.0837442	0.160152	-0.522906	0.60104	0.702471	protein_coding	NA	NE	conserved hypotheticals
Rv1832	4954.28	0.218681	0.215342	1.01551	0.309863	0.428604	protein_coding	gcvB	ES	intermediary metabolism and respiration
Rv1833c	1608.59	1.03396	0.125381	8.2466	1.62965e-16	6.04026e-15	protein_coding	NA	NE	intermediary metabolism and respiration
Rv1834	158.52	0.0488825	0.174934	0.279433	0.779912	0.848597	protein_coding	lipZ	GA	intermediary metabolism and respiration
Rv1835c	415.787	-0.640045	0.141029	-4.5384	5.66832e-06	3.70152e-05	protein_coding	NA	GA	conserved hypotheticals
Rv1836c	3315.96	-0.148363	0.18287	-0.811306	0.41719	0.539426	protein_coding	NA	NE	conserved hypotheticals
Rv1837c	5538.29	0.537324	0.147327	3.64716	0.000265154	0.00108197	protein_coding	glcB	ES	intermediary metabolism and respiration
Rv1838c	152.02	-0.362717	0.150407	-2.41157	0.0158838	0.0371396	protein_coding	vapC13	GA	virulence, detoxification, adaptation
Rv1839c	68.762	0.626599	0.188221	3.32906	0.000871411	0.0030412	protein_coding	vapB13	NE	virulence, detoxification, adaptation
Rv1840c	51.6777	-0.433104	0.412093	-1.05099	0.293264	0.410898	protein_coding	PE_PGRS34	NE	PE/PPE
Rv1841c	687.396	-0.395025	0.141295	-2.79575	0.00517799	0.014239	protein_coding	NA	NE	cell wall and cell processes
Rv1842c	600.07	-0.275818	0.156506	-1.76234	0.0780112	0.141719	protein_coding	NA	NE	cell wall and cell processes
Rv1843c	2223.97	0.255055	0.143874	1.77277	0.0762669	0.138897	protein_coding	guaB1	GA	intermediary metabolism and respiration
Rv1844c	1740.47	0.222386	0.0951442	2.33735	0.0194208	0.0438969	protein_coding	gnd1	GA	intermediary metabolism and respiration
Rv1845c	602.575	0.35728	0.247052	1.44617	0.148129	0.23785	protein_coding	blaR	NE	cell wall and cell processes
Rv1846c	2263.25	0.747908	0.202154	3.69969	0.000215861	0.00091632	protein_coding	blaI	NE	regulatory proteins
Rv1847	390.765	0.0315221	0.116813	0.269851	0.787275	0.85313	protein_coding	NA	NE	conserved hypotheticals
Rv1848	188.859	-0.396051	0.312617	-1.26689	0.205195	0.310078	protein_coding	ureA	NE	intermediary metabolism and respiration
Rv1849	81.1943	-0.740699	0.197864	-3.74347	0.000181499	0.000789717	protein_coding	ureB	NE	intermediary metabolism and respiration
Rv1850	637.49	-0.563763	0.116155	-4.85356	1.21263e-06	9.33494e-06	protein_coding	ureC	NE	intermediary metabolism and respiration
Rv1851	50.9012	-0.349847	0.315668	-1.10827	0.267743	0.383791	protein_coding	ureF	NE	intermediary metabolism and respiration
Rv1852	158.781	-0.026932	0.119628	-0.225131	0.821878	0.878733	protein_coding	ureG	NE	intermediary metabolism and respiration
Rv1853	161.772	-0.211191	0.217415	-0.971374	0.331362	0.452093	protein_coding	ureD	NE	intermediary metabolism and respiration
Rv1854c	3268.18	2.21934	0.299131	7.41931	1.17736e-13	2.9273e-12	protein_coding	ndh	GD	intermediary metabolism and respiration
Rv1855c	918.752	0.774491	0.133696	5.79292	6.91717e-09	8.07272e-08	protein_coding	NA	GA	intermediary metabolism and respiration
Rv1856c	659.147	0.0443188	0.220444	0.201044	0.840664	0.891202	protein_coding	NA	GA	intermediary metabolism and respiration
Rv1857	479.884	-0.240723	0.192381	-1.25128	0.210831	0.316563	protein_coding	modA	GA	cell wall and cell processes
Rv1858	65.9654	-0.332235	0.201767	-1.64662	0.0996353	0.173635	protein_coding	modB	NE	cell wall and cell processes
Rv1859	520.186	-0.642278	0.138732	-4.62962	3.66346e-06	2.51973e-05	protein_coding	modC	NE	cell wall and cell processes
Rv1860	596.298	0.155384	0.166957	0.930683	0.352018	0.474773	protein_coding	apa	NE	cell wall and cell processes
Rv1861	486.267	0.20399	0.189713	1.07526	0.28226	0.399112	protein_coding	NA	NE	cell wall and cell processes
Rv1862	448.936	0.0889973	0.150448	0.591547	0.554154	0.66237	protein_coding	adhA	NE	intermediary metabolism and respiration
Rv1863c	1757.86	0.172359	0.130762	1.31811	0.187468	0.288369	protein_coding	NA	NE	cell wall and cell processes
Rv1864c	241.758	0.286517	0.138214	2.073	0.0381727	0.0782413	protein_coding	NA	NE	conserved hypotheticals
Rv1865c	174.305	0.0894252	0.185945	0.480922	0.630572	0.729531	protein_coding	NA	NE	intermediary metabolism and respiration
Rv1866	332.563	0.40712	0.1153	3.53095	0.000414066	0.00158462	protein_coding	NA	NE	lipid metabolism
Rv1867	232.771	0.349766	0.176765	1.9787	0.0478495	0.0940775	protein_coding	NA	NE	lipid metabolism
Rv1868	330.347	0.184609	0.103576	1.78235	0.0746926	0.136216	protein_coding	NA	NE	conserved hypotheticals
Rv1869c	1403.14	-0.0629237	0.163278	-0.385378	0.699957	0.786782	protein_coding	NA	NE	intermediary metabolism and respiration
Rv1870c	2219.25	-1.67136	0.186872	-8.94392	3.75593e-19	1.68932e-17	protein_coding	NA	NE	conserved hypotheticals
Rv1871c	9696.45	-0.893732	0.177539	-5.034	4.80349e-07	4.03957e-06	protein_coding	NA	NE	conserved hypotheticals
Rv1872c	27321.7	-0.611671	0.182044	-3.36001	0.00077939	0.00276832	protein_coding	lldD2	NE	intermediary metabolism and respiration
Rv1873	24.3962	-0.514311	0.310545	-1.65615	0.0976908	0.170916	protein_coding	NA	GA	conserved hypotheticals
Rv1874	318.883	0.655411	0.153477	4.27043	1.95098e-05	0.000111092	protein_coding	NA	GA	conserved hypotheticals
Rv1875	550.291	0.602673	0.18289	3.29528	0.00098323	0.00335539	protein_coding	NA	GA	conserved hypotheticals
Rv1876	1227.04	0.0114195	0.184234	0.0619834	0.950576	0.967248	protein_coding	bfrA	GA	intermediary metabolism and respiration
Rv1877	950.75	-0.328037	0.0793301	-4.13509	3.54822e-05	0.000188877	protein_coding	NA	GA	cell wall and cell processes
Rv1878	150.46	0.0331549	0.136185	0.243455	0.807653	0.869329	protein_coding	glnA3	NE	intermediary metabolism and respiration
Rv1879	127.261	0.107442	0.172683	0.622193	0.533815	0.644021	protein_coding	NA	NE	conserved hypotheticals
Rv1880c	1689.3	0.728817	0.140048	5.20404	1.95002e-07	1.76605e-06	protein_coding	cyp140	NE	intermediary metabolism and respiration
Rv1881c	362.835	0.139083	0.265011	0.52482	0.599708	0.701734	protein_coding	lppE	GA	cell wall and cell processes
Rv1882c	453.388	-0.88286	0.111894	-7.89015	3.01823e-15	9.29382e-14	protein_coding	NA	GA	intermediary metabolism and respiration
Rv1883c	1251.18	-0.879784	0.284965	-3.08735	0.00201952	0.00633554	protein_coding	NA	GA	conserved hypotheticals
Rv1884c	1378.41	-0.595317	0.307045	-1.93886	0.0525187	0.101758	protein_coding	rpfC	GA	cell wall and cell processes
Rv1885c	348.503	-0.144576	0.184285	-0.784523	0.432733	0.554573	protein_coding	NA	GA	intermediary metabolism and respiration
Rv1886c	4023.25	0.104235	0.271173	0.384384	0.700694	0.786782	protein_coding	fbpB	GA	lipid metabolism
Rv1887	3546.69	-0.659578	0.147937	-4.45849	8.25389e-06	5.13049e-05	protein_coding	NA	NE	conserved hypotheticals
Rv1887a	528.23	-0.681904	0.106734	-6.38884	1.67154e-10	2.54417e-09	pseudogene	NA	NA	NA
Rv1888A	72.007	0.284257	0.191257	1.48626	0.137211	0.223821	pseudogene	NA	Uncertain	conserved hypotheticals
Rv1890c	130.604	0.790859	0.147322	5.36824	7.95076e-08	7.74377e-07	protein_coding	NA	NE	conserved hypotheticals
RVnc0001	13.5547	-0.106886	0.387681	-0.275707	0.782773	0.850093	ncRNA	AS1890	NA	NA
Rv1891	736.759	-0.362701	0.238353	-1.5217	0.128085	0.212309	protein_coding	NA	NE	conserved hypotheticals
Rv1892	224.639	-0.343066	0.146125	-2.34775	0.018887	0.0427871	protein_coding	NA	NE	cell wall and cell processes
Rv1893	259.322	0.436114	0.176859	2.46588	0.0136677	0.0327225	protein_coding	NA	Uncertain	conserved hypotheticals
Rv1894c	747.37	1.63718	0.141271	11.5889	4.68905e-31	5.52067e-29	protein_coding	NA	NE	conserved hypotheticals
Rv1895	239.392	-0.305835	0.141415	-2.16267	0.0305665	0.0646029	protein_coding	NA	NE	intermediary metabolism and respiration
Rv1896c	300.358	0.576446	0.133546	4.31644	1.58562e-05	9.20936e-05	protein_coding	NA	NE	conserved hypotheticals
Rv1897c	55.9791	0.481131	0.219724	2.1897	0.028546	0.0607818	protein_coding	NA	NE	conserved hypotheticals
Rv1898	297.892	0.650933	0.129149	5.04016	4.65137e-07	3.93646e-06	protein_coding	NA	NE	conserved hypotheticals
Rv1899c	1008.34	-0.196097	0.156264	-1.25491	0.209512	0.315055	protein_coding	lppD	NE	cell wall and cell processes
Rv1900c	713.548	-0.193951	0.129166	-1.50157	0.133208	0.218449	protein_coding	lipJ	NE	intermediary metabolism and respiration
Rv1901	1067.97	-0.319655	0.110136	-2.90236	0.00370365	0.0107045	protein_coding	cinA	NE	virulence, detoxification, adaptation
Rv1902c	216.62	-0.27632	0.22552	-1.22526	0.220477	0.328582	protein_coding	nanT	NE	cell wall and cell processes
Rv1903	176.375	-0.520268	0.16292	-3.19339	0.00140612	0.00459485	protein_coding	NA	GA	cell wall and cell processes
Rv1904	2118.46	-0.83206	0.288479	-2.8843	0.00392282	0.0112165	protein_coding	NA	GA	conserved hypotheticals
Rv1905c	526.87	-0.322078	0.129062	-2.49552	0.0125771	0.0304206	protein_coding	aao	NE	intermediary metabolism and respiration
Rv1906c	1553.66	-0.148237	0.129408	-1.1455	0.252002	0.36669	protein_coding	NA	NE	conserved hypotheticals
Rv1907c	801.293	1.10054	0.140959	7.80752	5.83249e-15	1.78225e-13	protein_coding	NA	NE	conserved hypotheticals
Rv1908c	15308.7	1.43212	0.220587	6.49232	8.45236e-11	1.33116e-09	protein_coding	katG	NE	virulence, detoxification, adaptation
Rv1909c	683.089	0.931713	0.153179	6.08252	1.18308e-09	1.57198e-08	protein_coding	furA	NE	regulatory proteins
Rv1910c	192.841	-0.0824309	0.17954	-0.459123	0.646146	0.742187	protein_coding	NA	NE	cell wall and cell processes
Rv1911c	537.607	0.134821	0.11519	1.17042	0.241831	0.35424	protein_coding	lppC	NE	cell wall and cell processes
Rv1912c	367.602	1.28886	0.159894	8.06071	7.58495e-16	2.59509e-14	protein_coding	fadB5	NE	lipid metabolism
Rv1913	112.074	0.0831548	0.191022	0.435314	0.663334	0.756739	protein_coding	NA	NE	conserved hypotheticals
Rv1914c	170.232	-0.0792191	0.176602	-0.448575	0.653738	0.749017	protein_coding	NA	NE	conserved hypotheticals
Rv1915	1460.06	1.01267	0.08741	11.5853	4.88976e-31	5.59248e-29	protein_coding	aceAa	NE	intermediary metabolism and respiration
Rv1916	1014.07	0.389531	0.143807	2.7087	0.00675469	0.0178476	protein_coding	aceAb	NE	intermediary metabolism and respiration
Rv1917c	138.573	-0.284792	0.180544	-1.57741	0.1147	0.194902	protein_coding	PPE34	NE	PE/PPE
Rv1918c	728.059	-0.12173	0.184932	-0.658246	0.51038	0.623452	protein_coding	PPE35	NE	PE/PPE
Rv1919c	749.863	-0.294374	0.172223	-1.70927	0.0874018	0.155915	protein_coding	NA	NE	conserved hypotheticals
Rv1920	440.608	0.394531	0.112539	3.50572	0.000455378	0.00173442	protein_coding	NA	NE	cell wall and cell processes
Rv1921c	66.3287	-0.467588	0.252523	-1.85167	0.0640734	0.119745	protein_coding	lppF	NE	cell wall and cell processes
Rv1922	375.447	0.682553	0.149527	4.56474	5.00121e-06	3.31454e-05	protein_coding	NA	NE	cell wall and cell processes
Rv1923	1382.03	0.478188	0.130932	3.65217	0.000260031	0.00106759	protein_coding	lipD	GA	intermediary metabolism and respiration
Rv1924c	271.633	0.108076	0.120493	0.896951	0.369745	0.493528	protein_coding	NA	GA	conserved hypotheticals
Rv1925	9408.41	0.707679	0.145661	4.85839	1.18347e-06	9.16327e-06	protein_coding	fadD31	GA	lipid metabolism
Rv1926c	870.361	1.1479	0.172264	6.66357	2.67248e-11	4.57176e-10	protein_coding	mpt63	GA	cell wall and cell processes
Rv1927	296.125	0.0447823	0.131951	0.339387	0.734318	0.813809	protein_coding	NA	NE	conserved hypotheticals
Rv1928c	97.2699	0.529021	0.180328	2.93366	0.0033499	0.00982391	protein_coding	NA	NE	intermediary metabolism and respiration
Rv1929c	445.638	-0.237133	0.176895	-1.34053	0.180075	0.279829	protein_coding	NA	NE	conserved hypotheticals
Rv1930c	14.396	1.27299	0.376444	3.38162	0.000720597	0.00257634	protein_coding	NA	NE	conserved hypotheticals
Rv1931c	69.8218	0.0394652	0.188574	0.209282	0.834228	0.886875	protein_coding	NA	NE	regulatory proteins
Rv1932	941.254	0.148663	0.145721	1.02019	0.307637	0.426557	protein_coding	tpx	NE	virulence, detoxification, adaptation
Rv1933c	11.3663	0.652856	0.430817	1.51539	0.129673	0.214231	protein_coding	fadE18	NE	lipid metabolism
Rv1934c	23.4097	-0.0466996	0.364962	-0.127957	0.898183	0.933634	protein_coding	fadE17	NE	lipid metabolism
Rv1935c	47.9222	0.0182731	0.250583	0.0729222	0.941868	0.96132	protein_coding	echA13	NE	lipid metabolism
Rv1936	154.8	0.369758	0.204995	1.80375	0.0712711	0.130871	protein_coding	NA	NE	intermediary metabolism and respiration
Rv1937	200.849	-0.193229	0.184612	-1.04668	0.295248	0.412955	protein_coding	NA	NE	intermediary metabolism and respiration
Rv1938	80.2677	0.541621	0.239338	2.263	0.0236359	0.0517868	protein_coding	ephB	NE	virulence, detoxification, adaptation
Rv1939	44.4066	-0.0353903	0.263372	-0.134374	0.893107	0.929082	protein_coding	NA	NE	intermediary metabolism and respiration
Rv1940	55.7703	-0.312667	0.256175	-1.22052	0.222267	0.330266	protein_coding	ribA1	NE	intermediary metabolism and respiration
Rv1941	137.919	-0.576081	0.176257	-3.26842	0.0010815	0.00364109	protein_coding	NA	NE	intermediary metabolism and respiration
Rv1942c	261.821	-0.500051	0.14998	-3.33412	0.000855686	0.00299415	protein_coding	mazF5	NE	virulence, detoxification, adaptation
Rv1943c	235.783	-0.163646	0.157702	-1.03769	0.299413	0.417032	protein_coding	mazE5	NE	virulence, detoxification, adaptation
Rv1944c	82.236	0.127808	0.228167	0.560151	0.575377	0.679019	protein_coding	NA	NE	conserved hypotheticals
Rv1945	2587.58	1.48623	0.166058	8.95007	3.55253e-19	1.616e-17	protein_coding	NA	NE	insertion seqs and phages
Rv1946c	76.8067	-0.886669	0.234283	-3.78461	0.000153949	0.000685492	protein_coding	lppG	NE	cell wall and cell processes
Rv1947	790.626	-1.04631	0.202925	-5.15612	2.52117e-07	2.22787e-06	protein_coding	NA	NE	conserved hypotheticals
Rv1948c	76.95	-0.242787	0.217846	-1.11449	0.26507	0.38127	protein_coding	NA	NE	conserved hypotheticals
Rv1950c	168.189	-0.922789	0.255259	-3.61511	0.000300221	0.00119819	protein_coding	NA	GA	conserved hypotheticals
Rv1951c	30.4331	0.547343	0.317596	1.7234	0.0848169	0.151905	protein_coding	NA	GA	conserved hypotheticals
Rv1952	114.368	-0.0601913	0.21994	-0.273671	0.784337	0.851069	protein_coding	vapB14	GA	virulence, detoxification, adaptation
Rv1953	118.01	-0.838787	0.175651	-4.77531	1.79432e-06	1.32522e-05	protein_coding	vapC14	GA	virulence, detoxification, adaptation
Rv1954c	26.0031	-0.189751	0.323257	-0.586996	0.557206	0.665621	protein_coding	NA	GA	conserved hypotheticals
Rv1955	700.235	0.911197	0.327789	2.77982	0.00543884	0.0148308	protein_coding	higB	GA	virulence, detoxification, adaptation
Rv1956	456.998	1.28165	0.221743	5.77989	7.47474e-09	8.67287e-08	protein_coding	higA	GA	virulence, detoxification, adaptation
Rv1957	661.697	0.942591	0.277529	3.39637	0.00068287	0.00246264	protein_coding	NA	GA	conserved hypotheticals
Rv1958c	23.1396	-0.958747	0.405775	-2.36276	0.0181395	0.0413982	protein_coding	NA	GA	conserved hypotheticals
Rv1959c	118.755	-0.611538	0.176121	-3.47227	0.000516079	0.00193139	protein_coding	parE1	GA	virulence, detoxification, adaptation
Rv1960c	77.1996	0.39172	0.233712	1.67608	0.0937222	0.165273	protein_coding	parD1	NE	virulence, detoxification, adaptation
Rv1961	116.019	0.0379128	0.26297	0.144171	0.885365	0.923669	protein_coding	NA	NE	conserved hypotheticals
Rv1962c	127.668	-0.0664731	0.150837	-0.440694	0.659435	0.753989	protein_coding	vapC35	NE	virulence, detoxification, adaptation
[truncated: 2,006 more rows]

## Sheet: Starvation vs Control
	baseMean	log2FoldChange	lfcSE	stat	pvalue	padj	gene_biotype	gene_name	Essentiality	Functional
Rv0001	2941.64	0.0816447	0.174549	0.467746	0.639966	0.682052	protein_coding	dnaA	ES	information pathways
Rv0002	1289.24	0.492582	0.144629	3.40584	0.000659611	0.00108973	protein_coding	dnaN	ES	information pathways
Rv0003	791.853	-1.13033	0.148703	-7.60124	2.93317e-14	9.96732e-14	protein_coding	recF	NE	information pathways
Rv0004	314.711	-1.7141	0.204665	-8.37513	5.51644e-17	2.22156e-16	protein_coding	NA	NE	conserved hypotheticals
Rv0005	11309.8	1.16183	0.162118	7.16662	7.68726e-13	2.44223e-12	protein_coding	gyrB	ES	information pathways
Rv0006	9807.08	0.44514	0.146695	3.03445	0.00240972	0.00375049	protein_coding	gyrA	ES	information pathways
Rv0007	1310.7	0.175996	0.123064	1.43012	0.152682	0.186907	protein_coding	NA	NE	cell wall and cell processes
Rvnt01	77.6247	0.126615	0.23492	0.538969	0.589908	0.63564	tRNA	ileT	NA	NA
Rvnt02	327.413	-0.763234	0.28021	-2.7238	0.00645365	0.00953282	tRNA	alaT	NA	NA
Rv0008c	133.655	0.0894524	0.227264	0.393606	0.693872	0.730747	protein_coding	NA	NE	cell wall and cell processes
Rv0009	2773.93	-1.73834	0.200803	-8.65695	4.84568e-18	2.04828e-17	protein_coding	ppiA	NE	information pathways
Rv0010c	437.489	-0.530241	0.188284	-2.81618	0.00485979	0.00728059	protein_coding	NA	NE	cell wall and cell processes
Rv0011c	715.323	1.17631	0.255714	4.6001	4.22286e-06	8.62015e-06	protein_coding	NA	NE	cell wall and cell processes
Rv0012	522.046	0.739792	0.116635	6.34281	2.25615e-10	6.31563e-10	protein_coding	NA	NE	cell wall and cell processes
Rv0013	415.752	0.502148	0.173039	2.90193	0.0037087	0.00563626	protein_coding	trpG	ES	intermediary metabolism and respiration
Rv0014c	1821.7	-1.0389	0.110129	-9.43347	3.96742e-21	1.97042e-20	protein_coding	pknB	ES	regulatory proteins
Rv0015c	1325.88	-3.1122	0.178127	-17.4718	2.35007e-68	5.31487e-67	protein_coding	pknA	ES	regulatory proteins
Rv0016c	1568.45	-1.26756	0.113878	-11.1309	8.87395e-29	6.25395e-28	protein_coding	pbpA	NE	cell wall and cell processes
Rv0017c	904.229	-1.73299	0.188332	-9.20179	3.52035e-20	1.65011e-19	protein_coding	rodA	NE	cell wall and cell processes
Rv0018c	1627.96	-1.39694	0.125282	-11.1504	7.13229e-29	5.08017e-28	protein_coding	pstP	ESD	regulatory proteins
Rv0019c	1093.85	-1.68335	0.136438	-12.3378	5.66765e-35	5.01939e-34	protein_coding	fhaB	NE	regulatory proteins
Rv0020c	6624.32	-0.70655	0.0949352	-7.44244	9.88393e-14	3.26987e-13	protein_coding	fhaA	ESD	regulatory proteins
Rvnt03	130.436	-0.526561	0.214485	-2.455	0.0140884	0.0199914	tRNA	leuT	NA	NA
Rv0021c	290.641	-1.27711	0.209005	-6.11043	9.93641e-10	2.64993e-09	protein_coding	NA	NE	conserved hypotheticals
Rv0022c	26.9115	-3.29249	1.20174	-2.73976	0.00614839	0.00910545	protein_coding	whiB5	NE	regulatory proteins
Rv0023	176.513	-2.17637	0.362411	-6.00524	1.91045e-09	4.99513e-09	protein_coding	NA	GD	regulatory proteins
Rv0024	247.521	-2.414	0.315077	-7.66162	1.83607e-14	6.34149e-14	protein_coding	NA	NE	virulence, detoxification, adaptation
Rv0025	153.741	-1.05321	0.299815	-3.51288	0.000443279	0.000749343	protein_coding	NA	NE	conserved hypotheticals
Rv0026	337.672	-0.267643	0.156634	-1.70872	0.0875036	0.110917	protein_coding	NA	NE	conserved hypotheticals
Rv0027	188.919	3.25182	0.198566	16.3765	2.8142e-60	5.23965e-59	protein_coding	NA	NE	conserved hypotheticals
Rv0028	129.331	3.482	0.175508	19.8395	1.35812e-87	4.45621e-86	protein_coding	NA	NE	conserved hypotheticals
Rv0029	529.2	2.75031	0.120673	22.7914	5.57537e-115	3.28209e-113	protein_coding	NA	NE	conserved hypotheticals
Rv0030	123.46	0.473121	0.233073	2.02993	0.0423641	0.0562466	protein_coding	NA	NE	conserved hypotheticals
Rv0032	323.422	-1.59073	0.267767	-5.94071	2.83791e-09	7.3386e-09	protein_coding	bioF2	NE	intermediary metabolism and respiration
Rv0033	28.9873	-1.64718	0.698934	-2.35671	0.0184379	0.0258246	protein_coding	acpA	NE	lipid metabolism
Rv0034	49.0037	-2.32547	0.659293	-3.52721	0.000419958	0.000711122	protein_coding	NA	NE	conserved hypotheticals
Rv0035	229.487	-1.54142	0.26797	-5.75223	8.80746e-09	2.18983e-08	protein_coding	fadD34	NE	lipid metabolism
Rv0036c	726.622	-0.565836	0.171619	-3.29706	0.000977041	0.00158537	protein_coding	NA	NE	conserved hypotheticals
Rv0037c	681.806	-0.0563376	0.141789	-0.397336	0.69112	0.728616	protein_coding	NA	NE	cell wall and cell processes
Rv0038	913.503	0.804194	0.120095	6.69633	2.13721e-11	6.30918e-11	protein_coding	NA	NE	conserved hypotheticals
Rv0039c	115.761	-0.288536	0.335715	-0.859467	0.390083	0.439365	protein_coding	NA	NE	cell wall and cell processes
Rv0040c	1314.08	-1.35902	0.306556	-4.43318	9.28531e-06	1.84645e-05	protein_coding	mtc28	NE	cell wall and cell processes
Rv0041	1860.41	-0.830941	0.133617	-6.21882	5.00894e-10	1.36679e-09	protein_coding	leuS	ES	information pathways
Rv0042c	621.376	-1.24789	0.178723	-6.98223	2.90539e-12	8.95325e-12	protein_coding	NA	NE	regulatory proteins
Rv0043c	347.8	-0.798812	0.180727	-4.41999	9.87044e-06	1.95601e-05	protein_coding	NA	NE	regulatory proteins
Rv0044c	282.21	0.271304	0.185834	1.45992	0.144311	0.177473	protein_coding	NA	NE	intermediary metabolism and respiration
Rv0045c	808.258	0.582851	0.133189	4.37612	1.20812e-05	2.36368e-05	protein_coding	NA	NE	lipid metabolism
Rv0046c	3556.74	1.96401	0.142493	13.7832	3.21738e-43	3.7223e-42	protein_coding	ino1	ES	intermediary metabolism and respiration
Rv0047c	1119.47	1.04213	0.220796	4.71988	2.35985e-06	4.90217e-06	protein_coding	NA	NE	conserved hypotheticals
Rv0048c	528.268	-0.861448	0.248467	-3.46705	0.000526203	0.000881335	protein_coding	NA	NE	cell wall and cell processes
Rv0049	765.147	0.71347	0.123301	5.7864	7.1912e-09	1.80592e-08	protein_coding	NA	NE	conserved hypotheticals
Rv0050	3346.41	0.226299	0.12022	1.88238	0.0597846	0.0775495	protein_coding	ponA1	NE	cell wall and cell processes
Rv0051	647.656	-0.947078	0.158056	-5.99206	2.072e-09	5.39988e-09	protein_coding	NA	NE	cell wall and cell processes
Rv0052	230.506	-1.68833	0.245736	-6.87051	6.39712e-12	1.93851e-11	protein_coding	NA	NE	conserved hypotheticals
Rv0053	1287.6	0.463557	0.206838	2.24116	0.0250159	0.0344259	protein_coding	rpsF	ES	information pathways
Rv0054	2074.7	0.478564	0.117772	4.06346	4.83497e-05	8.97698e-05	protein_coding	ssb	ES	information pathways
Rv0055	1688.82	-0.256477	0.172674	-1.48533	0.137457	0.169722	protein_coding	rpsR1	ES	information pathways
Rv0056	2362.73	-0.054471	0.106331	-0.512278	0.608456	0.652465	protein_coding	rplI	NE	information pathways
Rv0057	1438.52	-0.992988	0.182956	-5.42747	5.71592e-08	1.34593e-07	protein_coding	NA	NE	conserved hypotheticals
Rv0058	6837.19	-1.80104	0.106304	-16.9423	2.19473e-64	4.43712e-63	protein_coding	dnaB	ES	information pathways
Rv0059	599.641	-2.6237	0.271521	-9.66298	4.33076e-22	2.2573e-21	protein_coding	NA	GA	conserved hypotheticals
Rv0060	2690.19	-0.312878	0.132282	-2.36523	0.0180187	0.025273	protein_coding	NA	ES	conserved hypotheticals
Rv0061c	1963.08	0.510961	0.1368	3.73508	0.000187656	0.000330773	protein_coding	NA	NE	conserved hypotheticals
Rv0062	613.341	-3.46499	0.307543	-11.2667	1.91689e-29	1.39009e-28	protein_coding	celA1	NE	intermediary metabolism and respiration
Rv0063	392.174	-1.1897	0.208659	-5.70164	1.1866e-08	2.93388e-08	protein_coding	NA	NE	intermediary metabolism and respiration
Rv0063a	252.91	2.40993	0.21794	11.0578	2.01044e-28	1.39477e-27	protein_coding	NA	NA	NA
Rv0064	2664.58	3.51593	0.196374	17.9043	1.09247e-71	2.65039e-70	protein_coding	NA	NE	cell wall and cell processes
Rv0064A	67.0743	2.86004	0.243589	11.7413	7.8294e-32	6.21847e-31	protein_coding	vapB1	NE	virulence, detoxification, adaptation
Rv0065	98.0653	2.43563	0.243633	9.99714	1.56866e-23	8.7823e-23	protein_coding	vapC1	NE	virulence, detoxification, adaptation
Rv0066c	2340.51	0.260747	0.144065	1.80993	0.0703067	0.0903491	protein_coding	icd2	NE	intermediary metabolism and respiration
Rv0067c	228.701	-0.360896	0.25926	-1.39202	0.163916	0.199258	protein_coding	NA	NE	regulatory proteins
Rv0068	284.157	0.505667	0.246677	2.04991	0.0403731	0.0537279	protein_coding	NA	NE	intermediary metabolism and respiration
Rv0069c	380.737	0.435661	0.1487	2.9298	0.00339185	0.00517832	protein_coding	sdaA	NE	intermediary metabolism and respiration
Rv0070c	388.977	2.28209	0.133156	17.1385	7.65636e-66	1.61307e-64	protein_coding	glyA2	NE	intermediary metabolism and respiration
Rv0071	67.3454	-1.08707	0.558885	-1.94507	0.0517664	0.067675	protein_coding	NA	NE	information pathways
Rv0072	1431.47	0.00319105	0.111398	0.0286456	0.977147	0.980727	protein_coding	NA	NE	cell wall and cell processes
Rv0073	1358.05	-0.416382	0.109996	-3.78541	0.000153453	0.000272911	protein_coding	NA	NE	cell wall and cell processes
Rv0074	774.817	-0.353472	0.114158	-3.09635	0.00195922	0.00308042	protein_coding	NA	NE	conserved hypotheticals
Rv0075	862.626	0.475066	0.110381	4.30387	1.67842e-05	3.24732e-05	protein_coding	NA	NE	intermediary metabolism and respiration
Rv0076c	125.483	2.65302	0.212294	12.4969	7.75983e-36	7.09192e-35	protein_coding	NA	NE	cell wall and cell processes
Rv0077c	239.775	1.42803	0.236891	6.02821	1.65789e-09	4.35182e-09	protein_coding	NA	NE	intermediary metabolism and respiration
Rv0078	91.2849	-0.777836	0.359344	-2.1646	0.0304182	0.041318	protein_coding	NA	NE	regulatory proteins
Rv0078A	1077.21	1.64734	0.123135	13.3783	8.09934e-41	8.73899e-40	protein_coding	NA	NE	conserved hypotheticals
Rv0078B	583.08	1.06879	0.234179	4.56397	5.01947e-06	1.02046e-05	protein_coding	NA	NE	conserved hypotheticals
Rv0079	1332.27	0.358751	0.32128	1.11663	0.264152	0.307652	protein_coding	NA	NE	conserved hypotheticals
Rv0080	473.95	-0.43857	0.42581	-1.02997	0.303026	0.349169	protein_coding	NA	NE	conserved hypotheticals
Rv0081	172.253	-4.1308	0.560938	-7.3641	1.78352e-13	5.83764e-13	protein_coding	NA	NE	regulatory proteins
Rv0082	268.746	-6.22707	0.763325	-8.15782	3.41129e-16	1.30924e-15	protein_coding	NA	NE	intermediary metabolism and respiration
Rv0083	349.202	-5.17008	0.517783	-9.98503	1.77248e-23	9.90953e-23	protein_coding	NA	NE	intermediary metabolism and respiration
Rv0084	378.055	-2.53844	0.309023	-8.2144	2.13229e-16	8.32737e-16	protein_coding	hycD	NE	intermediary metabolism and respiration
Rv0085	130.072	-3.34189	0.471308	-7.09068	1.33459e-12	4.19009e-12	protein_coding	hycP	NE	intermediary metabolism and respiration
Rv0086	373.273	-2.83934	0.279681	-10.1521	3.24428e-24	1.86861e-23	protein_coding	hycQ	NE	intermediary metabolism and respiration
Rv0087	229.625	-2.90758	0.309133	-9.4056	5.17357e-21	2.55676e-20	protein_coding	hycE	NE	intermediary metabolism and respiration
Rv0088	976.409	1.27137	0.101137	12.5708	3.05431e-36	2.84335e-35	protein_coding	NA	NE	lipid metabolism
Rv0089	189.069	1.67352	0.156936	10.6637	1.50448e-26	9.77666e-26	protein_coding	NA	NE	intermediary metabolism and respiration
Rv0090	62.134	1.63955	0.238366	6.87831	6.05672e-12	1.84093e-11	protein_coding	NA	NE	cell wall and cell processes
Rv0091	200.053	0.714852	0.195668	3.6534	0.000258795	0.000448854	protein_coding	mtn	NE	intermediary metabolism and respiration
Rv0092	761.506	0.409664	0.10721	3.82114	0.000132834	0.000237806	protein_coding	ctpA	NE	cell wall and cell processes
Rv0093c	277.875	0.567586	0.136925	4.14523	3.39478e-05	6.38895e-05	protein_coding	NA	NE	cell wall and cell processes
Rv0094c	8.4185	1.31149	1.9775	0.663207	0.507198	0.555185	protein_coding	NA	NE	NA
Rv0095c	237.632	2.81989	0.329908	8.5475	1.25781e-17	5.22302e-17	protein_coding	NA	NE	insertion seqs and phages
Rv0096	132.368	2.03216	0.336378	6.0413	1.52875e-09	4.02339e-09	protein_coding	PPE1	NE	PE/PPE
Rv0097	390.312	0.986768	0.285444	3.45696	0.00054631	0.000913864	protein_coding	NA	NE	intermediary metabolism and respiration
Rv0098	205.298	0.853328	0.346476	2.46288	0.0137827	0.0195924	protein_coding	fcoT	NE	lipid metabolism
Rv0099	551.082	0.591319	0.231925	2.54961	0.0107842	0.0155789	protein_coding	fadD10	NE	lipid metabolism
Rv0100	28.3507	-1.08916	0.787784	-1.38256	0.166799	0.202454	protein_coding	NA	NE	conserved hypotheticals
Rv0101	1453.08	-1.23272	0.222804	-5.53277	3.15221e-08	7.52883e-08	protein_coding	nrp	NE	lipid metabolism
Rv0102	978.138	1.20473	0.101809	11.8331	2.63098e-32	2.14061e-31	protein_coding	NA	ES	cell wall and cell processes
Rv0103c	1828.25	-0.810914	0.178488	-4.54324	5.53952e-06	1.1222e-05	protein_coding	ctpB	NE	cell wall and cell processes
Rv0104	180.954	3.17647	0.368429	8.62168	6.59817e-18	2.7686e-17	protein_coding	NA	NE	conserved hypotheticals
Rv0105c	7.07753	1.38525	0.647976	2.13781	0.0325323	0.0440105	protein_coding	rpmB1	NE	information pathways
Rv0106	349.929	0.313952	0.235299	1.33427	0.182115	0.219514	protein_coding	NA	NE	conserved hypotheticals
Rv0107c	2057.77	-0.0717728	0.104513	-0.686733	0.492251	0.540747	protein_coding	ctpI	NE	cell wall and cell processes
Rv0108c	1984.45	1.00989	0.262868	3.84183	0.00012212	0.000219018	protein_coding	NA	NE	conserved hypotheticals
Rv0109	81.5288	0.883538	0.221443	3.9899	6.61004e-05	0.000121599	protein_coding	PE_PGRS1	NE	PE/PPE
Rv0110	214.783	-0.555375	0.194184	-2.86004	0.00423582	0.00638884	protein_coding	NA	NE	cell wall and cell processes
Rv0111	463.333	-2.12649	0.280212	-7.58885	3.2277e-14	1.09218e-13	protein_coding	NA	NE	intermediary metabolism and respiration
Rv0112	917.606	-0.983954	0.197463	-4.98299	6.26096e-07	1.36284e-06	protein_coding	gca	NE	cell wall and cell processes
Rv0113	464.231	-0.667887	0.205518	-3.24977	0.001155	0.00185905	protein_coding	gmhA	NE	cell wall and cell processes
Rv0114	243.237	-0.786094	0.23273	-3.37771	0.000730918	0.00120307	protein_coding	gmhB	NE	cell wall and cell processes
Rv0115	427.322	-0.559259	0.20481	-2.73062	0.00632144	0.00934707	protein_coding	hddA	NE	cell wall and cell processes
Rv0115a	357.283	3.99067	0.175726	22.7097	3.59458e-114	2.02663e-112	protein_coding	NA	NA	NA
Rv0116c	1000.11	3.66063	0.160348	22.8293	2.34633e-115	1.42308e-113	protein_coding	ldtA	NE	cell wall and cell processes
Rv0117	216.559	1.70151	0.198891	8.55497	1.17901e-17	4.90093e-17	protein_coding	oxyS	NE	regulatory proteins
Rv0118c	314.447	0.303604	0.229195	1.32465	0.185286	0.222867	protein_coding	oxcA	NE	intermediary metabolism and respiration
Rv0119	256.096	0.0444641	0.23611	0.188319	0.850626	0.872421	protein_coding	fadD7	NE	lipid metabolism
Rv0120c	2006.84	4.4108	0.076564	57.6093	0	0	protein_coding	fusA2	NE	information pathways
Rv0121c	114.817	2.60498	0.226894	11.481	1.64294e-30	1.24088e-29	protein_coding	NA	NE	conserved hypotheticals
Rv0122	105.371	2.75939	0.258719	10.6656	1.47474e-26	9.61465e-26	protein_coding	NA	NE	conserved hypotheticals
Rv0123	107.182	3.20347	0.22716	14.1023	3.67711e-45	4.50137e-44	protein_coding	NA	NE	conserved hypotheticals
Rv0124	25.2762	3.32491	0.408056	8.14817	3.69469e-16	1.41665e-15	protein_coding	PE_PGRS2	NE	PE/PPE
Rv0125	1880.24	1.02255	0.188805	5.41588	6.09883e-08	1.43021e-07	protein_coding	pepA	NE	intermediary metabolism and respiration
Rv0126	1265.95	0.397751	0.112496	3.53568	0.00040672	0.000690458	protein_coding	treS	NE	virulence, detoxification, adaptation
Rv0127	1096.01	0.268648	0.10388	2.58613	0.00970611	0.0140876	protein_coding	mak	NE	virulence, detoxification, adaptation
Rv0128	306.592	1.87001	0.127457	14.6717	9.78818e-49	1.33272e-47	protein_coding	NA	NE	cell wall and cell processes
Rv0129c	4608.37	0.299788	0.0951012	3.1523	0.00161988	0.00256808	protein_coding	fbpC	NE	lipid metabolism
Rv0130	105.367	-0.906392	0.306978	-2.95263	0.00315077	0.00484911	protein_coding	htdZ	NE	intermediary metabolism and respiration
Rv0131c	471.111	1.48204	0.0908479	16.3134	7.92552e-60	1.46879e-58	protein_coding	fadE1	NE	lipid metabolism
Rv0132c	112.865	2.82639	0.243933	11.5868	4.80917e-31	3.73084e-30	protein_coding	fgd2	NE	intermediary metabolism and respiration
Rv0133	810.83	-1.02735	0.160471	-6.40211	1.53244e-10	4.32301e-10	protein_coding	NA	NE	intermediary metabolism and respiration
Rv0134	953.925	-0.70991	0.120856	-5.87403	4.25318e-09	1.08789e-08	protein_coding	ephF	NE	virulence, detoxification, adaptation
Rv0135c	670.337	0.109796	0.143431	0.765498	0.443975	0.493813	protein_coding	NA	NE	regulatory proteins
Rv0136	531.531	2.00392	0.103566	19.3493	2.0648e-83	6.30945e-82	protein_coding	cyp138	NE	intermediary metabolism and respiration
Rv0137c	425.196	2.44918	0.13727	17.842	3.33451e-71	7.99284e-70	protein_coding	msrA	NE	intermediary metabolism and respiration
Rv0138	152.142	-0.799341	0.232926	-3.43174	0.000599727	0.00099713	protein_coding	NA	GA	conserved hypotheticals
Rv0139	442.06	-1.39875	0.17877	-7.8243	5.10507e-15	1.81973e-14	protein_coding	NA	GA	intermediary metabolism and respiration
Rv0140	1012.02	1.37798	0.188377	7.315	2.57384e-13	8.33584e-13	protein_coding	NA	NE	conserved hypotheticals
Rv0141c	580.08	0.504481	0.150312	3.35623	0.000790115	0.00129624	protein_coding	NA	NE	conserved hypotheticals
Rv0142	581.642	1.75513	0.20907	8.39494	4.66123e-17	1.88094e-16	protein_coding	NA	NE	conserved hypotheticals
Rv0143c	713.899	-1.49949	0.147206	-10.1863	2.28226e-24	1.32596e-23	protein_coding	NA	NE	cell wall and cell processes
Rv0144	3768.87	3.01747	0.21459	14.0616	6.54179e-45	7.95951e-44	protein_coding	NA	NE	regulatory proteins
Rv0145	6279.27	0.745694	0.176773	4.21838	2.46069e-05	4.69278e-05	protein_coding	NA	NE	lipid metabolism
Rv0146	2319.83	-0.38095	0.151147	-2.52039	0.0117226	0.0168373	protein_coding	NA	GA	lipid metabolism
Rv0147	3153.27	1.5602	0.118467	13.1699	1.30732e-39	1.37355e-38	protein_coding	NA	GA	intermediary metabolism and respiration
Rv0148	1664.04	1.95693	0.218241	8.96684	3.05141e-19	1.36478e-18	protein_coding	NA	GA	intermediary metabolism and respiration
Rv0149	1540.97	1.69359	0.152945	11.0731	1.69349e-28	1.17692e-27	protein_coding	NA	GA	intermediary metabolism and respiration
Rv0150c	12.3621	0.795675	0.534402	1.48891	0.136512	0.168659	protein_coding	NA	GA	conserved hypotheticals
Rv0151c	179.197	1.06008	0.195369	5.42607	5.76089e-08	1.35493e-07	protein_coding	PE1	GA	PE/PPE
Rv0152c	112.068	1.03791	0.23499	4.41684	1.00154e-05	1.98277e-05	protein_coding	PE2	GA	PE/PPE
Rv0153c	491.976	0.672793	0.173717	3.87292	0.000107538	0.000194195	protein_coding	ptbB	NE	regulatory proteins
Rv0154c	804.497	0.376734	0.113229	3.32719	0.000877268	0.00143043	protein_coding	fadE2	NE	lipid metabolism
Rv0155	318.245	-5.66603	0.692575	-8.18111	2.81242e-16	1.08774e-15	protein_coding	pntAa	NE	intermediary metabolism and respiration
Rv0156	196.782	-3.80212	0.503553	-7.5506	4.33261e-14	1.45377e-13	protein_coding	pntAb	Uncertain	intermediary metabolism and respiration
Rv0157	1780.94	-3.4327	0.244994	-14.0114	1.3282e-44	1.60145e-43	protein_coding	pntB	NE	intermediary metabolism and respiration
Rv0157A	392.642	2.75533	0.243639	11.3091	1.18345e-29	8.66058e-29	protein_coding	NA	NE	conserved hypotheticals
Rv0158	426.612	-1.1877	0.193231	-6.1465	7.92113e-10	2.1295e-09	protein_coding	NA	GA	regulatory proteins
Rv0159c	105.938	-0.456813	0.285332	-1.60098	0.109381	0.136359	protein_coding	PE3	GA	PE/PPE
Rv0160c	55.445	2.76011	0.232585	11.8671	1.75458e-32	1.43632e-31	protein_coding	PE4	GA	PE/PPE
Rv0161	182.432	-1.03037	0.296627	-3.47361	0.000513503	0.000861144	protein_coding	NA	NE	intermediary metabolism and respiration
Rv0162c	122.286	-0.690528	0.313919	-2.1997	0.0278283	0.0380713	protein_coding	adhE1	NE	intermediary metabolism and respiration
Rv0163	102.577	-0.49148	0.265251	-1.85288	0.0638993	0.0826191	protein_coding	NA	NE	conserved hypotheticals
Rv0164	870.895	-0.736762	0.173611	-4.24376	2.19808e-05	4.20599e-05	protein_coding	TB18.5	ES	conserved hypotheticals
Rv0165c	668.444	3.37839	0.330834	10.2117	1.7569e-24	1.03122e-23	protein_coding	mce1R	NE	regulatory proteins
Rv0166	3945.53	1.43258	0.304456	4.70538	2.53395e-06	5.25837e-06	protein_coding	fadD5	NE	lipid metabolism
Rv0167	1956.7	0.944714	0.320517	2.94747	0.00320381	0.0049257	protein_coding	yrbE1A	NE	virulence, detoxification, adaptation
Rv0168	914.316	0.802597	0.307344	2.61139	0.00901737	0.0131308	protein_coding	yrbE1B	NE	virulence, detoxification, adaptation
Rv0169	2401.4	0.334169	0.296449	1.12724	0.259641	0.302839	protein_coding	mce1A	NE	virulence, detoxification, adaptation
Rv0170	2082.67	0.47304	0.281119	1.6827	0.0924324	0.116752	protein_coding	mce1B	NE	virulence, detoxification, adaptation
Rv0171	2863.45	-0.131627	0.254794	-0.516603	0.605434	0.649745	protein_coding	mce1C	NE	virulence, detoxification, adaptation
Rv0172	2798.58	-0.115523	0.225813	-0.511586	0.608941	0.652809	protein_coding	mce1D	NE	virulence, detoxification, adaptation
Rv0173	1537.53	-0.264515	0.236786	-1.1171	0.26395	0.307506	protein_coding	lprK	NE	cell wall and cell processes
Rv0174	5033.55	-0.465907	0.232682	-2.00234	0.0452487	0.0598185	protein_coding	mce1F	NE	virulence, detoxification, adaptation
Rv0175	2292.31	-0.558443	0.131788	-4.23744	2.26086e-05	4.32198e-05	protein_coding	NA	NE	cell wall and cell processes
Rv0176	873.941	-1.33579	0.166997	-7.99884	1.25597e-15	4.63804e-15	protein_coding	NA	NE	cell wall and cell processes
Rv0177	1350.51	-0.201515	0.139656	-1.44294	0.149037	0.182724	protein_coding	NA	NE	conserved hypotheticals
Rv0178	1273.2	-0.08933	0.159935	-0.558541	0.576475	0.622003	protein_coding	NA	NE	cell wall and cell processes
Rv0179c	2020.67	-0.868838	0.136288	-6.37499	1.82974e-10	5.14718e-10	protein_coding	lprO	NE	cell wall and cell processes
Rv0180c	890.653	0.254096	0.106438	2.38727	0.0169741	0.0238999	protein_coding	NA	NE	cell wall and cell processes
Rv0181c	716.953	0.246046	0.22346	1.10107	0.270865	0.315012	protein_coding	NA	NE	conserved hypotheticals
Rv0182c	2086.03	0.853371	0.126823	6.72882	1.7105e-11	5.07571e-11	protein_coding	sigG	NE	information pathways
Rv0183	660.151	-2.3467	0.247236	-9.49173	2.27221e-21	1.14124e-20	protein_coding	NA	NE	intermediary metabolism and respiration
Rv0184	1405.06	-1.82723	0.217266	-8.4101	4.0966e-17	1.65978e-16	protein_coding	NA	NE	conserved hypotheticals
Rv0185	1113.52	-0.966572	0.267946	-3.60734	0.000309346	0.000531979	protein_coding	NA	NE	conserved hypotheticals
Rv0186	4119.85	-0.556	0.137586	-4.04111	5.31983e-05	9.83162e-05	protein_coding	bglS	NE	intermediary metabolism and respiration
Rv0186A	1431.17	2.97168	0.162591	18.277	1.26084e-74	3.29878e-73	protein_coding	mymT	NE	NA
Rv0187	303.155	-0.601651	0.199936	-3.00922	0.00261919	0.00406696	protein_coding	NA	NE	intermediary metabolism and respiration
Rv0188	5271.26	4.87801	0.128982	37.8194	0	0	protein_coding	NA	NE	cell wall and cell processes
Rv0189c	1199.36	0.501688	0.0920967	5.44741	5.11095e-08	1.20632e-07	protein_coding	ilvD	ES	intermediary metabolism and respiration
Rv0190	954.801	1.57723	0.200346	7.87254	3.47506e-15	1.24983e-14	protein_coding	NA	GA	conserved hypotheticals
Rv0191	529.182	-0.132521	0.17796	-0.74467	0.456472	0.505885	protein_coding	NA	GA	cell wall and cell processes
Rv0192	772.479	-1.11845	0.128334	-8.71516	2.90354e-18	1.24977e-17	protein_coding	NA	GA	conserved hypotheticals
Rv0193c	190.064	0.372992	0.194698	1.91575	0.0553966	0.0722557	protein_coding	NA	GA	conserved hypotheticals
Rv0194	142.812	-0.0443997	0.233828	-0.189882	0.849402	0.871835	protein_coding	NA	GA	cell wall and cell processes
Rv0195	46.4763	1.84958	0.518333	3.56832	0.000359274	0.00061408	protein_coding	NA	GA	regulatory proteins
Rv0196	612.664	-4.77899	0.435269	-10.9794	4.8023e-28	3.25824e-27	protein_coding	NA	NE	regulatory proteins
Rv0197	2679.1	-2.86317	0.356065	-8.04113	8.90147e-16	3.33015e-15	protein_coding	NA	NE	intermediary metabolism and respiration
Rv0198c	2165.06	0.0697609	0.111606	0.625065	0.531929	0.577362	protein_coding	zmp1	NE	intermediary metabolism and respiration
Rv0199	204.244	-2.27806	0.305301	-7.46169	8.54175e-14	2.83756e-13	protein_coding	NA	NE	cell wall and cell processes
Rv0200	373.096	-2.51617	0.265543	-9.47557	2.65296e-21	1.32582e-20	protein_coding	NA	NE	cell wall and cell processes
Rv0201c	670.412	-0.801649	0.154491	-5.18898	2.11449e-07	4.76057e-07	protein_coding	NA	NE	conserved hypotheticals
Rv0202c	3810.16	-0.0312591	0.0816472	-0.382855	0.701827	0.738319	protein_coding	mmpL11	NE	cell wall and cell processes
Rv0203	305.679	-2.53027	0.323249	-7.82761	4.97214e-15	1.77551e-14	protein_coding	NA	NE	cell wall and cell processes
Rv0204c	616.48	-1.0138	0.165719	-6.11754	9.50282e-10	2.54277e-09	protein_coding	NA	NE	cell wall and cell processes
Rv0205	269.622	-0.739769	0.173275	-4.26932	1.96069e-05	3.77157e-05	protein_coding	NA	NE	cell wall and cell processes
Rv0206c	7261.72	1.05468	0.109259	9.65308	4.77033e-22	2.47995e-21	protein_coding	mmpL3	ESD	cell wall and cell processes
Rv0207c	2167.87	1.60414	0.163477	9.81262	9.93556e-23	5.36012e-22	protein_coding	NA	NE	conserved hypotheticals
Rv0208c	763.96	2.44757	0.156809	15.6086	6.36233e-55	1.01874e-53	protein_coding	NA	NE	intermediary metabolism and respiration
Rv0209	106.325	0.192648	0.264437	0.728521	0.466295	0.515203	protein_coding	NA	NE	conserved hypotheticals
Rv0210	171.559	0.732496	0.179108	4.08969	4.31958e-05	8.0462e-05	protein_coding	NA	NE	conserved hypotheticals
Rv0211	6964.14	0.100634	0.284952	0.35316	0.723968	0.759048	protein_coding	pckA	NE	intermediary metabolism and respiration
Rv0212c	136.196	1.55766	0.168397	9.24995	2.246e-20	1.06905e-19	protein_coding	nadR	NE	regulatory proteins
Rv0213c	140.055	-0.144182	0.223123	-0.646199	0.51815	0.565011	protein_coding	NA	NE	intermediary metabolism and respiration
Rv0214	226.498	0.706646	0.197353	3.58062	0.000342778	0.000586886	protein_coding	fadD4	NE	lipid metabolism
Rv0215c	325.877	0.223676	0.162094	1.37992	0.167611	0.203317	pseudogene	NA	NE	lipid metabolism
Rv0216	198.491	1.1139	0.202269	5.50704	3.64927e-08	8.65404e-08	protein_coding	NA	NE	intermediary metabolism and respiration
Rv0217c	139.538	-0.582366	0.238423	-2.44257	0.014583	0.0206639	protein_coding	lipW	NE	intermediary metabolism and respiration
Rv0218	115.747	1.33321	0.180316	7.39371	1.42786e-13	4.68886e-13	protein_coding	NA	NE	cell wall and cell processes
Rv0219	29.2703	1.06755	0.355386	3.00393	0.00266514	0.0041351	protein_coding	NA	NE	cell wall and cell processes
Rv0220	2959.88	0.521106	0.108462	4.80448	1.5515e-06	3.28259e-06	protein_coding	lipC	NE	intermediary metabolism and respiration
Rv0221	884.012	0.669045	0.106673	6.27192	3.56622e-10	9.81138e-10	protein_coding	NA	NE	lipid metabolism
Rv0222	506.654	0.670683	0.155511	4.31276	1.61229e-05	3.12694e-05	protein_coding	echA1	NE	lipid metabolism
Rv0223c	432.484	2.54024	0.136066	18.6692	8.82375e-78	2.40282e-76	protein_coding	NA	NE	intermediary metabolism and respiration
Rv0224c	128.987	-0.334329	0.252297	-1.32514	0.185125	0.222755	protein_coding	NA	ES	intermediary metabolism and respiration
Rv0225	616.536	-2.17183	0.225893	-9.61444	6.9486e-22	3.58444e-21	protein_coding	NA	ES	cell wall and cell processes
Rv0226c	266.094	-3.2573	0.386268	-8.43276	3.37604e-17	1.37201e-16	protein_coding	NA	ES	cell wall and cell processes
Rv0227c	1900.22	-1.19091	0.195998	-6.07615	1.23104e-09	3.257e-09	protein_coding	NA	ES	cell wall and cell processes
Rv0228	242.996	-2.25781	0.291485	-7.7459	9.49074e-15	3.32674e-14	protein_coding	NA	ES	intermediary metabolism and respiration
Rv0229c	561.19	0.14881	0.171951	0.86542	0.386809	0.436036	protein_coding	NA	NE	cell wall and cell processes
Rv0230c	634.238	1.7887	0.293049	6.10376	1.03599e-09	2.75057e-09	protein_coding	php	GA	lipid metabolism
Rv0231	724.568	0.649444	0.143724	4.51868	6.22264e-06	1.25487e-05	protein_coding	fadE4	GA	lipid metabolism
Rv0232	647.869	-0.122409	0.253407	-0.483053	0.629058	0.671499	protein_coding	NA	GA	regulatory proteins
Rv0233	1143.85	1.30374	0.174437	7.47401	7.77877e-14	2.59055e-13	protein_coding	nrdB	NE	information pathways
Rv0234c	665.313	-0.0751262	0.142979	-0.525436	0.59928	0.644178	protein_coding	gabD1	NE	intermediary metabolism and respiration
Rv0235c	165.269	-0.811715	0.235894	-3.44101	0.000579548	0.000966235	protein_coding	NA	NE	cell wall and cell processes
Rv0236c	1116.55	-3.35075	0.239506	-13.9903	1.78714e-44	2.14189e-43	protein_coding	aftD	ES	cell wall and cell processes
Rv0236A	634.101	-1.63933	0.279253	-5.87041	4.34729e-09	1.11054e-08	protein_coding	NA	NE	cell wall and cell processes
Rv0237	797.046	-3.78137	0.310503	-12.1782	4.06201e-34	3.51193e-33	protein_coding	lpqI	NE	cell wall and cell processes
Rv0238	938.629	-0.92992	0.165114	-5.632	1.78128e-08	4.34255e-08	protein_coding	NA	NE	regulatory proteins
Rv0239	580.485	0.232842	0.172796	1.3475	0.17782	0.214595	protein_coding	vapB24	NE	virulence, detoxification, adaptation
Rv0240	199.809	0.0863173	0.212902	0.405432	0.68516	0.723667	protein_coding	vapC24	NE	virulence, detoxification, adaptation
Rv0241c	971.16	-1.32289	0.175272	-7.5476	4.43359e-14	1.4864e-13	protein_coding	htdX	NE	intermediary metabolism and respiration
Rv0242c	1726.04	-1.9797	0.158618	-12.4809	9.48587e-36	8.62999e-35	protein_coding	fabG4	NE	lipid metabolism
Rv0243	4050.04	-1.01039	0.142897	-7.07076	1.54087e-12	4.83016e-12	protein_coding	fadA2	NE	lipid metabolism
RVnc0008	240.848	-1.2331	0.330995	-3.72543	0.000194981	0.000342779	ncRNA	F6	NA	NA
Rv0244c	5519.28	-0.27885	0.113596	-2.45477	0.0140977	0.0199975	protein_coding	fadE5	NE	lipid metabolism
Rv0245	577.915	2.27518	0.16533	13.7614	4.3494e-43	4.97447e-42	protein_coding	NA	NE	intermediary metabolism and respiration
Rv0246	194.082	1.08125	0.177538	6.09024	1.12741e-09	2.99073e-09	protein_coding	NA	NE	cell wall and cell processes
Rv0247c	1870.06	-2.29919	0.204228	-11.2579	2.11711e-29	1.52974e-28	protein_coding	NA	NE	intermediary metabolism and respiration
Rv0248c	4616.4	-2.13084	0.141732	-15.0343	4.37433e-51	6.43766e-50	protein_coding	NA	NE	intermediary metabolism and respiration
Rv0249c	2460.88	-1.18355	0.135948	-8.70585	3.15191e-18	1.35231e-17	protein_coding	NA	NE	intermediary metabolism and respiration
Rv0250c	2736.14	1.49503	0.202013	7.40066	1.35507e-13	4.45716e-13	protein_coding	NA	NE	conserved hypotheticals
Rv0251c	20793.2	2.03128	0.460979	4.40644	1.05082e-05	2.07521e-05	protein_coding	hsp	NE	virulence, detoxification, adaptation
Rv0252	7453.02	8.11064	0.0859151	94.403	0	0	protein_coding	nirB	NE	intermediary metabolism and respiration
Rv0253	730.506	8.21524	0.182115	45.1101	0	0	protein_coding	nirD	NE	intermediary metabolism and respiration
Rv0254c	88.8886	-0.132325	0.269743	-0.490558	0.623739	0.666532	protein_coding	cobU	NE	intermediary metabolism and respiration
Rv0255c	331.161	0.566832	0.130681	4.33752	1.44102e-05	2.80427e-05	protein_coding	cobQ1	NE	intermediary metabolism and respiration
Rv0256c	558.726	1.2	0.11652	10.2986	7.14813e-25	4.28353e-24	protein_coding	PPE2	NE	PE/PPE
Rv0257	126.633	0.900783	0.254064	3.5455	0.000391871	0.000667231	protein_coding	NA	NE	conserved hypotheticals
Rv0258c	96.1358	2.44717	0.267561	9.14622	5.89629e-20	2.71922e-19	protein_coding	NA	NE	conserved hypotheticals
Rv0259c	122.77	5.32269	0.199481	26.6827	7.47783e-157	7.87731e-155	protein_coding	NA	NE	conserved hypotheticals
Rv0260c	218.26	7.69855	0.253409	30.38	1.01049e-202	1.68541e-200	protein_coding	NA	NE	regulatory proteins
Rv0261c	209.331	6.18863	0.164662	37.5838	0	0	protein_coding	narK3	NE	cell wall and cell processes
Rv0262c	276.044	1.61273	0.301612	5.34702	8.94132e-08	2.06652e-07	protein_coding	aac	NE	virulence, detoxification, adaptation
Rv0263c	382.767	2.79111	0.214191	13.031	8.15825e-39	8.37371e-38	protein_coding	NA	NE	conserved hypotheticals
Rv0264c	183.638	2.45406	0.19743	12.43	1.79593e-35	1.61553e-34	protein_coding	NA	NE	conserved hypotheticals
Rv0265c	397.768	-2.63885	0.248695	-10.6108	2.65411e-26	1.70567e-25	protein_coding	NA	NE	cell wall and cell processes
Rv0266c	517.512	0.111537	0.169386	0.658479	0.510231	0.557952	protein_coding	oplA	NE	intermediary metabolism and respiration
Rv0267	66.1351	5.43952	0.277093	19.6307	8.46229e-86	2.68846e-84	protein_coding	narU	GA	cell wall and cell processes
Rv0268c	1016.91	2.23026	0.196833	11.3307	9.24739e-30	6.79216e-29	protein_coding	NA	GA	conserved hypotheticals
Rv0269c	294.572	-1.12341	0.183713	-6.11502	9.65446e-10	2.58162e-09	protein_coding	NA	NE	conserved hypotheticals
Rv0270	3236.05	0.5412	0.0788462	6.86399	6.69616e-12	2.023e-11	protein_coding	fadD2	NE	lipid metabolism
Rv0271c	1085.97	-1.24873	0.138171	-9.0376	1.6015e-19	7.2275e-19	protein_coding	fadE6	NE	lipid metabolism
Rv0272c	437.658	0.853299	0.150041	5.68711	1.29205e-08	3.18871e-08	protein_coding	NA	NE	conserved hypotheticals
Rv0273c	310.037	-0.0401768	0.190595	-0.210797	0.833046	0.857245	protein_coding	NA	NE	regulatory proteins
Rv0274	471.117	0.386815	0.220091	1.75752	0.0788285	0.100494	protein_coding	NA	NE	conserved hypotheticals
Rv0275c	600.623	0.453394	0.22491	2.01589	0.0438113	0.0579981	protein_coding	NA	NE	regulatory proteins
Rv0276	3503.9	0.275444	0.170975	1.61102	0.107174	0.133901	protein_coding	NA	NE	conserved hypotheticals
Rv0277c	394.133	-0.465494	0.276882	-1.6812	0.0927243	0.116979	protein_coding	vapC25	NE	virulence, detoxification, adaptation
Rv0277A	1140.49	-0.0115237	0.256414	-0.0449417	0.964154	0.970213	pseudogene	vapB25	NA	virulence, detoxification, adaptation
Rv0278c	52.618	-0.113178	0.436839	-0.259085	0.79557	0.824829	protein_coding	NA	NE	PE/PPE
Rv0279c	141.378	0.0886806	0.286994	0.308999	0.757323	0.789881	protein_coding	PE_PGRS4	NE	PE/PPE
Rv0280	2541.52	-1.38424	0.336814	-4.10981	3.95993e-05	7.40037e-05	protein_coding	PPE3	NE	PE/PPE
Rv0281	1861.12	-0.118781	0.160389	-0.740578	0.458949	0.508208	protein_coding	NA	NE	lipid metabolism
Rv0282	13456.9	-1.05146	0.25381	-4.14272	3.43213e-05	6.45317e-05	protein_coding	eccA3	ES	cell wall and cell processes
Rv0283	5442.32	-1.47818	0.184408	-8.01583	1.094e-15	4.05865e-15	protein_coding	eccB3	ES	cell wall and cell processes
Rv0284	11677.3	-1.68105	0.179553	-9.36241	7.79364e-21	3.79999e-20	protein_coding	eccC3	ES	cell wall and cell processes
Rv0285	334.782	-1.84483	0.555123	-3.32329	0.000889636	0.00144824	protein_coding	PE5	ES	PE/PPE
Rv0286	5018.54	-1.38608	0.325191	-4.26236	2.02281e-05	3.88733e-05	protein_coding	PPE4	ES	PE/PPE
Rv0287	4580.11	-0.205829	0.279319	-0.736894	0.461187	0.510135	protein_coding	esxG	GD	cell wall and cell processes
Rv0288	3677.61	-0.404105	0.203474	-1.98602	0.0470307	0.0619134	protein_coding	esxH	GD	cell wall and cell processes
Rv0289	5041.88	-0.687383	0.238919	-2.87705	0.00401412	0.00607505	protein_coding	espG3	ES	cell wall and cell processes
Rv0290	4447.48	-1.16554	0.245646	-4.74481	2.08703e-06	4.3626e-06	protein_coding	eccD3	ES	cell wall and cell processes
Rv0291	4028.33	-1.65026	0.273841	-6.02636	1.67697e-09	4.39901e-09	protein_coding	mycP3	ES	intermediary metabolism and respiration
Rv0292	1315.27	-1.94494	0.239492	-8.12109	4.62002e-16	1.763e-15	protein_coding	eccE3	ES	cell wall and cell processes
Rv0293c	1364.89	1.48988	0.145526	10.2379	1.34087e-24	7.94011e-24	protein_coding	NA	NE	conserved hypotheticals
Rv0294	68.7228	-0.387482	0.331325	-1.16949	0.242206	0.284995	protein_coding	tam	NE	intermediary metabolism and respiration
Rv0295c	571.223	-1.32739	0.154341	-8.60042	7.94249e-18	3.32224e-17	protein_coding	NA	NE	conserved hypotheticals
Rv0296c	559.328	-0.914816	0.144611	-6.32604	2.51535e-10	7.01668e-10	protein_coding	NA	NE	intermediary metabolism and respiration
Rv0297	828.383	2.8355	0.11392	24.8904	9.4604e-137	7.42549e-135	protein_coding	PE_PGRS5	NE	PE/PPE
Rv0298	863.295	1.87652	0.0770136	24.3661	3.9163e-131	2.95791e-129	protein_coding	NA	NE	conserved hypotheticals
Rv0299	749.652	-0.30754	0.142225	-2.16234	0.0305916	0.0415394	protein_coding	NA	NE	conserved hypotheticals
Rv0300	866.562	-0.282812	0.135574	-2.08603	0.0369759	0.0496359	protein_coding	vapB2	NE	virulence, detoxification, adaptation
Rv0301	736.586	-0.337465	0.169923	-1.98599	0.0470344	0.0619134	protein_coding	vapC2	NE	virulence, detoxification, adaptation
Rv0302	457.208	-1.71225	0.23622	-7.24852	4.21355e-13	1.35586e-12	protein_coding	NA	NE	regulatory proteins
Rv0303	263.826	-1.53405	0.28555	-5.37228	7.77461e-08	1.8094e-07	protein_coding	NA	NE	intermediary metabolism and respiration
Rv0304c	454.308	1.68132	0.151494	11.0982	1.27977e-28	8.97187e-28	protein_coding	PPE5	NE	PE/PPE
Rv0305c	477.338	2.44829	0.159465	15.3531	3.37449e-53	5.15575e-52	protein_coding	PPE6	NE	PE/PPE
Rv0306	61.5872	0.960702	0.252376	3.80663	0.000140874	0.000251637	protein_coding	NA	NE	intermediary metabolism and respiration
Rv0307c	218.508	2.93435	0.198657	14.771	2.25497e-49	3.10194e-48	protein_coding	NA	NE	conserved hypotheticals
Rv0308	839.339	-0.403029	0.129304	-3.11692	0.00182754	0.00288245	protein_coding	NA	NE	cell wall and cell processes
Rv0309	1604.07	-0.0819932	0.165331	-0.495934	0.619941	0.662827	protein_coding	NA	NE	cell wall and cell processes
Rv0310c	76.7518	-2.25925	0.472307	-4.78344	1.72321e-06	3.63053e-06	protein_coding	NA	NE	conserved hypotheticals
Rv0311	232.88	1.93003	0.19425	9.9358	2.90831e-23	1.6147e-22	protein_coding	NA	NE	conserved hypotheticals
Rv0312	1330.73	-0.762038	0.340076	-2.24079	0.0250399	0.0344331	protein_coding	NA	NE	conserved hypotheticals
Rv0313	1838.28	1.78761	0.146287	12.2198	2.43568e-34	2.11497e-33	protein_coding	NA	GA	conserved hypotheticals
Rv0314c	701.618	0.40191	0.143456	2.80162	0.0050847	0.0075948	protein_coding	NA	GA	cell wall and cell processes
Rv0315	1775.56	-2.70144	0.202596	-13.3341	1.46525e-40	1.56829e-39	protein_coding	NA	GA	intermediary metabolism and respiration
Rv0316	238.138	-2.43155	0.28476	-8.53893	1.35467e-17	5.61761e-17	protein_coding	NA	NE	intermediary metabolism and respiration
Rv0317c	513.987	0.0602675	0.151858	0.396868	0.691465	0.728787	protein_coding	glpQ2	NE	intermediary metabolism and respiration
Rvnt04	28.024	-0.849954	0.583561	-1.4565	0.145256	0.178471	tRNA	glyU	NA	NA
Rv0318c	101.554	0.474098	0.228093	2.07853	0.0376604	0.0504533	protein_coding	NA	NE	cell wall and cell processes
Rv0319	105.508	-2.01437	0.394182	-5.11026	3.21723e-07	7.16273e-07	protein_coding	pcp	NE	intermediary metabolism and respiration
Rv0320	137.515	-4.95835	0.750095	-6.6103	3.83547e-11	1.11742e-10	protein_coding	NA	NE	cell wall and cell processes
Rv0321	234.902	-0.437819	0.201514	-2.17265	0.0298064	0.0405145	protein_coding	dcd	NE	intermediary metabolism and respiration
Rv0322	152.724	-0.943716	0.271334	-3.47807	0.000505046	0.00084874	protein_coding	udgA	NE	intermediary metabolism and respiration
Rv0323c	123.519	1.11287	0.222764	4.99571	5.86193e-07	1.27737e-06	protein_coding	NA	NE	conserved hypotheticals
Rv0324	126.666	-0.644134	0.42972	-1.49896	0.133884	0.165566	protein_coding	NA	NE	regulatory proteins
Rv0325	44.7508	1.4437	0.325321	4.43779	9.08884e-06	1.80918e-05	protein_coding	NA	NE	unknown
Rv0326	79.2914	-0.5752	0.4621	-1.24475	0.213223	0.253273	protein_coding	NA	NE	unknown
Rv0327c	223.142	-0.723184	0.511905	-1.41273	0.157734	0.192621	protein_coding	cyp135A1	NE	intermediary metabolism and respiration
Rv0328	320.42	-0.343653	0.252201	-1.36261	0.173004	0.209225	protein_coding	NA	NE	regulatory proteins
Rv0329c	33.6566	-1.46013	0.866796	-1.68452	0.0920819	0.116352	protein_coding	NA	NE	conserved hypotheticals
Rv0330c	56.996	-1.42216	0.682472	-2.08384	0.0371745	0.0498859	protein_coding	NA	NE	conserved hypotheticals
Rv0331	415.145	0.724793	0.192147	3.77208	0.000161892	0.000287769	protein_coding	NA	NE	intermediary metabolism and respiration
Rv0332	469.343	0.375991	0.165025	2.27839	0.0227032	0.031425	protein_coding	NA	NE	conserved hypotheticals
Rv0333	321.994	-0.55199	0.180434	-3.05923	0.00221904	0.00346714	protein_coding	NA	NE	conserved hypotheticals
Rv0334	487.474	0.408812	0.148371	2.75533	0.00586332	0.00870259	protein_coding	rmlA	ES	intermediary metabolism and respiration
Rv0335c	10.4609	1.21245	0.609895	1.98797	0.0468153	0.0616859	protein_coding	PE6	Uncertain	PE/PPE
Rv0336	73.7181	1.35106	0.459206	2.94218	0.00325914	0.00500051	protein_coding	NA	GA	insertion seqs and phages
Rv0337c	1400.28	-1.10441	0.11757	-9.39369	5.79368e-21	2.84915e-20	protein_coding	aspC	ES	intermediary metabolism and respiration
Rv0338c	4143.55	-1.39284	0.138858	-10.0307	1.11722e-23	6.2812e-23	protein_coding	NA	ES	intermediary metabolism and respiration
Rv0339c	380.609	-1.44841	0.187084	-7.74201	9.78577e-15	3.42117e-14	protein_coding	NA	NE	regulatory proteins
Rv0340	332.621	0.983351	0.153528	6.40504	1.5033e-10	4.24679e-10	protein_coding	NA	NE	conserved hypotheticals
Rv0341	2140.33	5.60809	0.475148	11.8028	3.77374e-32	3.03949e-31	protein_coding	iniB	NE	cell wall and cell processes
Rv0342	1211.89	2.15093	0.107638	19.983	7.74583e-89	2.60559e-87	protein_coding	iniA	NE	cell wall and cell processes
Rv0343	530.896	1.1558	0.14161	8.16188	3.29849e-16	1.26838e-15	protein_coding	iniC	NE	cell wall and cell processes
Rv0344c	81.3438	-1.69927	0.451193	-3.76618	0.000165765	0.00029426	protein_coding	lpqJ	NE	cell wall and cell processes
Rv0345	140.304	1.62966	0.155553	10.4766	1.10663e-25	6.92164e-25	protein_coding	NA	NE	conserved hypotheticals
Rv0346c	2692.37	0.944988	0.139977	6.75105	1.46781e-11	4.36851e-11	protein_coding	ansP2	NE	cell wall and cell processes
Rv0347	462.69	0.958212	0.167223	5.73015	1.0034e-08	2.49169e-08	protein_coding	NA	GD	cell wall and cell processes
Rv0348	268.503	1.05429	0.200944	5.24668	1.54863e-07	3.51625e-07	protein_coding	NA	NE	regulatory proteins
Rv0349	305.339	1.41819	0.137578	10.3082	6.46748e-25	3.88729e-24	protein_coding	NA	NE	conserved hypotheticals
Rv0350	42797.3	-1.3913	0.253317	-5.49233	3.96669e-08	9.3901e-08	protein_coding	dnaK	ES	virulence, detoxification, adaptation
Rv0351	11575.7	-2.27889	0.437241	-5.21197	1.86843e-07	4.22322e-07	protein_coding	grpE	ES	virulence, detoxification, adaptation
Rv0352	12338.4	-0.757934	0.154458	-4.90705	9.24547e-07	1.9823e-06	protein_coding	dnaJ1	NE	virulence, detoxification, adaptation
Rv0353	1667.85	-0.453294	0.269688	-1.68081	0.0927998	0.117038	protein_coding	hspR	NE	virulence, detoxification, adaptation
Rv0354c	98.9475	1.50815	0.232278	6.49288	8.42126e-11	2.40273e-10	protein_coding	PPE7	GA	PE/PPE
Rv0355c	2275.1	1.06655	0.132188	8.06848	7.11809e-16	2.68302e-15	protein_coding	PPE8	GA	PE/PPE
Rv0356c	158.563	-1.70282	0.334915	-5.08432	3.68949e-07	8.15068e-07	protein_coding	NA	NE	conserved hypotheticals
Rv0357c	473.19	-1.80245	0.219425	-8.21442	2.13187e-16	8.32737e-16	protein_coding	purA	ES	intermediary metabolism and respiration
Rv0358	58.5069	-1.12922	0.384397	-2.93765	0.00330711	0.00506635	protein_coding	NA	GD	conserved hypotheticals
Rv0359	104.66	-2.32606	0.415392	-5.59967	2.14765e-08	5.21033e-08	protein_coding	NA	NE	cell wall and cell processes
Rv0360c	95.0934	0.141209	0.230575	0.612422	0.540259	0.586086	protein_coding	NA	NE	conserved hypotheticals
Rv0361	999.092	0.447334	0.18769	2.38337	0.017155	0.0241461	protein_coding	NA	NE	cell wall and cell processes
Rv0362	175.92	0.812278	0.154286	5.26475	1.40377e-07	3.20005e-07	protein_coding	mgtE	NE	cell wall and cell processes
Rv0363c	2069.42	-0.0142364	0.0962543	-0.147904	0.882418	0.900203	protein_coding	fba	ES	intermediary metabolism and respiration
Rv0364	778.206	-0.172121	0.149163	-1.15391	0.248536	0.29133	protein_coding	NA	ES	cell wall and cell processes
Rv0365c	253.883	-0.589348	0.203241	-2.89975	0.00373466	0.00567356	protein_coding	NA	NE	conserved hypotheticals
Rv0366c	68.2346	-1.66143	0.516375	-3.2175	0.00129314	0.00207058	protein_coding	NA	NE	conserved hypotheticals
Rv0367c	87.7287	0.263558	0.36264	0.726775	0.467364	0.515956	protein_coding	NA	NE	conserved hypotheticals
Rv0368c	33.2026	1.06057	0.441865	2.40021	0.0163858	0.0231204	protein_coding	NA	NE	conserved hypotheticals
Rv0369c	44.7761	1.1285	0.288253	3.91495	9.04239e-05	0.000164381	protein_coding	NA	NE	intermediary metabolism and respiration
Rv0370c	53.2415	1.49549	0.25867	5.78144	7.4064e-09	1.85647e-08	protein_coding	NA	NE	intermediary metabolism and respiration
Rv0371c	12.1776	2.18443	0.602778	3.62394	0.000290145	0.000501273	protein_coding	NA	NE	conserved hypotheticals
Rv0372c	25.6274	2.55212	0.430051	5.93446	2.94809e-09	7.60387e-09	protein_coding	NA	NE	conserved hypotheticals
Rv0373c	262.572	1.94732	0.156911	12.4103	2.29683e-35	2.05687e-34	protein_coding	NA	NE	intermediary metabolism and respiration
Rv0374c	38.2413	1.70425	0.360657	4.72542	2.29645e-06	4.77792e-06	protein_coding	NA	NE	intermediary metabolism and respiration
Rv0375c	65.7389	1.47286	0.265365	5.55031	2.85166e-08	6.84776e-08	protein_coding	NA	NE	intermediary metabolism and respiration
Rv0376c	179.569	1.98451	0.173988	11.406	3.90081e-30	2.90781e-29	protein_coding	NA	NE	conserved hypotheticals
Rv0377	145.246	2.27589	0.162992	13.9632	2.61308e-44	3.11314e-43	protein_coding	NA	NE	regulatory proteins
Rv0378	6.10916	-0.0244773	1.09196	-0.022416	0.982116	0.985069	protein_coding	NA	Uncertain	conserved hypotheticals
Rv0379	131.296	-1.0392	0.364549	-2.85065	0.004363	0.00656829	protein_coding	secE2	NE	cell wall and cell processes
Rv0380c	153.005	-1.09089	0.388003	-2.81154	0.00493048	0.00737546	protein_coding	NA	NE	intermediary metabolism and respiration
Rv0381c	488.25	-0.686961	0.274107	-2.50618	0.0122044	0.0174667	protein_coding	NA	NE	conserved hypotheticals
Rv0382c	1400.14	-0.469109	0.134502	-3.48775	0.000487103	0.000819964	protein_coding	pyrE	ES	intermediary metabolism and respiration
Rv0383c	7830	-0.326364	0.0877803	-3.71797	0.000200831	0.000352445	protein_coding	NA	GD	cell wall and cell processes
Rv0384c	22665.3	1.04486	0.160417	6.51338	7.34771e-11	2.10242e-10	protein_coding	clpB	GD	virulence, detoxification, adaptation
Rv0385	166.584	1.43783	0.18141	7.92585	2.26593e-15	8.27603e-15	protein_coding	NA	GA	intermediary metabolism and respiration
Rv0386	494.996	-1.50588	0.191	-7.88422	3.165e-15	1.14243e-14	protein_coding	NA	NE	regulatory proteins
Rv0387c	136.575	-1.13983	0.3231	-3.5278	0.000419022	0.000710137	pseudogene	NA	NE	conserved hypotheticals
Rv0389	279.082	1.08367	0.180512	6.00331	1.9333e-09	5.05157e-09	protein_coding	purT	NE	intermediary metabolism and respiration
Rv0390	347.659	-2.2033	0.241817	-9.11143	8.1301e-20	3.72366e-19	protein_coding	NA	NE	conserved hypotheticals
Rv0391	683.129	-1.65837	0.182389	-9.09249	9.67952e-20	4.41311e-19	protein_coding	metZ	NE	intermediary metabolism and respiration
Rv0392c	584.369	1.29026	0.124061	10.4002	2.47539e-25	1.52212e-24	protein_coding	ndhA	NE	intermediary metabolism and respiration
Rv0393	29.6932	-0.702659	0.692199	-1.01511	0.310053	0.356547	protein_coding	NA	NE	insertion seqs and phages
Rv0394c	240.003	-0.501542	0.179113	-2.80014	0.00510807	0.00762686	protein_coding	NA	NE	cell wall and cell processes
Rv0395	11.372	0.465564	0.656645	0.709005	0.478322	0.527181	protein_coding	NA	NE	conserved hypotheticals
Rv0396	8.85946	0.212299	0.74097	0.286515	0.774484	0.805471	protein_coding	NA	NE	conserved hypotheticals
Rv0397	10.7979	3.38893	0.456542	7.42305	1.14452e-13	3.77391e-13	protein_coding	NA	NE	insertion seqs and phages
Rv0397A	598.908	3.44965	0.116932	29.5013	2.76764e-191	4.26111e-189	protein_coding	NA	NE	NA
Rv0398c	113.06	1.05997	0.214986	4.9304	8.20605e-07	1.76892e-06	protein_coding	NA	NE	cell wall and cell processes
Rv0399c	252.496	1.24978	0.157845	7.91775	2.41851e-15	8.80917e-15	protein_coding	lpqK	NE	cell wall and cell processes
Rv0400c	450.72	0.821445	0.220743	3.72127	0.000198226	0.000348332	protein_coding	fadE7	NE	lipid metabolism
Rv0401	57.8925	0.130504	0.291345	0.447939	0.654197	0.695182	protein_coding	NA	NE	cell wall and cell processes
Rv0402c	582.675	-0.27754	0.151079	-1.83705	0.066203	0.0852947	protein_coding	mmpL1	NE	cell wall and cell processes
Rv0403c	78.3447	-1.50736	0.423009	-3.56343	0.000366047	0.000624856	protein_coding	mmpS1	NE	cell wall and cell processes
Rv0404	760.926	-2.62049	0.25379	-10.3255	5.40594e-25	3.26888e-24	protein_coding	fadD30	NE	lipid metabolism
Rv0405	1507.67	-3.12287	0.193574	-16.1327	1.50312e-58	2.61609e-57	protein_coding	pks6	ESD	lipid metabolism
Rv0406c	199.73	0.762027	0.183779	4.14642	3.37708e-05	6.35864e-05	protein_coding	NA	NE	conserved hypotheticals
Rv0407	672.861	0.45665	0.137344	3.32487	0.000884593	0.00144179	protein_coding	fgd1	NE	intermediary metabolism and respiration
Rv0408	788.181	-0.727803	0.131386	-5.53943	3.03452e-08	7.26506e-08	protein_coding	pta	NE	intermediary metabolism and respiration
Rv0409	733.845	-1.53096	0.151948	-10.0756	7.08623e-24	4.01788e-23	protein_coding	ackA	NE	intermediary metabolism and respiration
Rv0410c	4439.78	0.509453	0.137419	3.70729	0.000209492	0.00036652	protein_coding	pknG	NE	regulatory proteins
Rv0411c	2240.69	0.531367	0.151067	3.51743	0.000435751	0.000737551	protein_coding	glnH	NE	cell wall and cell processes
Rv0412c	4527.7	0.0297693	0.1566	0.190098	0.849232	0.871835	protein_coding	NA	NE	cell wall and cell processes
Rv0413	252.052	-0.3567	0.263109	-1.35571	0.17519	0.211613	protein_coding	mutT3	NE	information pathways
Rv0414c	57.2688	-1.1379	0.414754	-2.74356	0.00607774	0.00900414	protein_coding	thiE	ES	intermediary metabolism and respiration
Rv0415	551.504	2.08517	0.183471	11.3651	6.24068e-30	4.62619e-29	protein_coding	thiO	ES	intermediary metabolism and respiration
Rv0416	32.2035	3.49411	0.332958	10.4942	9.18886e-26	5.78349e-25	protein_coding	thiS	ES	intermediary metabolism and respiration
Rv0417	216.525	3.18411	0.124414	25.5928	1.83456e-144	1.63194e-142	protein_coding	thiG	ES	intermediary metabolism and respiration
Rv0418	1224.46	-2.28005	0.194692	-11.7111	1.1188e-31	8.81603e-31	protein_coding	lpqL	NE	cell wall and cell processes
Rv0419	1694.02	0.357414	0.0852187	4.19408	2.73978e-05	5.19534e-05	protein_coding	lpqM	NE	cell wall and cell processes
Rv0420c	240.053	0.806107	0.155843	5.17257	2.30894e-07	5.18961e-07	protein_coding	NA	NE	cell wall and cell processes
Rv0421c	218.09	-1.75254	0.301717	-5.80854	6.30189e-09	1.59359e-08	protein_coding	NA	NE	conserved hypotheticals
Rv0422c	502.179	-0.194967	0.156237	-1.24789	0.212071	0.252279	protein_coding	thiD	GD	intermediary metabolism and respiration
Rv0423c	4220.63	0.563946	0.0879345	6.41325	1.4245e-10	4.02987e-10	protein_coding	thiC	ES	intermediary metabolism and respiration
Rv0424c	774.86	-0.27477	0.186586	-1.47262	0.140853	0.173541	protein_coding	NA	NE	conserved hypotheticals
Rv0425c	4773.33	0.185522	0.144777	1.28143	0.200043	0.238965	protein_coding	ctpH	NE	cell wall and cell processes
Rv0426c	828.478	1.99345	0.247822	8.04388	8.70354e-16	3.25914e-15	protein_coding	NA	NE	cell wall and cell processes
Rv0427c	468.504	-0.89474	0.195058	-4.58705	4.49544e-06	9.16255e-06	protein_coding	xthA	NE	information pathways
Rv0428c	120.529	-2.64344	0.432983	-6.10519	1.02681e-09	2.72929e-09	protein_coding	NA	NE	intermediary metabolism and respiration
Rv0429c	356.371	-2.56768	0.262145	-9.79491	1.18403e-22	6.36197e-22	protein_coding	def	ES	information pathways
Rv0430	764.7	-2.54864	0.288423	-8.83648	9.8783e-19	4.33109e-18	protein_coding	NA	ES	conserved hypotheticals
Rv0431	502.731	-2.15178	0.221219	-9.72695	2.31428e-22	1.22379e-21	protein_coding	NA	NE	cell wall and cell processes
Rv0432	630.68	-0.972205	0.154638	-6.28697	3.23727e-10	8.95563e-10	protein_coding	sodC	NE	virulence, detoxification, adaptation
Rv0433	1194.79	-0.799068	0.0983621	-8.12375	4.5201e-16	1.72652e-15	protein_coding	NA	NE	conserved hypotheticals
Rv0434	458.235	-0.563308	0.145412	-3.87387	0.000107119	0.000193588	protein_coding	NA	NE	conserved hypotheticals
Rv0435c	877.275	-1.64143	0.15986	-10.2679	9.82887e-25	5.84621e-24	protein_coding	NA	NE	cell wall and cell processes
Rv0436c	494.334	-0.645247	0.126692	-5.09305	3.52357e-07	7.80568e-07	protein_coding	pssA	NE	lipid metabolism
Rv0437c	210.299	-0.30385	0.227202	-1.33736	0.181107	0.218364	protein_coding	psd	NE	lipid metabolism
Rv0438c	269.622	-1.01786	0.227341	-4.47725	7.56125e-06	1.51263e-05	protein_coding	moeA2	NE	intermediary metabolism and respiration
Rv0439c	286.357	-1.93544	0.268808	-7.20008	6.01771e-13	1.9225e-12	protein_coding	NA	NE	intermediary metabolism and respiration
Rv0440	41237.5	0.836893	0.447936	1.86833	0.0617155	0.0798989	protein_coding	groEL2	ES	virulence, detoxification, adaptation
Rv0441c	188.153	0.793167	0.267403	2.96618	0.00301521	0.00465301	protein_coding	NA	NE	conserved hypotheticals
Rv0442c	350.71	0.129348	0.137148	0.943124	0.345617	0.393325	protein_coding	PPE10	NE	PE/PPE
Rv0443	564.066	-0.0403471	0.212379	-0.189976	0.849328	0.871835	protein_coding	NA	NE	conserved hypotheticals
Rv0444c	580.294	-0.992237	0.173317	-5.725	1.03435e-08	2.56537e-08	protein_coding	rskA	NE	information pathways
Rv0445c	511.102	-1.99839	0.230441	-8.672	4.24588e-18	1.80427e-17	protein_coding	sigK	NE	information pathways
Rv0446c	291.969	-1.58806	0.198513	-7.99978	1.24637e-15	4.60686e-15	protein_coding	NA	NE	cell wall and cell processes
Rv0447c	293.872	-0.481383	0.156538	-3.07518	0.00210376	0.00329602	protein_coding	ufaA1	NE	lipid metabolism
Rv0448c	17.1619	2.19802	0.483082	4.55	5.36472e-06	1.08883e-05	protein_coding	NA	NE	conserved hypotheticals
Rv0449c	148.691	0.58585	0.23357	2.50824	0.0121333	0.0173835	protein_coding	NA	NE	conserved hypotheticals
Rv0450c	2907.07	-0.662659	0.129495	-5.11725	3.1002e-07	6.90985e-07	protein_coding	mmpL4	NE	cell wall and cell processes
Rv0451c	479.983	-0.559451	0.220306	-2.53942	0.0111035	0.0160055	protein_coding	mmpS4	NE	cell wall and cell processes
Rv0452	175.809	-1.16825	0.302599	-3.86073	0.000113049	0.000203478	protein_coding	NA	NE	regulatory proteins
Rv0453	105.647	-1.76042	0.503653	-3.49529	0.000473539	0.000797801	protein_coding	PPE11	NE	PE/PPE
Rv0455c	2007.17	0.1504	0.224833	0.668942	0.503533	0.551475	protein_coding	NA	NE	conserved hypotheticals
Rv0456c	76.3946	-0.00225004	0.293768	-0.00765923	0.993889	0.994901	protein_coding	echA2	NE	lipid metabolism
Rv0456A	17.8375	0.161249	0.557791	0.289085	0.772517	0.803752	protein_coding	mazF1	NE	virulence, detoxification, adaptation
Rv0456B	12.54	-1.47651	0.87776	-1.68213	0.0925428	0.116824	protein_coding	mazE1	NE	virulence, detoxification, adaptation
Rv0457c	371.767	0.343914	0.216644	1.58746	0.112407	0.140002	protein_coding	NA	NE	intermediary metabolism and respiration
Rv0458	1096.54	4.11926	0.107074	38.4712	0	0	protein_coding	NA	NE	intermediary metabolism and respiration
Rv0459	336.673	4.34913	0.162253	26.8046	2.85832e-158	3.09239e-156	protein_coding	NA	NE	conserved hypotheticals
Rv0460	424.385	0.740704	0.282819	2.61901	0.00881865	0.0128601	protein_coding	NA	NE	conserved hypotheticals
Rv0461	388.912	0.367882	0.167802	2.19236	0.0283536	0.0386842	protein_coding	NA	GA	cell wall and cell processes
Rv0462	2948.77	-1.90496	0.140151	-13.5922	4.45779e-42	4.95681e-41	protein_coding	lpdC	GD	intermediary metabolism and respiration
Rv0463	91.6226	-1.85057	0.361245	-5.12276	3.01092e-07	6.72584e-07	protein_coding	NA	NE	cell wall and cell processes
Rv0464c	1161.16	-1.20495	0.149603	-8.05428	7.99462e-16	3.00211e-15	protein_coding	NA	NE	conserved hypotheticals
Rv0465c	1671.42	-0.766114	0.178836	-4.28388	1.83659e-05	3.54478e-05	protein_coding	NA	NE	regulatory proteins
Rv0466	1363.61	-1.43212	0.158681	-9.02515	1.79442e-19	8.08903e-19	protein_coding	NA	NE	conserved hypotheticals
Rv0467	6016.38	-0.816398	0.506563	-1.61164	0.10704	0.133775	protein_coding	icl1	GD	intermediary metabolism and respiration
Rv0468	1465.22	-1.85722	0.210764	-8.81187	1.23073e-18	5.36085e-18	protein_coding	fadB2	NE	lipid metabolism
Rv0469	2649.05	-1.29834	0.140516	-9.23976	2.47046e-20	1.16894e-19	protein_coding	umaA	NE	lipid metabolism
Rv0470c	2402.19	0.169328	0.0987509	1.71469	0.0864013	0.109628	protein_coding	pcaA	NE	lipid metabolism
Rv0470A	51.8334	1.0852	0.242217	4.48029	7.45429e-06	1.49198e-05	protein_coding	NA	GA	conserved hypotheticals
Rv0471c	113.814	1.59535	0.245136	6.50805	7.61349e-11	2.17691e-10	protein_coding	NA	GA	conserved hypotheticals
Rv0472c	832.884	-0.13539	0.145043	-0.933447	0.350589	0.39813	protein_coding	NA	GA	regulatory proteins
Rv0473	895.034	0.491162	0.169661	2.89496	0.00379203	0.00575417	protein_coding	NA	GA	cell wall and cell processes
Rv0474	1069.66	0.92807	0.153877	6.03124	1.62704e-09	4.27366e-09	protein_coding	NA	GA	regulatory proteins
Rv0475	4552.17	0.520031	0.109514	4.74853	2.04899e-06	4.28757e-06	protein_coding	hbhA	GA	cell wall and cell processes
Rv0476	1013.92	1.06636	0.181619	5.87141	4.32114e-09	1.10457e-08	protein_coding	NA	GA	cell wall and cell processes
Rv0477	550.441	0.58546	0.208202	2.81198	0.00492381	0.00736823	protein_coding	NA	GA	cell wall and cell processes
Rv0478	263.488	-0.733661	0.253441	-2.8948	0.00379403	0.00575502	protein_coding	deoC	GA	intermediary metabolism and respiration
Rv0479c	2150.96	0.668245	0.131339	5.08793	3.61988e-07	8.00573e-07	protein_coding	NA	ES	cell wall and cell processes
Rv0480c	316.982	-0.657644	0.169169	-3.8875	0.000101281	0.000183368	protein_coding	NA	NE	intermediary metabolism and respiration
Rv0481c	281.891	-0.480056	0.214215	-2.241	0.0250261	0.0344259	protein_coding	NA	NE	conserved hypotheticals
Rv0482	179.966	-3.70766	0.544038	-6.81507	9.42201e-12	2.82943e-11	protein_coding	murB	ES	cell wall and cell processes
Rv0483	4891.58	-1.80097	0.195948	-9.19105	3.89031e-20	1.81503e-19	protein_coding	lprQ	GA	cell wall and cell processes
Rv0484c	263.991	-0.96768	0.272369	-3.55282	0.000381123	0.000650036	protein_coding	NA	GA	intermediary metabolism and respiration
Rv0485	2546.66	-0.396732	0.123185	-3.22061	0.00127918	0.0020515	protein_coding	NA	NE	regulatory proteins
Rv0486	1375.87	-0.18855	0.175218	-1.07609	0.281887	0.326692	protein_coding	mshA	NE	intermediary metabolism and respiration
Rv0487	642.943	0.20858	0.14341	1.45442	0.145829	0.179065	protein_coding	NA	NE	conserved hypotheticals
Rv0488	66.1324	-0.900198	0.35527	-2.53384	0.0112819	0.0162452	protein_coding	NA	NE	cell wall and cell processes
Rv0489	459.862	-1.07778	0.194822	-5.53211	3.16399e-08	7.54794e-08	protein_coding	gpm1	NE	intermediary metabolism and respiration
Rv0490	2365.98	0.0480492	0.134147	0.358183	0.720206	0.755499	protein_coding	senX3	NE	regulatory proteins
Rv0491	1095.36	-0.372427	0.122733	-3.03445	0.00240976	0.00375049	protein_coding	regX3	NE	regulatory proteins
Rv0492c	193.184	-0.817952	0.272997	-2.99619	0.00273373	0.00423987	protein_coding	NA	NE	intermediary metabolism and respiration
Rv0492A	40.4455	-0.452097	0.564805	-0.800448	0.423451	0.473353	protein_coding	NA	NE	conserved hypotheticals
Rv0493c	195.28	-0.354976	0.310123	-1.14463	0.252362	0.295296	protein_coding	NA	NE	conserved hypotheticals
Rv0494	35.6558	-2.04837	1.02463	-1.99913	0.0455942	0.060176	protein_coding	NA	NE	regulatory proteins
Rv0495c	743.248	-1.04474	0.166269	-6.28344	3.31155e-10	9.14847e-10	protein_coding	NA	NE	conserved hypotheticals
Rv0496	870.099	-1.18873	0.156337	-7.60367	2.87843e-14	9.79791e-14	protein_coding	NA	NE	conserved hypotheticals
Rv0497	706.002	-0.897985	0.166329	-5.39884	6.70749e-08	1.5656e-07	protein_coding	NA	NE	cell wall and cell processes
Rv0498	293.001	-1.17827	0.185147	-6.36398	1.96589e-10	5.51468e-10	protein_coding	NA	NE	conserved hypotheticals
Rv0499	233.615	-2.55349	0.335487	-7.61128	2.71401e-14	9.26979e-14	protein_coding	NA	NE	conserved hypotheticals
Rv0500	422.458	-2.02541	0.223651	-9.05612	1.35169e-19	6.14167e-19	protein_coding	proC	ES	intermediary metabolism and respiration
Rv0500A	1614.82	0.646439	0.200804	3.21925	0.00128527	0.0020593	protein_coding	NA	NE	conserved hypotheticals
Rv0501	3364.73	2.12884	0.117578	18.1058	2.86852e-73	7.22182e-72	protein_coding	galE2	NE	intermediary metabolism and respiration
Rv0502	4427.94	3.20956	0.143512	22.3644	8.73942e-111	4.72755e-109	protein_coding	NA	NE	conserved hypotheticals
Rv0503c	2051.46	0.126448	0.163784	0.772041	0.44009	0.490036	protein_coding	cmaA2	GA	lipid metabolism
Rv0504c	327.369	-1.18997	0.178072	-6.68252	2.34861e-11	6.91286e-11	protein_coding	NA	NE	conserved hypotheticals
Rv0505c	936.65	0.544199	0.138978	3.91571	9.01374e-05	0.000163935	protein_coding	serB1	NE	intermediary metabolism and respiration
Rv0506	487.489	0.233732	0.135211	1.72864	0.0838727	0.106619	protein_coding	mmpS2	NE	cell wall and cell processes
Rv0507	1255.22	-0.27694	0.12943	-2.13968	0.0323806	0.04382	protein_coding	mmpL2	NE	cell wall and cell processes
Rv0508	115.067	-0.683967	0.269424	-2.53862	0.0111289	0.0160364	protein_coding	NA	NE	conserved hypotheticals
Rv0509	3276.41	0.0848705	0.0874529	0.970472	0.331812	0.378848	protein_coding	hemA	ES	intermediary metabolism and respiration
Rv0510	1886.41	-0.854575	0.178228	-4.79485	1.62796e-06	3.4389e-06	protein_coding	hemC	ES	intermediary metabolism and respiration
Rv0511	2698.25	-0.634633	0.136951	-4.634	3.58666e-06	7.37032e-06	protein_coding	hemD	GD	intermediary metabolism and respiration
Rv0512	1634.3	-1.71357	0.12675	-13.5193	1.2024e-41	1.32231e-40	protein_coding	hemB	ES	intermediary metabolism and respiration
Rv0513	795.102	-1.59836	0.151621	-10.5418	5.54157e-26	3.5211e-25	protein_coding	NA	NE	cell wall and cell processes
Rv0514	147.069	-2.49821	0.383037	-6.52211	6.9327e-11	1.98651e-10	protein_coding	NA	NE	cell wall and cell processes
Rv0515	252.96	-1.70442	0.340929	-4.99934	5.75262e-07	1.25697e-06	protein_coding	NA	NE	insertion seqs and phages
Rv0516c	2637.66	4.76641	0.250486	19.0286	9.88515e-81	2.93113e-79	protein_coding	NA	GA	information pathways
Rv0517	452.875	-0.566573	0.143899	-3.93729	8.24057e-05	0.000150283	protein_coding	NA	GA	intermediary metabolism and respiration
Rv0518	296.97	0.188164	0.172045	1.09369	0.274092	0.318395	protein_coding	NA	GA	cell wall and cell processes
Rv0519c	535.526	-2.50418	0.233112	-10.7424	6.4349e-27	4.22277e-26	protein_coding	NA	GA	cell wall and cell processes
Rv0522	460.108	1.0825	0.160119	6.76059	1.37434e-11	4.10253e-11	protein_coding	gabP	NE	cell wall and cell processes
Rv0523c	127.462	-0.292653	0.23481	-1.24634	0.212639	0.252805	protein_coding	NA	NE	conserved hypotheticals
Rv0524	1022.22	-2.92371	0.245158	-11.9258	8.68154e-33	7.1654e-32	protein_coding	hemL	ES	intermediary metabolism and respiration
Rv0525	307.418	-2.86384	0.32847	-8.71872	2.81369e-18	1.2124e-17	protein_coding	NA	ES	conserved hypotheticals
Rv0526	568.101	-3.53036	0.330825	-10.6714	1.38573e-26	9.04903e-26	protein_coding	NA	ES	intermediary metabolism and respiration
Rv0527	473.474	-3.46573	0.40748	-8.50528	1.81158e-17	7.44534e-17	protein_coding	ccdA	ES	intermediary metabolism and respiration
Rv0528	791.959	-3.76527	0.312521	-12.048	1.98621e-33	1.69166e-32	protein_coding	NA	ES	cell wall and cell processes
Rv0529	640.142	-2.66461	0.213673	-12.4705	1.08153e-35	9.81716e-35	protein_coding	ccsA	ES	intermediary metabolism and respiration
Rv0530	1325.53	0.643002	0.203352	3.16202	0.0015668	0.00248687	protein_coding	NA	NE	conserved hypotheticals
Rv0530A	387.5	3.35161	0.195702	17.1261	9.48601e-66	1.96749e-64	protein_coding	NA	NE	conserved hypotheticals
Rv0531	207.245	0.769586	0.175715	4.37974	1.18821e-05	2.32815e-05	protein_coding	NA	NE	cell wall and cell processes
Rv0532	130.088	-1.29177	0.35944	-3.59384	0.000325845	0.000558612	protein_coding	PE_PGRS6	NE	PE/PPE
Rv0533c	669.394	-0.843664	0.137316	-6.14394	8.04983e-10	2.1612e-09	protein_coding	fabH	NE	lipid metabolism
Rv0534c	185.157	-0.692713	0.269974	-2.56585	0.0102924	0.0148954	protein_coding	menA	ES	intermediary metabolism and respiration
Rv0535	95.1091	0.497955	0.218776	2.27609	0.0228405	0.031604	protein_coding	NA	NE	intermediary metabolism and respiration
Rv0536	85.3843	0.148226	0.295485	0.501637	0.615923	0.659588	protein_coding	galE3	NE	intermediary metabolism and respiration
Rv0537c	1122.94	-0.732458	0.148127	-4.94479	7.62269e-07	1.64583e-06	protein_coding	NA	NE	cell wall and cell processes
Rv0538	470.501	-0.5392	0.267149	-2.01835	0.0435551	0.0577321	protein_coding	NA	NE	cell wall and cell processes
Rv0539	113.58	-1.55409	0.371209	-4.18656	2.83217e-05	5.36544e-05	protein_coding	NA	NE	intermediary metabolism and respiration
Rv0540	55.8741	-0.527179	0.337405	-1.56245	0.118181	0.146874	protein_coding	NA	NE	conserved hypotheticals
Rv0541c	397.486	-2.29866	0.265347	-8.66283	4.60206e-18	1.94736e-17	protein_coding	NA	NE	cell wall and cell processes
Rv0542c	553.053	-2.22004	0.217053	-10.2281	1.48362e-24	8.74659e-24	protein_coding	menE	ES	intermediary metabolism and respiration
Rv0543c	714.622	0.822976	0.104189	7.89884	2.81504e-15	1.01978e-14	protein_coding	NA	ES	conserved hypotheticals
Rv0544c	66.5018	-0.0179677	0.306033	-0.0587115	0.953182	0.960674	protein_coding	NA	NE	cell wall and cell processes
Rv0545c	4308.89	-1.14367	0.121819	-9.38827	6.09966e-21	2.99227e-20	protein_coding	pitA	NE	cell wall and cell processes
Rv0546c	254.974	-2.42712	0.291591	-8.32371	8.52491e-17	3.3888e-16	protein_coding	NA	NE	conserved hypotheticals
Rv0547c	263.875	-1.19927	0.239908	-4.99886	5.76688e-07	1.25803e-06	protein_coding	NA	NE	intermediary metabolism and respiration
Rv0548c	872.002	-0.299928	0.100475	-2.98509	0.00283497	0.00438331	protein_coding	menB	ES	intermediary metabolism and respiration
Rv0549c	367.594	0.457554	0.225267	2.03116	0.0422385	0.0560985	protein_coding	vapC3	NE	virulence, detoxification, adaptation
Rv0550c	179.813	0.918206	0.257421	3.56694	0.00036117	0.000616794	protein_coding	vapB3	NE	virulence, detoxification, adaptation
Rv0551c	256.807	-0.532197	0.185912	-2.86263	0.00420144	0.00634415	protein_coding	fadD8	NE	lipid metabolism
Rv0552	301.431	0.46837	0.156834	2.98641	0.00282271	0.00436773	protein_coding	NA	NE	conserved hypotheticals
Rv0553	53.5911	0.722163	0.349126	2.06849	0.0385943	0.0515664	protein_coding	menC	ES	intermediary metabolism and respiration
Rv0554	381.165	-2.83934	0.272159	-10.4326	1.75933e-25	1.0885e-24	protein_coding	bpoC	NE	virulence, detoxification, adaptation
Rv0555	1065.21	-1.34672	0.169454	-7.9474	1.90463e-15	6.9883e-15	protein_coding	menD	ES	intermediary metabolism and respiration
Rv0556	560.162	-0.925286	0.164312	-5.63127	1.7889e-08	4.35846e-08	protein_coding	NA	ES	cell wall and cell processes
Rv0557	565.682	1.36202	0.137254	9.92333	3.29569e-23	1.82219e-22	protein_coding	mgtA	NE	lipid metabolism
Rv0558	628.752	-0.237216	0.155844	-1.52214	0.127975	0.158454	protein_coding	menH	ES	intermediary metabolism and respiration
Rv0559c	1797.54	-0.0676202	0.232857	-0.290394	0.771515	0.80301	protein_coding	NA	NE	cell wall and cell processes
Rv0560c	1598.01	0.97344	0.269852	3.60732	0.00030938	0.000531979	protein_coding	NA	NE	intermediary metabolism and respiration
Rv0561c	218.988	-0.273785	0.24808	-1.10362	0.26976	0.314001	protein_coding	NA	NE	intermediary metabolism and respiration
Rv0562	1476.98	-1.89934	0.121649	-15.6133	5.91232e-55	9.50483e-54	protein_coding	grcC1	ES	intermediary metabolism and respiration
Rv0563	6653.78	0.934419	0.184847	5.05509	4.30194e-07	9.45434e-07	protein_coding	htpX	NE	virulence, detoxification, adaptation
Rv0564c	259.797	0.944593	0.138294	6.83032	8.47283e-12	2.5463e-11	protein_coding	gpdA1	NE	lipid metabolism
Rv0565c	337.577	0.0429681	0.183505	0.234153	0.814867	0.840915	protein_coding	NA	NE	intermediary metabolism and respiration
Rv0566c	221.709	-0.642435	0.230873	-2.78264	0.00539191	0.0080297	protein_coding	NA	NE	conserved hypotheticals
Rvnt05	11.082	-2.51616	1.20554	-2.08716	0.0368737	0.0495154	tRNA	tyrT	NA	NA
Rv0567	1189.05	-0.958442	0.192463	-4.97987	6.36269e-07	1.38348e-06	protein_coding	NA	NE	intermediary metabolism and respiration
Rv0568	1739.56	-0.0563276	0.149416	-0.376985	0.706185	0.742152	protein_coding	cyp135B1	NE	intermediary metabolism and respiration
Rv0569	424.651	1.40637	0.277172	5.074	3.8953e-07	8.5864e-07	protein_coding	NA	NE	conserved hypotheticals
Rv0570	413.326	-0.54916	0.28201	-1.94731	0.0514979	0.067346	protein_coding	nrdZ	NE	information pathways
Rv0571c	359.432	2.88232	0.177585	16.2306	3.06216e-59	5.47224e-58	protein_coding	NA	NE	conserved hypotheticals
Rv0572c	229.493	-1.24601	0.381651	-3.26479	0.00109544	0.00176888	protein_coding	NA	NE	conserved hypotheticals
Rv0573c	59.6923	1.98884	0.309061	6.43513	1.23369e-10	3.49502e-10	protein_coding	pncB2	NE	intermediary metabolism and respiration
Rv0574c	195.748	0.251922	0.29116	0.865236	0.386909	0.436036	protein_coding	NA	NE	conserved hypotheticals
Rv0575c	108.599	3.27238	0.414598	7.89289	2.9526e-15	1.06865e-14	protein_coding	NA	NE	intermediary metabolism and respiration
Rv0576	1208.18	0.573018	0.195859	2.92567	0.00343718	0.00524153	protein_coding	NA	NE	regulatory proteins
Rv0577	2039.73	1.25913	0.196123	6.42011	1.36177e-10	3.85514e-10	protein_coding	TB27.3	NE	conserved hypotheticals
Rv0578c	1175.1	0.791301	0.120744	6.55353	5.61943e-11	1.62182e-10	protein_coding	PE_PGRS7	NE	PE/PPE
Rv0579	380.535	1.85749	0.14156	13.1216	2.47677e-39	2.57519e-38	protein_coding	NA	NE	conserved hypotheticals
Rv0580c	559.113	2.5515	0.145794	17.5008	1.41351e-68	3.21492e-67	protein_coding	NA	NE	conserved hypotheticals
Rv0581	85.3791	-0.563825	0.408351	-1.38074	0.16736	0.203075	protein_coding	vapB26	NE	virulence, detoxification, adaptation
Rv0582	94.5805	-0.731305	0.30689	-2.38295	0.0171744	0.0241564	protein_coding	vapC26	NE	virulence, detoxification, adaptation
Rv0583c	260.684	-0.585043	0.227778	-2.56848	0.0102145	0.0147987	protein_coding	lpqN	NE	cell wall and cell processes
Rv0584	344.732	-0.225018	0.196134	-1.14727	0.251272	0.294277	protein_coding	NA	NE	cell wall and cell processes
Rv0585c	239.651	-0.151007	0.174181	-0.866954	0.385967	0.435219	protein_coding	NA	NE	cell wall and cell processes
Rv0586	778.592	0.391301	0.164951	2.37223	0.0176812	0.0248257	protein_coding	mce2R	NE	regulatory proteins
Rv0587	779.833	0.871412	0.103374	8.42971	3.46527e-17	1.40542e-16	protein_coding	yrbE2A	NE	virulence, detoxification, adaptation
Rv0588	617.218	1.07196	0.10508	10.2013	1.95548e-24	1.14274e-23	protein_coding	NA	NE	virulence, detoxification, adaptation
Rv0589	732.609	0.783046	0.104085	7.52316	5.34692e-14	1.78961e-13	protein_coding	mce2A	NE	virulence, detoxification, adaptation
Rv0591	75.5351	-1.13891	0.384801	-2.95973	0.00307912	0.00474248	protein_coding	mce2C	NE	virulence, detoxification, adaptation
Rv0592	92.6089	-1.07233	0.352634	-3.04091	0.00235865	0.0036781	protein_coding	mce2D	NE	virulence, detoxification, adaptation
Rv0593	76.5394	-1.10817	0.392848	-2.82087	0.0047894	0.0071832	protein_coding	lprL	NE	cell wall and cell processes
Rv0594	201.298	-0.159404	0.198341	-0.803686	0.421578	0.471654	protein_coding	mce2F	NE	virulence, detoxification, adaptation
Rv0595c	119.071	0.155302	0.297499	0.522027	0.601651	0.64638	protein_coding	vapC4	NE	virulence, detoxification, adaptation
Rv0596c	56.7084	0.203357	0.379569	0.535758	0.592126	0.637343	protein_coding	vapB4	NE	virulence, detoxification, adaptation
Rv0597c	940.626	-4.34601	0.337806	-12.8654	7.04675e-38	7.05203e-37	protein_coding	NA	NE	conserved hypotheticals
Rv0598c	360.309	-1.61009	0.233135	-6.90625	4.97623e-12	1.5206e-11	protein_coding	vapC27	NE	virulence, detoxification, adaptation
Rv0599c	121.608	-1.49431	0.353537	-4.22675	2.37087e-05	4.52795e-05	protein_coding	vapB27	NE	virulence, detoxification, adaptation
Rv0600c	7.28791	0.120906	0.716221	0.168811	0.865946	0.885863	protein_coding	NA	NE	regulatory proteins
Rv0601c	12.0491	0.614993	0.646187	0.951726	0.341236	0.388832	protein_coding	NA	NE	regulatory proteins
Rv0602c	16.8021	-0.0537806	0.586999	-0.0916196	0.927	0.938251	protein_coding	tcrA	NE	regulatory proteins
Rv0603	10.7243	-0.080225	0.834812	-0.0960995	0.923442	0.935595	protein_coding	NA	NE	cell wall and cell processes
Rv0604	234.656	-1.24596	0.343355	-3.62877	0.000284772	0.000492629	protein_coding	lpqO	NE	cell wall and cell processes
Rv0605	4011.57	-0.311744	0.151456	-2.05831	0.0395606	0.0527519	protein_coding	NA	NE	insertion seqs and phages
Rv0607	1089.44	-0.219613	0.272376	-0.806285	0.420079	0.470239	protein_coding	NA	Uncertain	conserved hypotheticals
Rv0608	681.236	-0.606231	0.182351	-3.32453	0.00088567	0.00144295	protein_coding	vapB28	Uncertain	virulence, detoxification, adaptation
Rv0609	345.599	-0.219411	0.237386	-0.92428	0.355341	0.403069	protein_coding	vapC28	NE	virulence, detoxification, adaptation
Rv0609A	124.82	-0.408715	0.338773	-1.20646	0.227642	0.269282	protein_coding	NA	Uncertain	conserved hypotheticals
RVnc0005	67.2831	1.26826	0.283724	4.47004	7.82054e-06	1.56372e-05	ncRNA	B55	NA	NA
Rv0610c	543.983	0.530826	0.120597	4.40167	1.07421e-05	2.11827e-05	protein_coding	NA	NE	conserved hypotheticals
Rv0611c	607.369	0.432311	0.20827	2.07573	0.0379193	0.0507492	protein_coding	NA	NE	conserved hypotheticals
Rv0612	122.477	2.73731	0.202361	13.5269	1.08567e-41	1.19723e-40	protein_coding	NA	NE	conserved hypotheticals
Rv0613c	1251.71	-2.71781	0.291354	-9.32818	1.07707e-20	5.20087e-20	protein_coding	NA	NE	conserved hypotheticals
Rv0614	32.6064	-4.0726	1.19646	-3.40387	0.000664381	0.00109671	protein_coding	NA	NE	conserved hypotheticals
Rv0615	375.949	1.88096	0.21294	8.83327	1.01662e-18	4.45244e-18	protein_coding	NA	NE	cell wall and cell processes
Rv0616A	310.099	-0.172907	0.227225	-0.760948	0.446688	0.496141	protein_coding	vapB29	NE	virulence, detoxification, adaptation
Rv0617	252.369	-0.750481	0.217768	-3.44625	0.00056843	0.000948885	protein_coding	vapC29	NE	virulence, detoxification, adaptation
Rv0618	68.002	-2.11848	0.538584	-3.93343	8.37422e-05	0.000152511	pseudogene	galT	NE	intermediary metabolism and respiration
Rv0620	8.29172	0.50996	1.2912	0.394951	0.692879	0.729893	protein_coding	galK	NE	intermediary metabolism and respiration
Rv0621	467.24	2.50496	0.148803	16.8341	1.37267e-63	2.74741e-62	protein_coding	NA	NE	cell wall and cell processes
Rv0622	187.146	4.28103	0.14994	28.5517	2.67911e-179	3.83018e-177	protein_coding	NA	NE	cell wall and cell processes
Rv0623	175.35	-0.271382	0.427612	-0.634645	0.52566	0.571178	protein_coding	vapB30	NE	virulence, detoxification, adaptation
Rv0624	275.112	-0.141059	0.252224	-0.55926	0.575984	0.62164	protein_coding	vapC30	NE	virulence, detoxification, adaptation
Rv0625c	108.339	-0.347039	0.296824	-1.16918	0.242333	0.28506	protein_coding	NA	NE	cell wall and cell processes
Rv0626	208.644	-0.586602	0.300298	-1.9534	0.0507727	0.0665063	protein_coding	vapB5	NE	virulence, detoxification, adaptation
Rv0627	228.69	-0.370544	0.264404	-1.40143	0.161085	0.196253	protein_coding	vapC5	Uncertain	virulence, detoxification, adaptation
Rv0628c	623.496	2.66531	0.187158	14.2409	5.1041e-46	6.44533e-45	protein_coding	NA	NE	conserved hypotheticals
Rv0629c	194.856	-1.18427	0.245621	-4.82151	1.42472e-06	3.02555e-06	protein_coding	recD	NE	information pathways
Rv0630c	182.097	-1.59542	0.268847	-5.93431	2.9509e-09	7.60621e-09	protein_coding	recB	NE	information pathways
Rv0631c	175.619	-0.857418	0.233657	-3.66955	0.000242973	0.000422512	protein_coding	recC	NE	information pathways
Rv0632c	1627.2	-0.945587	0.144898	-6.52588	6.76022e-11	1.93987e-10	protein_coding	echA3	NE	lipid metabolism
Rv0633c	408.171	-2.00689	0.20972	-9.56939	1.07543e-21	5.49102e-21	protein_coding	NA	NE	cell wall and cell processes
Rv0634c	841.004	-0.463747	0.157972	-2.93562	0.00332878	0.0050937	protein_coding	NA	NE	virulence, detoxification, adaptation
Rv0634A	1079.49	-0.578444	0.149634	-3.86572	0.000110763	0.000199722	protein_coding	NA	NE	conserved hypotheticals
Rvnt06	180.834	-0.891673	0.238232	-3.74288	0.000181925	0.000321379	tRNA	thrT	NA	NA
Rvnt07	161.179	-0.0215257	0.285095	-0.0755037	0.939814	0.949539	tRNA	metT	NA	NA
Rv0634B	623.45	-0.339741	0.249733	-1.36042	0.173698	0.209937	protein_coding	rpmG2	GD	information pathways
Rv0635	1681.58	-0.450674	0.218595	-2.06169	0.0392373	0.0523731	protein_coding	hadA	ES	intermediary metabolism and respiration
Rv0636	1552.04	-0.306644	0.147458	-2.07953	0.0375688	0.0503474	protein_coding	hadB	ES	intermediary metabolism and respiration
Rv0637	2469.37	-0.704407	0.125879	-5.59592	2.19458e-08	5.32097e-08	protein_coding	hadC	NE	intermediary metabolism and respiration
Rvnt08	3138.16	0.399461	0.213359	1.87225	0.0611719	0.079272	tRNA	trpT	NA	NA
Rv0638	2779.97	-0.246323	0.0684552	-3.59832	0.000320283	0.000550018	protein_coding	secE1	ES	cell wall and cell processes
Rv0639	5415.05	-0.23839	0.111695	-2.13429	0.0328191	0.0443534	protein_coding	nusG	ES	information pathways
Rv0640	3204.29	-0.220092	0.158914	-1.38498	0.16606	0.201741	protein_coding	rplK	NE	information pathways
Rv0641	5399.59	-0.942485	0.119473	-7.88865	3.05461e-15	1.10457e-14	protein_coding	rplA	ES	information pathways
Rv0642c	2479.89	-0.352721	0.145506	-2.42409	0.0153468	0.0217078	protein_coding	mmaA4	GA	lipid metabolism
Rv0643c	1625.02	-0.185232	0.19482	-0.950788	0.341712	0.389153	protein_coding	mmaA3	GA	lipid metabolism
Rv0644c	1085.49	-0.11598	0.197183	-0.588184	0.556409	0.6023	protein_coding	mmaA2	GA	lipid metabolism
Rv0645c	670.219	0.00228627	0.168912	0.0135353	0.989201	0.990686	protein_coding	mmaA1	GA	lipid metabolism
Rv0646c	394.56	-1.58444	0.245877	-6.44401	1.16361e-10	3.30584e-10	protein_coding	lipG	GA	intermediary metabolism and respiration
Rv0647c	900.464	-1.14721	0.142297	-8.06208	7.50051e-16	2.82185e-15	protein_coding	NA	ES	conserved hypotheticals
Rv0648	105.493	1.30655	0.264535	4.93903	7.85118e-07	1.69333e-06	protein_coding	NA	NE	intermediary metabolism and respiration
Rv0649	2.1227	-0.454063	1.3274	-0.342069	0.732299	0.766177	protein_coding	fabD2	NE	lipid metabolism
Rv0650	11.1461	-2.37588	1.24777	-1.9041	0.0568969	0.0740918	protein_coding	NA	NE	intermediary metabolism and respiration
Rv0651	875.944	-2.49315	0.265617	-9.38624	6.21791e-21	3.04655e-20	protein_coding	rplJ	ES	information pathways
Rv0652	512.12	-2.79735	0.373191	-7.49576	6.59144e-14	2.20063e-13	protein_coding	rplL	Uncertain	information pathways
Rv0653c	99.6848	0.42712	0.295929	1.44332	0.148931	0.18265	protein_coding	NA	NE	regulatory proteins
Rv0654	801.973	1.68102	0.182652	9.20344	3.46682e-20	1.62693e-19	protein_coding	NA	GA	intermediary metabolism and respiration
Rv0655	5053.27	0.983439	0.156775	6.27294	3.54288e-10	9.75388e-10	protein_coding	mkl	GA	cell wall and cell processes
Rv0656c	84.6065	0.445388	0.268896	1.65636	0.0976499	0.122729	protein_coding	vapC6	GA	virulence, detoxification, adaptation
Rv0657c	135.883	-0.346583	0.326836	-1.06042	0.288954	0.334205	protein_coding	vapB6	GA	virulence, detoxification, adaptation
Rv0658c	217.467	-0.915619	0.23023	-3.97698	6.97949e-05	0.00012816	protein_coding	NA	NE	cell wall and cell processes
Rv0659c	1206.28	-0.859221	0.217865	-3.94382	8.01946e-05	0.000146383	protein_coding	mazF2	NE	virulence, detoxification, adaptation
Rv0660c	408.252	-1.03192	0.284734	-3.62417	0.00028989	0.000501049	protein_coding	mazE2	NE	virulence, detoxification, adaptation
Rv0661c	11.5377	-1.64428	1.02647	-1.60189	0.10918	0.136152	protein_coding	vapC7	NE	virulence, detoxification, adaptation
Rv0662c	7.39407	-1.28032	1.23412	-1.03744	0.299533	0.345641	protein_coding	vapB7	Uncertain	virulence, detoxification, adaptation
Rv0663	1447.22	-0.078992	0.170549	-0.463164	0.643247	0.685001	protein_coding	atsD	NE	intermediary metabolism and respiration
Rv0664	47.4464	0.294249	0.309325	0.95126	0.341473	0.388991	protein_coding	vapB8	NE	virulence, detoxification, adaptation
Rv0665	33.528	-0.386526	0.469821	-0.822709	0.410673	0.460612	protein_coding	vapC8	NE	virulence, detoxification, adaptation
Rv0666	31.6591	-1.85812	0.668579	-2.77921	0.00544912	0.00810886	protein_coding	NA	Uncertain	cell wall and cell processes
Rv0667	33799.3	1.33481	0.141523	9.43179	4.03143e-21	1.99973e-20	protein_coding	rpoB	ES	information pathways
Rv0668	21911.8	-0.0369373	0.0964354	-0.383026	0.7017	0.738319	protein_coding	rpoC	ES	information pathways
Rv0669c	538.141	-2.25761	0.225752	-10.0004	1.51772e-23	8.50901e-23	protein_coding	NA	NE	intermediary metabolism and respiration
Rv0670	972.194	0.6396	0.17804	3.59246	0.000327575	0.000561336	protein_coding	end	NE	information pathways
Rv0671	550.158	1.64672	0.114138	14.4275	3.47619e-47	4.5033e-46	protein_coding	lpqP	NE	cell wall and cell processes
Rv0672	1171.13	0.562008	0.179644	3.12845	0.00175731	0.00277715	protein_coding	fadE8	NE	lipid metabolism
Rv0673	351.974	0.46848	0.225685	2.07581	0.0379111	0.0507492	protein_coding	echA4	NE	lipid metabolism
Rv0674	148.224	0.344557	0.262473	1.31273	0.189273	0.227184	protein_coding	NA	NE	conserved hypotheticals
Rv0675	205.516	1.30114	0.247028	5.26717	1.3854e-07	3.15997e-07	protein_coding	echA5	NE	lipid metabolism
Rv0676c	6098.97	-1.35998	0.328744	-4.13691	3.52014e-05	6.61245e-05	protein_coding	mmpL5	NE	cell wall and cell processes
Rv0677c	1661.8	-1.22438	0.239156	-5.1196	3.06177e-07	6.83181e-07	protein_coding	mmpS5	NE	cell wall and cell processes
Rv0678	2173.95	-0.453302	0.457022	-0.991861	0.321265	0.368277	protein_coding	NA	NE	conserved hypotheticals
Rv0679c	294.346	0.22443	0.177332	1.2656	0.205657	0.245306	protein_coding	NA	NE	conserved hypotheticals
Rv0680c	307.193	0.825438	0.147992	5.57758	2.43881e-08	5.88816e-08	protein_coding	NA	NE	cell wall and cell processes
Rv0681	725.259	-0.492677	0.139263	-3.53774	0.000403571	0.000685985	protein_coding	NA	NE	regulatory proteins
Rv0682	3232.63	0.742943	0.111053	6.69	2.23169e-11	6.57355e-11	protein_coding	rpsL	ES	information pathways
Rv0683	3542.69	0.410754	0.134989	3.04287	0.00234332	0.00365704	protein_coding	rpsG	ES	information pathways
Rv0684	17044	-0.103373	0.0977643	-1.05737	0.290343	0.335617	protein_coding	fusA1	ES	information pathways
Rv0685	16460.7	-0.0889718	0.120633	-0.73754	0.460794	0.509969	protein_coding	tuf	ES	information pathways
Rv0686	1181.15	0.588856	0.111955	5.25977	1.44232e-07	3.28607e-07	protein_coding	NA	NE	cell wall and cell processes
Rv0687	476.779	1.05546	0.127557	8.2744	1.29109e-16	5.07686e-16	protein_coding	NA	NE	intermediary metabolism and respiration
Rv0688	728.897	-0.304165	0.164236	-1.852	0.0640265	0.0827369	protein_coding	NA	NE	intermediary metabolism and respiration
Rv0689c	1.89342	3.26691	1.46177	2.2349	0.025424	0.0349373	protein_coding	NA	NE	conserved hypotheticals
Rv0690c	548.387	-0.0185035	0.122087	-0.15156	0.879534	0.898157	protein_coding	NA	NE	conserved hypotheticals
Rv0691c	514.388	0.246285	0.199954	1.23171	0.218058	0.258634	protein_coding	NA	NE	regulatory proteins
Rv0691A	29.268	-0.932483	0.498634	-1.87007	0.0614738	0.0796116	protein_coding	NA	NE	intermediary metabolism and respiration
Rv0692	340.318	-1.99012	0.217101	-9.16681	4.87214e-20	2.2547e-19	protein_coding	NA	NE	conserved hypotheticals
Rv0693	1322.72	-2.85691	0.244178	-11.7001	1.27301e-31	9.99191e-31	protein_coding	NA	NE	intermediary metabolism and respiration
Rv0694	1402.99	-3.22967	0.206146	-15.6669	2.54766e-55	4.14564e-54	protein_coding	NA	NE	intermediary metabolism and respiration
Rv0695	1007.93	1.84598	0.15158	12.1782	4.06006e-34	3.51193e-33	protein_coding	NA	NE	conserved hypotheticals
Rv0696	899.102	1.59047	0.178154	8.92748	4.35821e-19	1.93844e-18	protein_coding	NA	NE	intermediary metabolism and respiration
Rv0697	200.113	1.02308	0.285814	3.57953	0.000344212	0.00058909	protein_coding	NA	GD	intermediary metabolism and respiration
Rv0698	133.685	-1.30265	0.254948	-5.10947	3.23057e-07	7.18843e-07	protein_coding	NA	NE	conserved hypotheticals
Rv0699	17.1936	-2.31864	1.01724	-2.27934	0.0226469	0.0313578	protein_coding	NA	NE	conserved hypotheticals
Rv0700	6303.12	1.26037	0.164357	7.6685	1.74023e-14	6.02087e-14	protein_coding	rpsJ	GD	information pathways
Rv0701	4168.6	0.951595	0.113705	8.36901	5.81032e-17	2.33756e-16	protein_coding	rplC	ES	information pathways
Rv0702	2475.79	0.0815749	0.15147	0.538555	0.590194	0.635777	protein_coding	rplD	ES	information pathways
Rv0703	1759.19	-0.33565	0.259636	-1.29277	0.196089	0.234662	protein_coding	rplW	ES	information pathways
Rv0704	4812.61	-0.940171	0.131447	-7.15247	8.52327e-13	2.70354e-12	protein_coding	rplB	ES	information pathways
Rv0705	1827.09	-1.14431	0.161139	-7.10139	1.23509e-12	3.8899e-12	protein_coding	rpsS	ES	information pathways
Rv0706	818.739	-1.71654	0.245114	-7.00302	2.50498e-12	7.7432e-12	protein_coding	rplV	ES	information pathways
Rv0707	2772.39	-1.24949	0.129985	-9.61257	7.07609e-22	3.64082e-21	protein_coding	rpsC	ES	information pathways
Rv0708	1531.79	-1.35204	0.153419	-8.81273	1.22132e-18	5.32565e-18	protein_coding	rplP	ES	information pathways
Rv0709	917.261	-1.20267	0.215992	-5.56811	2.57511e-08	6.20227e-08	protein_coding	rpmC	GD	information pathways
Rv0710	1823.96	-1.62395	0.171432	-9.47287	2.72249e-21	1.35887e-20	protein_coding	rpsQ	ES	information pathways
Rv0711	7246.74	3.10742	0.137332	22.627	2.35151e-113	1.30738e-111	protein_coding	atsA	NE	intermediary metabolism and respiration
Rv0712	1085.43	2.1919	0.191515	11.445	2.4906e-30	1.87403e-29	protein_coding	NA	NE	conserved hypotheticals
Rv0713	775.584	0.764637	0.197728	3.86711	0.000110133	0.000198676	protein_coding	NA	NE	cell wall and cell processes
Rv0714	1531.21	-0.637479	0.207919	-3.06599	0.0021695	0.00339238	protein_coding	rplN	ES	information pathways
Rv0715	1123.31	-0.85356	0.160761	-5.30951	1.09921e-07	2.52882e-07	protein_coding	rplX	ES	information pathways
Rv0716	1778.85	-1.37024	0.170427	-8.04003	8.98186e-16	3.35709e-15	protein_coding	rplE	ES	information pathways
Rv0717	741.596	-1.94884	0.338144	-5.76336	8.24534e-09	2.05774e-08	protein_coding	rpsN1	Uncertain	information pathways
Rv0718	2426.18	-2.20644	0.17925	-12.3093	8.06868e-35	7.1143e-34	protein_coding	rpsH	ES	information pathways
Rv0719	2498.07	-1.45181	0.156697	-9.26509	1.94918e-20	9.3332e-20	protein_coding	rplF	ES	information pathways
Rv0720	886.907	-2.07955	0.480345	-4.32929	1.49594e-05	2.90974e-05	protein_coding	rplR	ES	information pathways
Rv0721	2280.84	-1.76759	0.188428	-9.38069	6.55421e-21	3.2074e-20	protein_coding	rpsE	ES	information pathways
Rv0722	580.643	-1.44329	0.32884	-4.38903	1.13858e-05	2.23681e-05	protein_coding	rpmD	Uncertain	information pathways
Rv0723	2321.5	-2.21632	0.173725	-12.7576	2.82631e-37	2.75944e-36	protein_coding	rplO	Uncertain	information pathways
Rv0724	5253.95	1.18702	0.192974	6.1512	7.69001e-10	2.07015e-09	protein_coding	sppA	NE	cell wall and cell processes
Rv0725c	179.204	0.508918	0.236345	2.15328	0.0312964	0.0424245	protein_coding	NA	NE	conserved hypotheticals
Rv0726c	819.049	1.34329	0.1301	10.325	5.43003e-25	3.27849e-24	protein_coding	NA	NE	lipid metabolism
Rv0727c	24.5008	0.220277	0.422611	0.521229	0.602207	0.646704	protein_coding	fucA	NE	intermediary metabolism and respiration
Rv0728c	52.5541	-0.607218	0.411541	-1.47547	0.140086	0.172755	protein_coding	serA2	NE	intermediary metabolism and respiration
Rv0729	172.951	-0.54763	0.291304	-1.87993	0.0601183	0.0779571	protein_coding	xylB	NE	intermediary metabolism and respiration
Rv0730	665.093	1.47327	0.138556	10.6331	2.09138e-26	1.35247e-25	protein_coding	NA	GA	intermediary metabolism and respiration
Rv0731c	127.934	-0.80729	0.290789	-2.77621	0.00549973	0.00818112	protein_coding	NA	GA	lipid metabolism
Rv0732	2890.93	-2.47374	0.185944	-13.3037	2.20253e-40	2.35113e-39	protein_coding	secY	ES	cell wall and cell processes
Rv0733	1116.8	-2.24653	0.211721	-10.6108	2.65459e-26	1.70567e-25	protein_coding	adk	NE	intermediary metabolism and respiration
Rv0734	1090.03	-2.61163	0.206045	-12.6751	8.12787e-37	7.76513e-36	protein_coding	mapA	NE	intermediary metabolism and respiration
Rv0735	146.298	0.39705	0.198441	2.00085	0.0454082	0.0599898	protein_coding	sigL	NE	information pathways
Rv0736	96.8709	1.43554	0.229195	6.26341	3.76656e-10	1.03555e-09	protein_coding	rslA	NE	information pathways
Rv0737	66.418	-0.320739	0.329971	-0.972021	0.33104	0.378075	protein_coding	NA	NE	regulatory proteins
Rv0738	170.457	2.38563	0.241727	9.86913	5.66562e-23	3.08984e-22	protein_coding	NA	Uncertain	conserved hypotheticals
Rv0739	230.927	1.99625	0.183046	10.9057	1.08249e-27	7.24614e-27	protein_coding	NA	NE	conserved hypotheticals
Rv0740	591.656	2.16715	0.126233	17.1678	4.62822e-66	9.80252e-65	protein_coding	NA	NE	conserved hypotheticals
Rv0742	90.7223	-1.14754	0.316918	-3.62092	0.000293553	0.000506068	protein_coding	NA	NE	PE/PPE
Rv0743c	122.708	-0.0663674	0.274349	-0.241909	0.808851	0.836865	protein_coding	NA	NE	conserved hypotheticals
Rv0744c	149.349	-0.576476	0.270868	-2.12826	0.0333158	0.0449943	protein_coding	NA	NE	regulatory proteins
Rv0745	8.14227	1.93458	1.04461	1.85196	0.0640317	0.0827369	protein_coding	NA	NE	conserved hypotheticals
Rv0746	89.3335	0.384383	0.417584	0.920493	0.357315	0.404849	protein_coding	PE_PGRS9	NE	PE/PPE
Rv0747	452.269	5.23309	0.311664	16.7908	2.84839e-63	5.6168e-62	protein_coding	PE_PGRS10	NE	PE/PPE
Rv0748	112.556	3.75261	0.188334	19.9253	2.45633e-88	8.12618e-87	protein_coding	vapB31	NE	virulence, detoxification, adaptation
Rv0749	108.634	0.434053	0.210735	2.05971	0.0394261	0.0525901	protein_coding	vapC31	NE	virulence, detoxification, adaptation
Rv0749A	229.812	2.53573	0.176892	14.3349	1.32425e-46	1.7045e-45	protein_coding	NA	NE	conserved hypotheticals
Rv0750	369.828	2.93739	0.153259	19.1662	7.08785e-82	2.14944e-80	protein_coding	NA	NE	conserved hypotheticals
Rv0751c	385.989	2.53215	0.175444	14.4328	3.21667e-47	4.18062e-46	protein_coding	mmsB	NE	intermediary metabolism and respiration
Rv0752c	759.611	2.08283	0.148718	14.0052	1.44842e-44	1.74115e-43	protein_coding	fadE9	NE	lipid metabolism
Rv0753c	1319.59	1.98166	0.176973	11.1975	4.1936e-29	3.01382e-28	protein_coding	mmsA	NE	intermediary metabolism and respiration
Rv0754	211.158	1.73525	0.279581	6.20659	5.4147e-10	1.47249e-09	protein_coding	PE_PGRS11	NE	PE/PPE
Rv0755c	1246.65	0.832558	0.194951	4.27061	1.94938e-05	3.75162e-05	protein_coding	PPE12	NE	PE/PPE
Rvnt09	32.9084	2.16432	0.280841	7.70656	1.29259e-14	4.48374e-14	tRNA	thrV	NA	NA
Rv0756c	323.974	0.353909	0.162363	2.17974	0.029277	0.039849	protein_coding	NA	NE	conserved hypotheticals
Rv0757	1528.03	1.13712	0.135259	8.40701	4.20585e-17	1.70233e-16	protein_coding	phoP	NE	regulatory proteins
Rv0758	1204.46	1.28315	0.110877	11.5727	5.66977e-31	4.36463e-30	protein_coding	phoR	NE	regulatory proteins
Rv0759c	646.111	0.319325	0.162148	1.96935	0.0489134	0.0641548	protein_coding	NA	NE	conserved hypotheticals
Rv0760c	540.949	-0.622475	0.190692	-3.26429	0.00109739	0.00177131	protein_coding	NA	NE	conserved hypotheticals
Rv0761c	1443.71	-0.918266	0.175668	-5.22729	1.7201e-07	3.89455e-07	protein_coding	adhB	NE	intermediary metabolism and respiration
Rv0762c	178.485	0.494689	0.226432	2.18471	0.02891	0.039403	protein_coding	NA	NE	conserved hypotheticals
Rv0763c	50.5788	-0.907443	0.637758	-1.42286	0.154776	0.189239	protein_coding	NA	Uncertain	intermediary metabolism and respiration
Rv0764c	263.358	0.574418	0.176071	3.26242	0.00110467	0.00178091	protein_coding	cyp51	NE	intermediary metabolism and respiration
Rv0765c	166.233	0.602941	0.207569	2.90478	0.00367514	0.00558739	protein_coding	NA	NE	intermediary metabolism and respiration
Rv0766c	187.764	1.43607	0.18917	7.59143	3.16389e-14	1.0724e-13	protein_coding	cyp123	NE	intermediary metabolism and respiration
Rv0767c	67.2145	-0.0418821	0.410368	-0.10206	0.918709	0.931508	protein_coding	NA	NE	conserved hypotheticals
Rv0768	384.402	1.57373	0.170237	9.24433	2.36712e-20	1.1227e-19	protein_coding	aldA	NE	intermediary metabolism and respiration
Rv0769	222.47	1.94066	0.190642	10.1796	2.44459e-24	1.41822e-23	protein_coding	NA	NE	intermediary metabolism and respiration
Rv0770	131.708	1.40663	0.227797	6.17492	6.61973e-10	1.78683e-09	protein_coding	NA	NE	intermediary metabolism and respiration
Rv0771	50.3626	1.25879	0.307096	4.09901	4.14923e-05	7.73608e-05	protein_coding	NA	NE	intermediary metabolism and respiration
Rv0772	298.421	-0.00391468	0.227658	-0.0171954	0.986281	0.988256	protein_coding	purD	ES	intermediary metabolism and respiration
Rv0773c	694.792	-2.93135	0.207366	-14.1361	2.2743e-45	2.79264e-44	protein_coding	ggtA	NE	intermediary metabolism and respiration
Rv0774c	517.464	-1.42071	0.218332	-6.50714	7.65927e-11	2.18688e-10	protein_coding	NA	NE	cell wall and cell processes
Rv0775	417.831	0.44859	0.133956	3.34878	0.000811678	0.00132944	protein_coding	NA	NE	conserved hypotheticals
Rv0776c	74.4754	0.0946578	0.337666	0.280329	0.779225	0.809771	protein_coding	NA	NE	conserved hypotheticals
Rv0777	1189.66	0.319482	0.108536	2.94355	0.00324466	0.00498021	protein_coding	purB	ES	intermediary metabolism and respiration
Rv0778	717.13	-0.415432	0.12024	-3.45503	0.000550225	0.000920029	protein_coding	cyp126	NE	intermediary metabolism and respiration
Rv0779c	28.762	-0.824839	0.572792	-1.44003	0.149859	0.183619	protein_coding	NA	NE	cell wall and cell processes
Rv0780	301.217	-1.62661	0.213121	-7.63235	2.30518e-14	7.93435e-14	protein_coding	purC	ES	intermediary metabolism and respiration
Rv0783c	645.714	-0.939996	0.134622	-6.98249	2.89992e-12	8.94328e-12	protein_coding	emrB	NE	cell wall and cell processes
Rv0784	144.007	-0.778669	0.275073	-2.83077	0.00464362	0.0069724	protein_coding	NA	NE	conserved hypotheticals
Rv0785	446.697	-1.67646	0.223588	-7.49801	6.47951e-14	2.16506e-13	protein_coding	NA	NE	conserved hypotheticals
Rv0786c	230.326	1.07613	0.192716	5.58403	2.35007e-08	5.68763e-08	protein_coding	NA	NE	conserved hypotheticals
Rv0787	70.6714	-1.9885	0.441219	-4.50683	6.58033e-06	1.32156e-05	protein_coding	NA	NE	conserved hypotheticals
Rv0787A	374.195	0.926544	0.193672	4.78408	1.71769e-06	3.6208e-06	protein_coding	NA	ES	conserved hypotheticals
Rv0788	928.095	1.02169	0.120598	8.47186	2.41514e-17	9.85504e-17	protein_coding	purQ	ES	intermediary metabolism and respiration
Rv0789c	508.753	2.63962	0.209888	12.5763	2.84995e-36	2.67174e-35	protein_coding	NA	NE	conserved hypotheticals
Rv0790c	251.147	-0.553908	0.403034	-1.37435	0.169334	0.205221	protein_coding	NA	NE	conserved hypotheticals
Rv0791c	250.24	-0.931267	0.447605	-2.08056	0.0374746	0.050238	protein_coding	NA	NE	conserved hypotheticals
Rv0792c	362.836	-0.722144	0.385918	-1.87124	0.0613125	0.0794284	protein_coding	NA	NE	regulatory proteins
Rv0793	31.03	-1.02145	0.897183	-1.13851	0.254907	0.297838	protein_coding	NA	NE	intermediary metabolism and respiration
Rv0794c	385.626	1.56206	0.164603	9.48986	2.31338e-21	1.16046e-20	protein_coding	NA	NE	intermediary metabolism and respiration
Rv0797	5.65387	0.624252	0.825235	0.756453	0.449378	0.49899	protein_coding	NA	NE	insertion seqs and phages
Rv0798c	654.202	-1.41341	0.172392	-8.19882	2.42749e-16	9.42507e-16	protein_coding	cfp29	NE	virulence, detoxification, adaptation
Rv0799c	640.097	-1.85847	0.191419	-9.70889	2.76337e-22	1.45167e-21	protein_coding	NA	NE	conserved hypotheticals
Rv0800	262.835	-1.12944	0.230085	-4.90878	9.16465e-07	1.96603e-06	protein_coding	pepC	NE	intermediary metabolism and respiration
Rv0801	278.181	0.656901	0.145546	4.51336	6.38085e-06	1.28484e-05	protein_coding	NA	NE	conserved hypotheticals
Rv0802c	228.108	2.4622	0.131692	18.6966	5.27269e-78	1.44566e-76	protein_coding	NA	NE	intermediary metabolism and respiration
Rv0803	1340.07	-1.34822	0.153261	-8.7969	1.40653e-18	6.10666e-18	protein_coding	purL	ES	intermediary metabolism and respiration
Rv0804	102.059	-1.23242	0.345278	-3.56937	0.000357838	0.000611886	protein_coding	NA	NE	conserved hypotheticals
Rv0805	4730.07	0.547927	0.113765	4.81631	1.46239e-06	3.1039e-06	protein_coding	NA	NE	intermediary metabolism and respiration
Rv0806c	666.029	4.13094	0.138448	29.8376	1.27199e-195	2.03671e-193	protein_coding	cpsY	NE	cell wall and cell processes
Rv0807	78.8276	2.69159	0.219304	12.2734	1.25932e-34	1.10308e-33	protein_coding	NA	NE	conserved hypotheticals
Rv0808	2477.81	2.49995	0.112655	22.1913	4.17217e-109	2.14118e-107	protein_coding	purF	ES	intermediary metabolism and respiration
Rv0809	1161.02	0.0997941	0.117017	0.852813	0.393763	0.443135	protein_coding	purM	ES	intermediary metabolism and respiration
Rv0810c	2115.68	1.85215	0.129429	14.3101	1.89156e-46	2.40378e-45	protein_coding	NA	ES	conserved hypotheticals
Rv0811c	975.304	0.411693	0.195565	2.10515	0.0352785	0.0475168	protein_coding	NA	ES	conserved hypotheticals
Rv0812	209.44	-1.17704	0.222164	-5.29807	1.17035e-07	2.6863e-07	protein_coding	NA	GD	intermediary metabolism and respiration
Rv0813c	874.309	0.30471	0.120791	2.52262	0.0116483	0.0167486	protein_coding	NA	GA	conserved hypotheticals
Rv0814c	155.432	0.0672253	0.330407	0.203462	0.838774	0.862866	protein_coding	NA	GA	NA
Rv0815c	291.482	0.700495	0.208943	3.35257	0.000800664	0.00131194	protein_coding	cysA2	GA	NA
Rv0816c	51.6366	-0.967519	0.430941	-2.24513	0.0247596	0.0341062	protein_coding	thiX	GA	intermediary metabolism and respiration
Rv0817c	124.125	-2.02575	0.342615	-5.91262	3.36709e-09	8.65114e-09	protein_coding	NA	GD	cell wall and cell processes
Rv0818	968.52	0.837126	0.147345	5.68141	1.33588e-08	3.29484e-08	protein_coding	NA	GA	regulatory proteins
Rv0819	439.168	-1.58806	0.194005	-8.18564	2.70864e-16	1.04963e-15	protein_coding	mshD	GA	intermediary metabolism and respiration
Rv0820	468.193	-2.06502	0.231145	-8.93389	4.11303e-19	1.83346e-18	protein_coding	phoT	GA	cell wall and cell processes
Rv0821c	2583.21	2.01667	0.18063	11.1647	6.07252e-29	4.33303e-28	protein_coding	phoY2	GA	cell wall and cell processes
Rv0822c	1894.19	-0.280052	0.198195	-1.41302	0.157651	0.192577	protein_coding	NA	GA	conserved hypotheticals
Rv0823c	2747.19	-0.205758	0.25658	-0.801925	0.422596	0.472529	protein_coding	NA	GA	regulatory proteins
Rv0824c	13858.3	0.127281	0.209757	0.606801	0.543983	0.589487	protein_coding	desA1	ES	lipid metabolism
RVnc0002	21.8672	1.7243	0.367073	4.69743	2.63452e-06	5.45859e-06	ncRNA	ASdes	NA	NA
Rv0825c	291.096	0.618208	0.172109	3.59196	0.000328198	0.000562163	protein_coding	NA	NE	conserved hypotheticals
Rv0826	200.672	0.980255	0.320653	3.05706	0.00223518	0.00348963	protein_coding	NA	NE	conserved hypotheticals
Rv0827c	79.7018	1.46536	0.277302	5.28436	1.26148e-07	2.88885e-07	protein_coding	kmtR	NE	regulatory proteins
Rv0828c	34.968	0.744583	0.338088	2.20233	0.0276418	0.037842	protein_coding	NA	NE	intermediary metabolism and respiration
Rv0830	582.19	-0.26884	0.261757	-1.02706	0.304391	0.350521	protein_coding	NA	NE	lipid metabolism
Rv0831c	2331.78	-1.68059	0.125938	-13.3445	1.27469e-40	1.37167e-39	protein_coding	NA	NE	conserved hypotheticals
Rvnt10	2.84314	-0.548383	1.32434	-0.414082	0.678814	0.717911	tRNA	lysT	NA	NA
Rvnt11	332.826	-0.355221	0.296139	-1.19951	0.230331	0.272222	tRNA	gluT	NA	NA
Rvnt12	12.0873	-2.07471	1.02919	-2.01587	0.0438137	0.0579981	tRNA	aspT	NA	NA
Rvnt13	48.0159	-0.945946	0.390946	-2.41963	0.0155362	0.0219602	tRNA	pheU	NA	NA
Rv0832	106.962	-0.0206384	0.259022	-0.0796781	0.936493	0.946662	protein_coding	PE_PGRS12	NE	PE/PPE
Rv0833	43.3075	-0.77453	0.578834	-1.33809	0.180868	0.218143	protein_coding	PE_PGRS13	NE	PE/PPE
Rv0834c	1317.54	2.00263	0.158621	12.6252	1.53342e-36	1.45456e-35	protein_coding	PE_PGRS14	NE	PE/PPE
Rv0835	345.996	-0.299617	0.184075	-1.62769	0.10359	0.129869	protein_coding	lpqQ	NE	cell wall and cell processes
Rv0836c	46.5186	0.314134	0.474119	0.662564	0.50761	0.555485	protein_coding	NA	NE	conserved hypotheticals
Rv0837c	123.597	-0.448748	0.479023	-0.936799	0.348862	0.396619	protein_coding	NA	NE	conserved hypotheticals
Rv0838	178.49	1.80651	0.137664	13.1226	2.44506e-39	2.54884e-38	protein_coding	lpqR	NE	cell wall and cell processes
Rv0839	750.401	1.77475	0.19668	9.02354	1.82114e-19	8.19104e-19	protein_coding	NA	NE	conserved hypotheticals
Rv0840c	162.953	1.1361	0.274145	4.14417	3.4104e-05	6.41533e-05	protein_coding	pip	NE	intermediary metabolism and respiration
Rv0841	8.94079	1.9808	1.17724	1.68258	0.092457	0.116752	protein_coding	NA	NE	cell wall and cell processes
Rv0842	107.752	1.38147	0.207585	6.65494	2.83419e-11	8.30547e-11	protein_coding	NA	NE	cell wall and cell processes
Rv0843	76.8737	0.7345	0.264255	2.77951	0.00544413	0.00810444	protein_coding	NA	NE	intermediary metabolism and respiration
Rv0844c	410.996	-0.480163	0.163844	-2.93061	0.00338301	0.0051668	protein_coding	narL	NE	regulatory proteins
Rv0845	197.387	-0.863082	0.24843	-3.47415	0.000512477	0.000859784	protein_coding	NA	NE	regulatory proteins
Rv0846c	232.963	2.95069	0.154789	19.0626	5.16261e-81	1.54223e-79	protein_coding	NA	NE	intermediary metabolism and respiration
Rv0847	633.909	1.91562	0.259074	7.3941	1.4237e-13	4.67905e-13	protein_coding	lpqS	NE	cell wall and cell processes
Rv0848	347.732	0.917993	0.216111	4.24779	2.15894e-05	4.13505e-05	protein_coding	cysK2	NE	intermediary metabolism and respiration
Rv0849	121.675	0.673278	0.282666	2.38189	0.0172242	0.0242179	protein_coding	NA	NE	cell wall and cell processes
Rv0851c	202.655	1.52304	0.139203	10.9411	7.32864e-28	4.94714e-27	protein_coding	NA	NE	intermediary metabolism and respiration
Rv0852	209.886	1.35487	0.190864	7.09863	1.25997e-12	3.96202e-12	protein_coding	NA	NE	lipid metabolism
Rv0853c	688.605	1.80245	0.150033	12.0137	3.00941e-33	2.54686e-32	protein_coding	pdc	NE	intermediary metabolism and respiration
Rv0854	274.359	0.130388	0.200481	0.650375	0.51545	0.56268	protein_coding	NA	NE	conserved hypotheticals
Rv0855	278.344	0.200734	0.146989	1.36564	0.172051	0.208261	protein_coding	far	NE	lipid metabolism
Rv0856	508.125	1.85059	0.164659	11.2389	2.62583e-29	1.8905e-28	protein_coding	NA	NE	conserved hypotheticals
Rv0857	676.124	0.696024	0.126049	5.52184	3.35473e-08	7.99344e-08	protein_coding	NA	NE	conserved hypotheticals
Rv0858c	216.811	-1.85599	0.261362	-7.10123	1.23654e-12	3.89142e-12	protein_coding	dapC	NE	intermediary metabolism and respiration
Rv0859	2686.63	1.19406	0.0809554	14.7496	3.09406e-49	4.24162e-48	protein_coding	NA	NE	lipid metabolism
Rv0860	6114.35	1.60119	0.0994031	16.1081	2.23918e-58	3.88027e-57	protein_coding	fadB	NE	lipid metabolism
Rv0861c	1429.51	0.416633	0.133309	3.12532	0.00177609	0.00280573	protein_coding	ercc3	NE	information pathways
Rv0862c	458.502	-0.362133	0.172654	-2.09745	0.035954	0.0483453	protein_coding	NA	NE	conserved hypotheticals
Rv0863	640.408	-0.0123908	0.182642	-0.0678418	0.945912	0.954255	protein_coding	NA	NE	conserved hypotheticals
Rv0864	889.807	-0.93784	0.180016	-5.20976	1.89081e-07	4.27139e-07	protein_coding	moaC2	NE	intermediary metabolism and respiration
Rv0865	272.712	-0.792868	0.240345	-3.29888	0.00097073	0.00157576	protein_coding	mog	NE	intermediary metabolism and respiration
Rv0866	184.129	-1.0516	0.283951	-3.70344	0.000212696	0.000371963	protein_coding	moaE2	NE	intermediary metabolism and respiration
Rv0867c	2425.96	-4.61956	0.363681	-12.7022	5.74694e-37	5.53005e-36	protein_coding	rpfA	NE	cell wall and cell processes
Rv0868c	678.635	0.135945	0.160109	0.84908	0.395837	0.445219	protein_coding	moaD2	NE	intermediary metabolism and respiration
Rv0869c	732.162	1.81115	0.155492	11.6478	2.35322e-31	1.82911e-30	protein_coding	moaA2	NE	intermediary metabolism and respiration
Rv0870c	660.953	2.34219	0.172016	13.6161	3.21188e-42	3.58138e-41	protein_coding	NA	NE	cell wall and cell processes
Rv0871	1008.95	0.371022	0.162748	2.27973	0.0226237	0.0313365	protein_coding	cspB	NE	virulence, detoxification, adaptation
Rv0872c	1772.86	3.17151	0.287705	11.0235	2.94441e-28	2.00792e-27	protein_coding	PE_PGRS15	NE	PE/PPE
Rv0873	3247.45	0.970313	0.138337	7.01413	2.31377e-12	7.16876e-12	protein_coding	fadE10	NE	lipid metabolism
Rv0874c	151.281	2.63402	0.187627	14.0386	9.05179e-45	1.09469e-43	protein_coding	NA	NE	conserved hypotheticals
Rv0875c	255.765	-0.134587	0.195609	-0.688043	0.491426	0.540058	protein_coding	NA	NE	cell wall and cell processes
Rv0876c	1155.99	0.881458	0.139412	6.32267	2.57078e-10	7.16134e-10	protein_coding	NA	NE	cell wall and cell processes
Rv0877	1689.1	1.4692	0.172307	8.52664	1.50666e-17	6.2177e-17	protein_coding	NA	GA	conserved hypotheticals
Rv0878c	156.413	-1.07209	0.277068	-3.86942	0.000109092	0.000196888	protein_coding	PPE13	GA	PE/PPE
Rv0879c	201.37	-1.84969	0.262503	-7.04636	1.83657e-12	5.72122e-12	protein_coding	NA	NE	cell wall and cell processes
Rv0880	119.559	0.130408	0.23824	0.547383	0.584116	0.629738	protein_coding	NA	Uncertain	regulatory proteins
Rv0881	138.258	-0.294191	0.210664	-1.3965	0.162565	0.197736	protein_coding	NA	NE	intermediary metabolism and respiration
Rv0882	23.0907	0.33914	0.460371	0.736665	0.461326	0.510135	protein_coding	NA	NE	cell wall and cell processes
Rv0883c	834.561	-0.118626	0.133495	-0.888617	0.374209	0.422674	protein_coding	NA	ES	conserved hypotheticals
Rv0884c	1076.9	0.686682	0.178623	3.84431	0.000120891	0.000217007	protein_coding	serC	ES	intermediary metabolism and respiration
Rv0885	1612.76	3.71486	0.206677	17.9742	3.10034e-72	7.66091e-71	protein_coding	NA	NE	conserved hypotheticals
Rv0886	434.791	3.62592	0.195996	18.4999	2.0671e-76	5.5164e-75	protein_coding	fprB	NE	intermediary metabolism and respiration
Rv0887c	156.494	3.23552	0.181955	17.782	9.74989e-71	2.32314e-69	protein_coding	NA	NE	conserved hypotheticals
Rv0888	591.674	0.57631	0.321469	1.79274	0.0730141	0.093648	protein_coding	NA	NE	cell wall and cell processes
Rv0889c	617.754	-0.678815	0.172473	-3.93578	8.29282e-05	0.000151166	protein_coding	citA	NE	intermediary metabolism and respiration
Rv0890c	532.866	-2.45727	0.19356	-12.6951	6.29183e-37	6.03108e-36	protein_coding	NA	NE	regulatory proteins
Rv0891c	177.276	-1.14676	0.238626	-4.80568	1.54226e-06	3.26477e-06	protein_coding	NA	NE	regulatory proteins
Rv0892	411.543	-1.8699	0.194534	-9.61221	7.10057e-22	3.64873e-21	protein_coding	NA	NE	intermediary metabolism and respiration
Rv0893c	83.8494	-2.65242	0.468375	-5.66302	1.4873e-08	3.65256e-08	protein_coding	NA	NE	lipid metabolism
Rv0894	33.7155	-0.0188502	0.399339	-0.0472036	0.962351	0.968642	protein_coding	NA	NE	regulatory proteins
Rv0895	54.9937	-2.10121	0.565634	-3.71479	0.000203371	0.000356433	protein_coding	NA	NE	lipid metabolism
Rv0896	4357.2	-1.1009	0.141298	-7.79131	6.63196e-15	2.34521e-14	protein_coding	gltA2	GD	intermediary metabolism and respiration
Rv0897c	479.403	0.322276	0.165356	1.94899	0.0512972	0.0671493	protein_coding	NA	NE	intermediary metabolism and respiration
Rv0898c	315.978	1.1282	0.220462	5.11746	3.09674e-07	6.90599e-07	protein_coding	NA	Uncertain	conserved hypotheticals
Rv0899	387.832	1.16689	0.145473	8.02132	1.04615e-15	3.88833e-15	protein_coding	arfA	NE	cell wall and cell processes
Rv0900	27.5445	0.518022	0.368491	1.40579	0.159786	0.194947	protein_coding	arfB	NE	cell wall and cell processes
Rv0901	323.023	0.851988	0.167672	5.08128	3.74894e-07	8.26833e-07	protein_coding	arfC	NE	cell wall and cell processes
Rv0902c	708.705	0.216083	0.174616	1.23747	0.215912	0.256164	protein_coding	prrB	ES	regulatory proteins
Rv0903c	905.637	0.0652999	0.157182	0.41544	0.67782	0.717238	protein_coding	prrA	ES	regulatory proteins
Rv0904c	146.299	-0.354998	0.232195	-1.52888	0.126295	0.156519	protein_coding	accD3	NE	lipid metabolism
Rv0905	867.422	-1.05435	0.15391	-6.85043	7.36296e-12	2.2211e-11	protein_coding	echA6	NE	lipid metabolism
Rv0906	777.307	-0.239447	0.199791	-1.19849	0.230727	0.27261	protein_coding	NA	NE	conserved hypotheticals
Rv0907	745.759	-1.22803	0.183876	-6.67859	2.41252e-11	7.09576e-11	protein_coding	NA	NE	cell wall and cell processes
Rv0908	891.482	-2.84538	0.198867	-14.3079	1.95225e-46	2.47306e-45	protein_coding	ctpE	NE	cell wall and cell processes
Rv0909	401.125	-0.217775	0.277791	-0.783951	0.433069	0.482621	protein_coding	NA	NE	conserved hypotheticals
Rv0910	823.075	-0.235437	0.204451	-1.15156	0.249504	0.292378	protein_coding	NA	NE	conserved hypotheticals
Rv0911	307.896	0.141984	0.154758	0.917457	0.358903	0.406303	protein_coding	NA	NE	conserved hypotheticals
Rv0912	113.302	-1.89857	0.339754	-5.58807	2.29611e-08	5.5604e-08	protein_coding	NA	NE	cell wall and cell processes
Rv0913c	699.27	0.410741	0.143716	2.85801	0.00426303	0.00642747	protein_coding	NA	NE	intermediary metabolism and respiration
Rv0914c	390.758	0.55978	0.155012	3.6112	0.000304788	0.000524534	protein_coding	NA	NE	lipid metabolism
Rv0915c	74.6743	2.02053	0.221951	9.10347	8.74925e-20	3.99809e-19	protein_coding	PPE14	NE	PE/PPE
Rv0916c	56.4683	1.53904	0.241349	6.37683	1.80789e-10	5.08929e-10	protein_coding	PE7	NE	PE/PPE
Rv0917	478.677	0.930532	0.104677	8.88959	6.13344e-19	2.71295e-18	protein_coding	betP	NE	cell wall and cell processes
Rv0918	72.0123	0.0368262	0.362443	0.101606	0.91907	0.931637	protein_coding	NA	NE	conserved hypotheticals
Rv0919	77.3826	0.954778	0.278371	3.42988	0.000603841	0.00100339	protein_coding	NA	NE	intermediary metabolism and respiration
Rvnt14	68.5648	0.926986	0.238234	3.89107	9.98041e-05	0.00018094	tRNA	argT	NA	NA
Rv0920c	754.603	0.920124	0.14448	6.36852	1.90866e-10	5.35789e-10	protein_coding	NA	NE	insertion seqs and phages
Rv0921	491.914	-0.996268	0.280567	-3.55091	0.000383898	0.000654212	protein_coding	NA	NE	insertion seqs and phages
Rv0922	8509.21	0.740279	0.121112	6.11233	9.81844e-10	2.62021e-09	protein_coding	NA	NE	insertion seqs and phages
Rv0923c	269.64	-0.196759	0.187047	-1.05192	0.292835	0.3384	protein_coding	NA	NE	conserved hypotheticals
Rv0924c	151.728	0.28876	0.199824	1.44507	0.148439	0.182102	protein_coding	mntH	NE	cell wall and cell processes
Rv0925c	894.748	0.395643	0.250035	1.58235	0.11357	0.141362	protein_coding	NA	NE	conserved hypotheticals
Rv0926c	326.689	0.994599	0.146887	6.77117	1.27745e-11	3.81898e-11	protein_coding	NA	NE	conserved hypotheticals
Rv0927c	147.149	0.494326	0.196352	2.51754	0.0118176	0.0169555	protein_coding	NA	NE	intermediary metabolism and respiration
Rv0928	502.384	0.0396094	0.147328	0.268852	0.788043	0.817873	protein_coding	pstS3	NE	cell wall and cell processes
Rv0929	272.77	-0.30475	0.168014	-1.81383	0.0697035	0.0896316	protein_coding	pstC2	NE	cell wall and cell processes
Rv0930	331.008	-0.0341853	0.143299	-0.238559	0.811447	0.838684	protein_coding	pstA1	NE	cell wall and cell processes
Rv0931c	6381.74	-0.0544717	0.13344	-0.408211	0.683119	0.722082	protein_coding	pknD	GA	regulatory proteins
Rv0932c	8134.29	0.691544	0.0804098	8.60024	7.95481e-18	3.32391e-17	protein_coding	pstS2	NE	cell wall and cell processes
Rv0933	770.609	-0.817869	0.114767	-7.12632	1.03091e-12	3.25965e-12	protein_coding	pstB	NE	cell wall and cell processes
Rv0934	1714.91	-0.651641	0.202302	-3.22114	0.00127683	0.00204856	protein_coding	pstS1	NE	cell wall and cell processes
Rv0935	1419.31	-2.13298	0.235022	-9.07564	1.13008e-19	5.14058e-19	protein_coding	pstC1	NE	cell wall and cell processes
Rv0936	460.301	-2.76467	0.251358	-10.9989	3.8671e-28	2.62818e-27	protein_coding	pstA2	NE	cell wall and cell processes
Rv0937c	553.334	0.589842	0.187764	3.1414	0.00168142	0.00266352	protein_coding	mku	NE	information pathways
Rv0938	1563.95	-0.308795	0.152538	-2.02438	0.042931	0.0569426	protein_coding	ligD	NE	information pathways
Rv0939	1280.52	0.0935387	0.145369	0.643457	0.519928	0.566641	protein_coding	NA	NE	intermediary metabolism and respiration
Rv0940c	321.665	1.39287	0.148328	9.39052	5.97049e-21	2.9325e-20	protein_coding	NA	NE	intermediary metabolism and respiration
Rv0941c	462.8	1.52455	0.111839	13.6317	2.5938e-42	2.9084e-41	protein_coding	NA	NE	conserved hypotheticals
Rv0942	22.6292	1.88325	0.331513	5.68078	1.34081e-08	3.30498e-08	protein_coding	NA	NE	conserved hypotheticals
Rv0943c	16.2281	0.52046	0.561857	0.926322	0.354279	0.402092	protein_coding	NA	NE	intermediary metabolism and respiration
Rv0944	102.127	-1.3833	0.610032	-2.26759	0.0233542	0.0322591	protein_coding	NA	NE	information pathways
Rv0945	385.856	-1.72453	0.179098	-9.62895	6.03416e-22	3.11674e-21	protein_coding	NA	NE	intermediary metabolism and respiration
Rv0946c	514.158	0.791758	0.158381	4.99908	5.76047e-07	1.25731e-06	protein_coding	pgi	GD	intermediary metabolism and respiration
Rv0947c	96.901	-0.222051	0.278673	-0.796814	0.425559	0.475178	pseudogene	NA	NA	NA
Rv0948c	857.803	0.393877	0.207148	1.90143	0.0572457	0.0745219	protein_coding	NA	ES	intermediary metabolism and respiration
Rv0949	1528.48	-0.322974	0.100421	-3.21621	0.00129896	0.00207906	protein_coding	uvrD1	NE	information pathways
Rv0950c	1744.29	-2.66757	0.288369	-9.25054	2.23364e-20	1.06571e-19	protein_coding	NA	NE	conserved hypotheticals
Rv0951	3856.67	-2.89439	0.192054	-15.0707	2.52336e-51	3.76904e-50	protein_coding	sucC	ES	intermediary metabolism and respiration
Rv0952	2136	-2.77077	0.273081	-10.1463	3.44163e-24	1.97659e-23	protein_coding	sucD	ES	intermediary metabolism and respiration
Rv0953c	76.9693	-0.0680306	0.289587	-0.234923	0.814269	0.840515	protein_coding	NA	NE	intermediary metabolism and respiration
Rv0954	3638.28	-0.720975	0.16709	-4.31488	1.59687e-05	3.10003e-05	protein_coding	NA	NE	cell wall and cell processes
Rv0955	882.327	-1.09611	0.156689	-6.99546	2.64394e-12	8.16642e-12	protein_coding	NA	NE	cell wall and cell processes
Rv0956	171.849	-1.30111	0.224814	-5.78746	7.14574e-09	1.79563e-08	protein_coding	purN	ES	intermediary metabolism and respiration
Rv0957	804.268	-1.16609	0.180738	-6.45183	1.1051e-10	3.14407e-10	protein_coding	purH	ES	intermediary metabolism and respiration
Rv0958	662.707	1.07561	0.196815	5.46507	4.62717e-08	1.09342e-07	protein_coding	NA	NE	intermediary metabolism and respiration
Rv0959	656.008	1.4768	0.183839	8.03308	9.50554e-16	3.54289e-15	protein_coding	NA	NE	conserved hypotheticals
Rv0959A	63.7983	-0.646059	0.346914	-1.8623	0.0625603	0.0809664	protein_coding	vapB9	NE	virulence, detoxification, adaptation
Rv0960	174.347	-0.634102	0.244341	-2.59516	0.00945483	0.0137378	protein_coding	vapC9	NE	virulence, detoxification, adaptation
Rv0961	380.389	0.572304	0.23905	2.39407	0.0166625	0.0234776	protein_coding	NA	NE	cell wall and cell processes
Rv0962c	10.9092	0.963991	0.581655	1.65732	0.0974541	0.122603	protein_coding	lprP	NE	cell wall and cell processes
Rv0963c	39.4518	0.305563	0.367443	0.831593	0.405639	0.455348	protein_coding	NA	NE	conserved hypotheticals
Rv0964c	34.0749	-1.4856	0.571002	-2.60175	0.00927497	0.0134961	protein_coding	NA	NE	conserved hypotheticals
Rv0965c	150.795	-0.588074	0.219261	-2.68207	0.00731684	0.0107602	protein_coding	NA	NE	conserved hypotheticals
Rv0966c	791.41	-0.573785	0.148837	-3.85513	0.000115669	0.000208007	protein_coding	NA	NE	conserved hypotheticals
Rv0967	474.458	1.99175	0.175716	11.3351	8.79688e-30	6.47315e-29	protein_coding	csoR	Uncertain	regulatory proteins
Rv0968	248.435	1.95376	0.192731	10.1372	3.77705e-24	2.16303e-23	protein_coding	NA	NE	conserved hypotheticals
Rv0969	1251.27	1.54719	0.14957	10.3443	4.44328e-25	2.699e-24	protein_coding	ctpV	NE	cell wall and cell processes
Rv0970	475.3	-0.301038	0.174167	-1.72844	0.0839093	0.106631	protein_coding	NA	NE	cell wall and cell processes
Rv0971c	82.6706	-1.50439	0.437514	-3.4385	0.000584937	0.000974813	protein_coding	echA7	NE	lipid metabolism
Rv0972c	313.227	-1.15394	0.272472	-4.23507	2.28481e-05	4.36569e-05	protein_coding	fadE12	NE	lipid metabolism
Rv0973c	314.69	-1.62342	0.312612	-5.19308	2.06843e-07	4.65949e-07	protein_coding	accA2	NE	lipid metabolism
Rv0974c	193.544	-2.34542	0.49349	-4.75272	2.00702e-06	4.20414e-06	protein_coding	accD2	NE	lipid metabolism
Rv0975c	152.189	-2.49108	0.539684	-4.61581	3.91572e-06	8.01362e-06	protein_coding	fadE13	NE	lipid metabolism
Rv0976c	175.589	-1.11727	0.421939	-2.64795	0.00809811	0.0118656	protein_coding	NA	NE	conserved hypotheticals
Rv0977	281.723	0.654039	0.129461	5.052	4.37202e-07	9.59495e-07	protein_coding	PE_PGRS16	GA	PE/PPE
Rv0978c	35.4648	0.970571	1.29284	0.750725	0.452818	0.502114	protein_coding	PE_PGRS17	GA	PE/PPE
Rv0979c	14.1236	-0.215267	0.77664	-0.277177	0.781644	0.812074	protein_coding	NA	GA	conserved hypotheticals
Rv0979A	600.792	-0.49958	0.250873	-1.99136	0.046441	0.061233	protein_coding	rpmF	Uncertain	information pathways
Rv0980c	36.4991	0.400401	0.502681	0.796531	0.425723	0.475229	protein_coding	PE_PGRS18	GA	PE/PPE
Rv0981	1164.24	1.19364	0.199467	5.98416	2.17504e-09	5.66104e-09	protein_coding	mprA	GA	regulatory proteins
Rv0982	3660.42	1.15313	0.206572	5.58223	2.3745e-08	5.74326e-08	protein_coding	mprB	ES	regulatory proteins
Rv0983	7237.96	0.991259	0.218332	4.54015	5.62129e-06	1.13819e-05	protein_coding	pepD	NE	intermediary metabolism and respiration
Rv0984	3549.91	0.464883	0.207117	2.24455	0.0247973	0.0341465	protein_coding	moaB2	NE	intermediary metabolism and respiration
Rv0985c	212.53	0.583618	0.213419	2.73461	0.00624549	0.0092424	protein_coding	mscL	NE	cell wall and cell processes
Rv0986	428.018	0.117464	0.231848	0.506643	0.612405	0.655996	protein_coding	NA	NE	cell wall and cell processes
Rv0987	1019.44	0.500718	0.124266	4.0294	5.592e-05	0.000103251	protein_coding	NA	NE	cell wall and cell processes
Rv0988	674.283	0.586456	0.153848	3.81193	0.000137887	0.000246521	protein_coding	NA	NE	cell wall and cell processes
Rv0989c	335.282	-1.62844	0.237223	-6.8646	6.66755e-12	2.01588e-11	protein_coding	grcC2	NE	intermediary metabolism and respiration
Rv0990c	651.478	1.42496	0.25274	5.63803	1.72004e-08	4.19837e-08	protein_coding	NA	NE	conserved hypotheticals
Rv0991c	2384.29	1.09966	0.19442	5.65608	1.54873e-08	3.79643e-08	protein_coding	NA	NE	conserved hypotheticals
Rv0992c	130.128	-0.34707	0.297758	-1.16561	0.243772	0.286416	protein_coding	NA	NE	conserved hypotheticals
Rv0993	831.9	-0.758876	0.170924	-4.43985	9.00217e-06	1.79371e-05	protein_coding	galU	ES	intermediary metabolism and respiration
Rv0994	1085.87	-0.00957926	0.129786	-0.073808	0.941163	0.950663	protein_coding	moeA1	NE	intermediary metabolism and respiration
Rv0995	345.664	0.0753282	0.146266	0.515008	0.606547	0.650766	protein_coding	rimJ	NE	information pathways
Rv0996	1680.48	-0.895201	0.145172	-6.16648	6.98259e-10	1.88098e-09	protein_coding	NA	NE	cell wall and cell processes
Rvnt15	38.7213	0.138244	0.298411	0.463268	0.643172	0.685001	tRNA	alaV	NA	NA
Rv0997a	2434.07	-0.370304	0.162833	-2.27413	0.0229582	0.0317449	protein_coding	NA	NA	NA
Rv0997	1578.44	-1.23254	0.237155	-5.19721	2.02304e-07	4.56494e-07	protein_coding	NA	NE	conserved hypotheticals
Rv0998	429.746	0.643384	0.241668	2.66227	0.0077616	0.0113892	protein_coding	NA	NE	conserved hypotheticals
Rv0999	352.948	-1.74154	0.247117	-7.04742	1.82264e-12	5.68228e-12	protein_coding	NA	NE	conserved hypotheticals
Rv1000c	554.154	-0.807503	0.200815	-4.02113	5.79196e-05	0.000106844	protein_coding	NA	NE	conserved hypotheticals
Rv1001	577.605	1.15687	0.0893317	12.9503	2.34162e-38	2.37906e-37	protein_coding	arcA	NE	intermediary metabolism and respiration
Rv1002c	687.024	-1.37863	0.160915	-8.56744	1.05808e-17	4.40282e-17	protein_coding	NA	GD	cell wall and cell processes
Rv1003	157.94	-1.39116	0.314861	-4.41832	9.94697e-06	1.9702e-05	protein_coding	NA	NE	conserved hypotheticals
Rv1004c	271.246	0.643774	0.227932	2.82442	0.00473669	0.00710681	protein_coding	NA	NE	cell wall and cell processes
Rv1005c	354.402	1.72031	0.195302	8.80845	1.26891e-18	5.52112e-18	protein_coding	NA	ES	intermediary metabolism and respiration
Rv1006	2565.23	-0.551115	0.164809	-3.34396	0.000825924	0.00135111	protein_coding	NA	GA	conserved hypotheticals
Rv1007c	693.423	-0.819855	0.123303	-6.6491	2.94885e-11	8.63514e-11	protein_coding	metS	ES	information pathways
Rv1008	101.16	-1.97836	0.401696	-4.92503	8.43457e-07	1.8133e-06	protein_coding	tatD	GA	cell wall and cell processes
Rv1009	2422.6	-2.35975	0.135094	-17.4675	2.534e-68	5.69864e-67	protein_coding	rpfB	NE	cell wall and cell processes
Rv1010	604.581	-3.1224	0.242481	-12.8769	6.07412e-38	6.09391e-37	protein_coding	ksgA	NE	information pathways
Rv1011	371.684	-0.694943	0.191922	-3.62097	0.000293504	0.000506068	protein_coding	ispE	ES	intermediary metabolism and respiration
Rv1012	21.1382	-0.434968	0.471957	-0.921625	0.356724	0.404409	protein_coding	NA	NE	conserved hypotheticals
Rv1013	2405.71	-0.760571	0.240813	-3.15834	0.0015867	0.00251747	protein_coding	pks16	NE	lipid metabolism
Rv1014c	133.412	-1.67309	0.308177	-5.42899	5.66732e-08	1.33527e-07	protein_coding	pth	ES	intermediary metabolism and respiration
Rv1015c	562.617	-0.385614	0.178568	-2.15948	0.0308127	0.0418113	protein_coding	rplY	GD	information pathways
Rv1016c	497.737	-2.3471	0.199753	-11.75	7.05885e-32	5.61761e-31	protein_coding	lpqT	GA	cell wall and cell processes
Rv1017c	1813.87	-1.15423	0.124825	-9.24685	2.31201e-20	1.09786e-19	protein_coding	prsA	ES	intermediary metabolism and respiration
Rv1018c	960.383	-0.295677	0.124075	-2.38306	0.0171694	0.0241564	protein_coding	glmU	ES	cell wall and cell processes
Rvnt16	1.12166	-0.438826	1.58757	-0.276414	0.78223	0.812472	tRNA	glnT	NA	NA
Rv1019	591.006	2.47463	0.142526	17.3627	1.58084e-67	3.43918e-66	protein_coding	NA	NE	regulatory proteins
Rv1020	1072.25	-1.16567	0.178079	-6.54581	5.91753e-11	1.70416e-10	protein_coding	mfd	NE	information pathways
Rv1021	524.954	-1.08205	0.145013	-7.46178	8.53628e-14	2.83756e-13	protein_coding	NA	NE	conserved hypotheticals
Rv1022	321.785	-0.388674	0.157369	-2.46983	0.0135177	0.0192567	protein_coding	lpqU	NE	cell wall and cell processes
Rv1023	1143.17	-0.73412	0.222749	-3.29572	0.000981688	0.00159162	protein_coding	eno	GD	intermediary metabolism and respiration
Rv1024	238.247	0.212331	0.175036	1.21307	0.225102	0.266592	protein_coding	NA	ES	cell wall and cell processes
Rv1025	210.997	-0.696446	0.192447	-3.61889	0.000295869	0.000509843	protein_coding	NA	ES	conserved hypotheticals
Rv1026	155.428	-2.73088	0.405401	-6.73625	1.62528e-11	4.82641e-11	protein_coding	NA	NE	virulence, detoxification, adaptation
Rv1027c	115.243	2.27508	0.165242	13.7681	3.96425e-43	4.54696e-42	protein_coding	kdpE	NE	regulatory proteins
Rv1028c	336.534	1.90297	0.130579	14.5734	4.15013e-48	5.50098e-47	protein_coding	kdpD	NE	regulatory proteins
Rv1028A	15.9746	-0.361159	0.562651	-0.641889	0.520945	0.567493	protein_coding	kdpF	NE	cell wall and cell processes
Rv1029	176.71	0.115103	0.230831	0.498647	0.618028	0.661135	protein_coding	kdpA	NE	cell wall and cell processes
Rv1030	203.105	-0.434684	0.195651	-2.22173	0.0263013	0.0361057	protein_coding	kdpB	NE	cell wall and cell processes
Rv1031	84.9855	0.281696	0.247397	1.13864	0.254853	0.297838	protein_coding	kdpC	NE	cell wall and cell processes
Rv1032c	250.862	0.373705	0.139078	2.68702	0.00720936	0.010606	protein_coding	trcS	NE	regulatory proteins
Rv1033c	264.139	0.639703	0.163585	3.91052	9.20967e-05	0.00016727	protein_coding	trcR	GA	regulatory proteins
Rv1037c	10.8698	0.746434	0.670789	1.11277	0.265808	0.30949	protein_coding	esxI	NE	NA
Rv1038c	25.2078	1.51825	0.550048	2.76021	0.00577643	0.00857998	protein_coding	esxJ	NE	cell wall and cell processes
Rv1039c	47.9863	2.20978	0.286507	7.71284	1.23044e-14	4.27556e-14	protein_coding	PPE15	NE	PE/PPE
Rv1040c	29.182	1.78647	0.443089	4.03185	5.53384e-05	0.000102224	protein_coding	PE8	NE	PE/PPE
Rv1041c	9.95495	-0.628937	0.777135	-0.809303	0.418341	0.468556	protein_coding	NA	NE	insertion seqs and phages
Rv1042c	333.572	2.05671	0.165815	12.4037	2.49585e-35	2.22514e-34	protein_coding	NA	NE	NA
Rv1043c	414.637	-1.35555	0.187044	-7.24719	4.25495e-13	1.36808e-12	protein_coding	NA	GA	conserved hypotheticals
Rv1044	65.3716	-0.562649	0.446187	-1.26102	0.207303	0.246974	protein_coding	NA	ES	conserved hypotheticals
Rv1045	166.492	-0.592681	0.296265	-2.00051	0.0454452	0.0600188	protein_coding	NA	NE	conserved hypotheticals
Rv1047	4.34922	0.156474	1.08147	0.144687	0.884958	0.902314	protein_coding	NA	NE	NA
Rv1048c	278.83	-0.233339	0.265734	-0.878091	0.379894	0.428733	protein_coding	NA	NE	conserved hypotheticals
Rv1049	291.465	-1.52278	0.457173	-3.33085	0.00086581	0.0014129	protein_coding	NA	NE	regulatory proteins
Rv1050	325.763	-0.795001	0.450671	-1.76404	0.0777257	0.0991826	protein_coding	NA	NE	intermediary metabolism and respiration
Rv1051c	16.2667	0.317797	0.720922	0.440821	0.659343	0.699722	protein_coding	NA	NE	conserved hypotheticals
Rv1052	416.671	0.933947	0.199037	4.69234	2.70103e-06	5.59349e-06	protein_coding	NA	NE	conserved hypotheticals
Rvnt17	78.8656	-1.3316	0.375814	-3.54324	0.000395249	0.000672411	tRNA	leuX	NA	NA
Rv1056	237.657	1.00838	0.215342	4.6827	2.83114e-06	5.85083e-06	protein_coding	NA	NE	conserved hypotheticals
Rv1057	1931.66	-0.474402	0.934468	-0.507671	0.611684	0.655432	protein_coding	NA	NE	conserved hypotheticals
Rv1058	580.023	0.0638113	0.248696	0.256583	0.797501	0.825975	protein_coding	fadD14	NE	lipid metabolism
Rv1059	445.164	-0.401871	0.15488	-2.59472	0.00946672	0.0137501	protein_coding	NA	NE	conserved hypotheticals
Rv1060	444.587	-1.02987	0.17172	-5.99739	2.00518e-09	5.23256e-09	protein_coding	NA	NE	conserved hypotheticals
Rv1061	317.815	0.197308	0.150117	1.31436	0.188725	0.226595	protein_coding	NA	NE	conserved hypotheticals
Rv1062	90.7377	-0.577843	0.325772	-1.77377	0.0761019	0.0972346	protein_coding	NA	NE	conserved hypotheticals
Rv1063c	284.816	0.815276	0.153958	5.29543	1.18735e-07	2.7222e-07	protein_coding	NA	NE	conserved hypotheticals
Rv1064c	63.0017	0.712359	0.440285	1.61795	0.105673	0.132315	protein_coding	lpqV	NE	cell wall and cell processes
Rv1065	424.657	0.87739	0.172024	5.10038	3.38976e-07	7.51757e-07	protein_coding	NA	NE	conserved hypotheticals
Rv1066	151.14	-0.623757	0.337907	-1.84595	0.0649002	0.083751	protein_coding	NA	NE	conserved hypotheticals
Rv1067c	15.3779	-2.49321	1.25412	-1.98801	0.046811	0.0616859	protein_coding	PE_PGRS19	NE	PE/PPE
Rv1068c	35.8946	-1.82468	0.66742	-2.73393	0.00625842	0.00925812	protein_coding	PE_PGRS20	NE	PE/PPE
Rv1069c	583.253	-1.74081	0.223342	-7.79434	6.47476e-15	2.29367e-14	protein_coding	NA	NE	conserved hypotheticals
Rv1070c	587.736	-2.32926	0.244522	-9.52577	1.63827e-21	8.25942e-21	protein_coding	echA8	NE	lipid metabolism
Rv1071c	517.293	-2.50521	0.239359	-10.4663	1.23337e-25	7.67837e-25	protein_coding	echA9	NE	lipid metabolism
Rv1072	31232.6	2.05032	0.194433	10.5451	5.35066e-26	3.41062e-25	protein_coding	NA	NE	cell wall and cell processes
Rv1073	8041.54	1.65609	0.263112	6.29425	3.0888e-10	8.55153e-10	protein_coding	NA	GA	conserved hypotheticals
Rv1074c	2779.88	-0.263843	0.108742	-2.42632	0.0152528	0.0215825	protein_coding	fadA3	GA	lipid metabolism
Rv1075c	154.788	-1.21274	0.289923	-4.18297	2.87729e-05	5.44577e-05	protein_coding	NA	NE	cell wall and cell processes
Rv1076	624.366	-0.685771	0.215917	-3.17609	0.00149275	0.00237404	protein_coding	lipU	NE	intermediary metabolism and respiration
Rv1077	1233.63	-1.06291	0.148317	-7.16647	7.69569e-13	2.44297e-12	protein_coding	cbs	NE	intermediary metabolism and respiration
Rv1078	2240.05	-0.77384	0.182296	-4.24496	2.1863e-05	4.18543e-05	protein_coding	NA	NE	conserved hypotheticals
Rv1079	1265.45	-1.52028	0.171646	-8.85708	8.21405e-19	3.62124e-18	protein_coding	metB	NE	intermediary metabolism and respiration
Rv1080c	3068.03	0.189763	0.116763	1.6252	0.104121	0.130453	protein_coding	greA	NE	information pathways
Rv1081c	109.118	1.65471	0.158919	10.4123	2.17998e-25	1.34253e-24	protein_coding	NA	NE	cell wall and cell processes
Rv1082	668.986	0.952135	0.123054	7.73751	1.01382e-14	3.54128e-14	protein_coding	mca	NE	virulence, detoxification, adaptation
Rv1083	151.662	0.400328	0.201644	1.98532	0.0471088	0.061991	protein_coding	NA	NE	conserved hypotheticals
Rv1084	227.945	0.399832	0.223612	1.78806	0.0737655	0.0944907	protein_coding	NA	NE	conserved hypotheticals
Rv1085c	335.721	-1.06648	0.196889	-5.41665	6.07255e-08	1.42488e-07	protein_coding	NA	NE	virulence, detoxification, adaptation
Rv1086	728.607	1.13583	0.128678	8.82696	1.07556e-18	4.70543e-18	protein_coding	NA	NE	cell wall and cell processes
Rv1087	229.316	1.87	0.314793	5.94042	2.84285e-09	7.34662e-09	protein_coding	PE_PGRS21	NE	PE/PPE
Rv1088	18.3236	0.504439	0.512943	0.983421	0.3254	0.372804	protein_coding	PE9	NE	PE/PPE
Rv1088a	38.5572	0.0335536	0.400351	0.0838105	0.933207	0.944033	protein_coding	NA	NA	NA
Rv1091	89.7226	-0.509681	0.509107	-1.00113	0.316765	0.363639	protein_coding	PE_PGRS22	NE	PE/PPE
Rv1092c	335.818	-1.7337	0.231995	-7.47299	7.83907e-14	2.60846e-13	protein_coding	coaA	ES	intermediary metabolism and respiration
RVnc0034	48.769	2.83646	0.26958	10.5217	6.85924e-26	4.33084e-25	ncRNA	MTS0858	NA	NA
Rv1093	1646.38	-0.352093	0.150208	-2.34404	0.0190763	0.026635	protein_coding	glyA1	ES	intermediary metabolism and respiration
Rv1094	9737.47	0.231212	0.2051	1.12731	0.25961	0.302839	protein_coding	desA2	ES	lipid metabolism
Rv1095	4033.5	0.913523	0.0939403	9.72451	2.37047e-22	1.25019e-21	protein_coding	phoH2	NE	intermediary metabolism and respiration
Rv1096	1338.38	0.0870141	0.174378	0.498998	0.617781	0.661047	protein_coding	NA	NE	intermediary metabolism and respiration
Rv1097c	815.279	-1.67039	0.18096	-9.23072	2.6882e-20	1.26897e-19	protein_coding	NA	NE	cell wall and cell processes
Rv1098c	1096.01	-1.75244	0.155012	-11.3052	1.2365e-29	9.03232e-29	protein_coding	fum	ES	intermediary metabolism and respiration
Rv1099c	574.653	-2.2211	0.195775	-11.3452	7.83685e-30	5.77733e-29	protein_coding	glpX	NE	intermediary metabolism and respiration
Rv1100	441.306	0.697098	0.216761	3.21598	0.00129999	0.00207988	protein_coding	NA	NE	conserved hypotheticals
Rv1101c	791.78	-0.311783	0.177796	-1.7536	0.0794988	0.101219	protein_coding	NA	NE	cell wall and cell processes
Rv1102c	809.899	-0.776488	0.167529	-4.63494	3.57036e-06	7.3406e-06	protein_coding	mazF3	NE	virulence, detoxification, adaptation
Rv1103c	357.882	0.219187	0.219992	0.99634	0.319085	0.366093	protein_coding	mazE3	NE	virulence, detoxification, adaptation
Rv1106c	638.123	-0.491681	0.155488	-3.16219	0.00156589	0.00248653	protein_coding	NA	NE	intermediary metabolism and respiration
Rv1107c	338.907	-2.59002	0.432542	-5.98789	2.1258e-09	5.53648e-09	protein_coding	xseB	NE	information pathways
Rv1108c	534.314	-1.10996	0.189463	-5.85843	4.67255e-09	1.18984e-08	protein_coding	xseA	NE	information pathways
Rv1109c	2077.13	0.996581	0.101571	9.81172	1.00249e-22	5.40103e-22	protein_coding	NA	NE	conserved hypotheticals
Rv1110	1756.73	1.69072	0.134983	12.5255	5.41689e-36	4.99627e-35	protein_coding	lytB2	ES	cell wall and cell processes
Rv1111c	999.064	-1.71498	0.153939	-11.1407	7.95219e-29	5.63409e-28	protein_coding	NA	ESD	conserved hypotheticals
Rv1112	129.392	-0.964369	0.277507	-3.47511	0.000510641	0.000857064	protein_coding	NA	NE	conserved hypotheticals
Rv1113	51.1896	-0.0512343	0.347369	-0.147492	0.882743	0.900286	protein_coding	vapB32	NE	virulence, detoxification, adaptation
Rv1114	133.715	-0.816059	0.25042	-3.25876	0.00111899	0.00180326	protein_coding	vapC32	NE	virulence, detoxification, adaptation
Rv1115	85.264	-3.60272	0.731167	-4.92736	8.33471e-07	1.79376e-06	protein_coding	NA	NE	cell wall and cell processes
Rv1116	27.1178	-3.06686	1.0106	-3.03471	0.00240771	0.00375022	protein_coding	NA	NE	conserved hypotheticals
Rv1117	778.828	0.732359	0.140479	5.2133	1.85515e-07	4.19557e-07	protein_coding	NA	NE	conserved hypotheticals
Rv1118c	169.478	-0.0830815	0.208231	-0.398987	0.689903	0.727716	protein_coding	NA	NE	conserved hypotheticals
Rv1119c	0.332824	1.05392	2.50307	0.421049	0.673719	0.713432	protein_coding	NA	Uncertain	conserved hypotheticals
Rv1120c	14.0551	-0.274494	0.790851	-0.347087	0.728526	0.762428	protein_coding	NA	NE	conserved hypotheticals
Rv1121	2902.71	-0.256523	0.125253	-2.04803	0.0405569	0.0539545	protein_coding	zwf1	NE	intermediary metabolism and respiration
Rv1122	1144.78	-1.17565	0.181594	-6.47405	9.54087e-11	2.72023e-10	protein_coding	gnd2	ES	intermediary metabolism and respiration
Rv1123c	399.601	-1.08389	0.178376	-6.07645	1.22873e-09	3.25306e-09	protein_coding	bpoB	NE	virulence, detoxification, adaptation
Rv1124	170.036	-0.711361	0.261487	-2.72044	0.00651948	0.00961942	protein_coding	ephC	NE	virulence, detoxification, adaptation
Rv1125	128.536	-1.08822	0.298205	-3.64925	0.000263011	0.000455772	protein_coding	NA	NE	conserved hypotheticals
Rv1126c	423.696	0.187518	0.144414	1.29848	0.194124	0.232379	protein_coding	NA	NE	conserved hypotheticals
Rv1127c	1281.15	0.39326	0.121483	3.23718	0.00120719	0.00194071	protein_coding	ppdK	NE	intermediary metabolism and respiration
Rv1128c	1124.68	-0.00137463	0.179989	-0.0076373	0.993906	0.994901	protein_coding	NA	NE	insertion seqs and phages
Rv1129c	539.759	0.936038	0.345322	2.71063	0.00671563	0.00989789	protein_coding	NA	NE	regulatory proteins
Rv1130	3117.03	2.56881	0.434583	5.91098	3.40088e-09	8.73234e-09	protein_coding	prpD	NE	intermediary metabolism and respiration
Rv1131	2496.2	2.30178	0.478206	4.81337	1.4841e-06	3.1483e-06	protein_coding	prpC	NE	intermediary metabolism and respiration
Rv1132	936.69	-0.530151	0.133638	-3.96708	7.27593e-05	0.000133237	protein_coding	NA	NE	cell wall and cell processes
Rv1133c	10863.7	-1.46824	0.247862	-5.92362	3.14935e-09	8.1021e-09	protein_coding	metE	ES	intermediary metabolism and respiration
Rv1134	18.3939	0.415343	0.520023	0.798701	0.424464	0.474352	protein_coding	NA	NE	conserved hypotheticals
Rv1135c	145.893	0.867957	0.170049	5.10416	3.3226e-07	7.38499e-07	protein_coding	PPE16	NE	PE/PPE
Rv1138a	16.3511	-2.56528	1.2009	-2.13614	0.0326681	0.0441642	protein_coding	NA	NA	NA
Rv1138c	153.428	2.58579	0.160853	16.0755	3.78935e-58	6.48238e-57	protein_coding	NA	NE	intermediary metabolism and respiration
Rv1139c	270.995	3.05357	0.120327	25.3773	4.49656e-142	3.74994e-140	protein_coding	NA	NE	cell wall and cell processes
Rv1140	609.786	0.26966	0.127694	2.11177	0.0347066	0.0467621	protein_coding	NA	NE	cell wall and cell processes
Rv1141c	220.908	0.300026	0.165016	1.81816	0.0690399	0.0888068	protein_coding	echA11	NE	lipid metabolism
Rv1142c	582.378	-1.70311	0.235679	-7.22638	4.96033e-13	1.59104e-12	protein_coding	echA10	NE	lipid metabolism
Rv1143	399.762	-1.10151	0.159868	-6.89012	5.57437e-12	1.6969e-11	protein_coding	mcr	GA	lipid metabolism
Rv1144	166.953	-2.11981	0.334493	-6.33739	2.33689e-10	6.53252e-10	protein_coding	NA	GA	intermediary metabolism and respiration
Rv1145	113.49	1.89192	0.174144	10.8641	1.70967e-27	1.13873e-26	protein_coding	NA	GA	cell wall and cell processes
Rv1146	197.894	0.549661	0.166743	3.29645	0.000979146	0.00158814	protein_coding	NA	GA	cell wall and cell processes
Rv1147	73.121	0.386133	0.268865	1.43616	0.150957	0.184909	protein_coding	NA	GA	conserved hypotheticals
Rv1148c	3358.87	2.61827	0.249548	10.492	9.39687e-26	5.90513e-25	protein_coding	NA	NE	insertion seqs and phages
Rv1149	13.7687	2.63529	0.601257	4.38296	1.17077e-05	2.29736e-05	protein_coding	NA	NE	insertion seqs and phages
Rv1150	5.15635	1.37611	0.766249	1.79591	0.0725092	0.0930601	pseudogene	NA	NA	NA
Rv1151c	194.862	0.156582	0.184	0.850991	0.394774	0.444149	protein_coding	NA	NE	regulatory proteins
Rv1152	400.31	0.580182	0.187467	3.09485	0.00196914	0.00309116	protein_coding	NA	NE	regulatory proteins
Rv1153c	164.069	0.516105	0.175786	2.93599	0.00332486	0.00508972	protein_coding	omt	NE	lipid metabolism
Rv1154c	190.572	0.808247	0.195425	4.13584	3.53653e-05	6.637e-05	protein_coding	NA	NE	conserved hypotheticals
Rv1155	834.914	1.24949	0.12139	10.2932	7.56275e-25	4.52522e-24	protein_coding	NA	NE	intermediary metabolism and respiration
Rv1155a	175.754	0.614845	0.191438	3.21172	0.00131942	0.0021076	protein_coding	NA	NA	NA
Rv1156	2334.48	-0.230773	0.151982	-1.51843	0.128907	0.15956	protein_coding	NA	NE	conserved hypotheticals
Rv1157c	648.943	-0.629593	0.19536	-3.22273	0.00126976	0.00203804	protein_coding	NA	NE	conserved hypotheticals
RVnc0012	74.0797	-2.27372	0.562538	-4.04189	5.30224e-05	9.80363e-05	ncRNA	mcr10	NA	NA
Rv1158c	442.515	-0.578568	0.254373	-2.27449	0.0229366	0.031726	protein_coding	NA	NE	conserved hypotheticals
Rv1159	420.902	0.405686	0.165292	2.45436	0.0141136	0.020013	protein_coding	pimE	NE	cell wall and cell processes
Rv1159A	493.773	2.83453	0.195086	14.5296	7.8672e-48	1.03935e-46	protein_coding	NA	NE	conserved hypotheticals
Rv1160	137.182	-0.943749	0.262094	-3.6008	0.000317241	0.000545028	protein_coding	mutT2	NE	information pathways
Rv1161	17656.7	4.25759	0.130299	32.6756	3.4643e-234	7.29873e-232	protein_coding	narG	NE	intermediary metabolism and respiration
Rv1162	4644.55	3.38513	0.132707	25.5082	1.59779e-143	1.39043e-141	protein_coding	narH	NE	intermediary metabolism and respiration
Rv1163	539.287	3.65856	0.128788	28.4077	1.62509e-177	2.16841e-175	protein_coding	narJ	NE	intermediary metabolism and respiration
Rv1164	688.436	3.24489	0.197253	16.4504	8.32583e-61	1.56471e-59	protein_coding	narI	NE	intermediary metabolism and respiration
Rv1165	931.099	0.294377	0.104713	2.81126	0.00493472	0.00737904	protein_coding	typA	NE	information pathways
Rv1166	1030.54	-0.273724	0.13092	-2.09077	0.0365485	0.0490952	protein_coding	lpqW	ES	cell wall and cell processes
Rv1167c	463.458	0.306372	0.114767	2.66953	0.00759583	0.0111541	protein_coding	NA	NE	regulatory proteins
Rv1168c	853.445	1.53598	0.112767	13.6208	3.01222e-42	3.36813e-41	protein_coding	PPE17	NE	PE/PPE
Rv1169c	360.526	2.5586	0.221733	11.5391	8.37953e-31	6.40138e-30	protein_coding	lipX	NE	PE/PPE
Rv1170	441.813	0.088155	0.126409	0.697377	0.485567	0.534431	protein_coding	mshB	NE	intermediary metabolism and respiration
Rv1171	521.415	1.64904	0.246357	6.69371	2.17588e-11	6.41388e-11	protein_coding	NA	NE	conserved hypotheticals
Rv1172c	1813.34	1.03732	0.113162	9.16666	4.87915e-20	2.25534e-19	protein_coding	PE12	NE	PE/PPE
Rv1173	3521.65	-0.525818	0.111154	-4.73055	2.23914e-06	4.66353e-06	protein_coding	fbiC	NE	intermediary metabolism and respiration
Rv1174c	3309.68	1.86901	0.149197	12.5272	5.30144e-36	4.90108e-35	protein_coding	TB8.4	NE	cell wall and cell processes
Rv1175c	1121.07	-0.746253	0.107417	-6.94727	3.72425e-12	1.14151e-11	protein_coding	fadH	NE	lipid metabolism
Rv1176c	151.596	-1.38882	0.309074	-4.49348	7.00681e-06	1.40593e-05	protein_coding	NA	NE	conserved hypotheticals
Rv1177	2229.33	0.112506	0.149707	0.751507	0.452348	0.501731	protein_coding	fdxC	ES	intermediary metabolism and respiration
Rv1178	2404.73	-1.66718	0.133877	-12.453	1.34607e-35	1.21359e-34	protein_coding	NA	NE	intermediary metabolism and respiration
Rv1179c	827.356	1.16156	0.136517	8.50859	1.76067e-17	7.24353e-17	protein_coding	NA	NE	conserved hypotheticals
Rv1180	3098.02	4.10799	0.247995	16.5648	1.25167e-61	2.39734e-60	protein_coding	pks3	NE	lipid metabolism
Rv1181	8384.69	3.78784	0.165974	22.822	2.77596e-115	1.65853e-113	protein_coding	pks4	NE	lipid metabolism
Rv1182	3350.7	3.81469	0.182059	20.953	1.76229e-97	6.65515e-96	protein_coding	papA3	NE	lipid metabolism
Rv1183	3296.2	2.3942	0.190426	12.5729	2.97592e-36	2.77683e-35	protein_coding	mmpL10	NE	cell wall and cell processes
Rv1184c	3129.39	3.50163	0.238853	14.6602	1.15876e-48	1.56707e-47	protein_coding	NA	NE	cell wall and cell processes
Rv1185c	4661.8	0.645449	0.159673	4.04233	5.29236e-05	9.79442e-05	protein_coding	fadD21	NE	lipid metabolism
Rv1186c	458.71	1.96355	0.192346	10.2084	1.81768e-24	1.06377e-23	protein_coding	NA	NE	conserved hypotheticals
Rv1187	261.576	1.92461	0.149124	12.9061	4.15936e-38	4.20452e-37	protein_coding	rocA	NE	intermediary metabolism and respiration
Rv1188	108.772	2.3361	0.165235	14.138	2.21404e-45	2.72701e-44	protein_coding	NA	NE	intermediary metabolism and respiration
Rv1189	123.25	1.38853	0.189558	7.32511	2.38704e-13	7.74966e-13	protein_coding	sigI	NE	information pathways
Rv1190	47.8804	1.53167	0.296557	5.16484	2.40642e-07	5.40566e-07	protein_coding	NA	NE	conserved hypotheticals
Rv1191	198.022	-1.31608	0.224226	-5.86944	4.37282e-09	1.11514e-08	protein_coding	NA	NE	conserved hypotheticals
Rv1192	2201.79	-0.602235	0.154556	-3.89654	9.75762e-05	0.000176981	protein_coding	NA	NE	conserved hypotheticals
Rv1193	619.251	-0.814207	0.184061	-4.42356	9.70863e-06	1.92489e-05	protein_coding	fadD36	NE	lipid metabolism
Rv1194c	2590.44	0.484461	0.109137	4.43903	9.0364e-06	1.79964e-05	protein_coding	NA	NE	conserved hypotheticals
Rv1195	5197.25	-4.35391	0.500791	-8.69405	3.49733e-18	1.4957e-17	protein_coding	PE13	GA	PE/PPE
Rv1196	8340.65	-2.88628	0.463932	-6.22135	4.92901e-10	1.3459e-09	protein_coding	PPE18	GA	PE/PPE
Rv1197	5923.65	-2.67591	0.367575	-7.27992	3.34026e-13	1.07831e-12	protein_coding	esxK	GA	cell wall and cell processes
Rv1198	9082.22	-1.43792	0.274913	-5.23046	1.69093e-07	3.83284e-07	protein_coding	esxL	GA	cell wall and cell processes
Rv1199c	34.7332	2.17887	0.47207	4.61557	3.9202e-06	8.01868e-06	protein_coding	NA	NE	NA
Rv1200	941.195	0.698286	0.180844	3.86125	0.000112807	0.000203162	protein_coding	NA	NE	cell wall and cell processes
Rv1201c	1515.99	-2.1106	0.201484	-10.4753	1.12191e-25	7.00622e-25	protein_coding	dapD	ES	intermediary metabolism and respiration
Rv1202	541.328	0.401962	0.13249	3.0339	0.00241412	0.00375583	protein_coding	dapE	ES	intermediary metabolism and respiration
Rv1203c	21.9736	-0.214826	0.497482	-0.431826	0.665868	0.706085	protein_coding	NA	NE	conserved hypotheticals
Rv1204c	302.357	-0.812535	0.209388	-3.88053	0.000104231	0.000188528	protein_coding	NA	NE	conserved hypotheticals
Rv1205	352.371	1.40275	0.179681	7.80692	5.86034e-15	2.08154e-14	protein_coding	NA	NE	conserved hypotheticals
Rv1206	705.804	1.17767	0.119546	9.85117	6.77482e-23	3.68473e-22	protein_coding	fadD6	NE	lipid metabolism
Rv1207	555.154	-0.907094	0.195145	-4.6483	3.34685e-06	6.89169e-06	protein_coding	folP2	NE	intermediary metabolism and respiration
Rv1208	693.919	-0.977722	0.126818	-7.70964	1.26169e-14	4.38036e-14	protein_coding	gpgS	ES	intermediary metabolism and respiration
Rv1209	339.577	-0.750789	0.33302	-2.25449	0.0241654	0.0333336	protein_coding	NA	NE	conserved hypotheticals
Rv1210	1053.19	0.0427261	0.231652	0.18444	0.853668	0.875092	protein_coding	tagA	NE	information pathways
Rv1211	2859.75	-0.0294866	0.273986	-0.107621	0.914297	0.927974	protein_coding	NA	NE	conserved hypotheticals
Rv1212c	147.708	0.00335809	0.191041	0.0175779	0.985976	0.988256	protein_coding	glgA	NE	intermediary metabolism and respiration
Rv1213	543.415	0.704797	0.127997	5.50634	3.66373e-08	8.6832e-08	protein_coding	glgC	NE	intermediary metabolism and respiration
Rv1214c	85.686	-1.01701	0.324157	-3.13738	0.00170465	0.00269818	protein_coding	PE14	NE	PE/PPE
Rv1215c	499.963	-0.420728	0.122589	-3.43203	0.000599092	0.000996744	protein_coding	NA	NE	conserved hypotheticals
Rv1216c	378.457	-1.0044	0.206941	-4.85356	1.21263e-06	2.58062e-06	protein_coding	NA	NE	cell wall and cell processes
Rv1217c	421.43	-1.88801	0.28462	-6.63346	3.27906e-11	9.58808e-11	protein_coding	NA	NE	cell wall and cell processes
Rv1218c	360.071	-1.91616	0.236873	-8.08941	5.99564e-16	2.27925e-15	protein_coding	NA	NE	cell wall and cell processes
Rv1219c	234.375	-2.80793	0.359571	-7.80911	5.7592e-15	2.04743e-14	protein_coding	NA	NE	regulatory proteins
Rv1220c	384.63	-3.80701	0.36846	-10.3322	5.03767e-25	3.05542e-24	protein_coding	NA	NE	intermediary metabolism and respiration
Rv1221	11925.8	1.14569	0.286167	4.00357	6.23926e-05	0.000114884	protein_coding	sigE	NE	information pathways
Rv1222	2068.25	1.32392	0.209183	6.329	2.46751e-10	6.88802e-10	protein_coding	rseA	Uncertain	information pathways
Rv1223	6713.86	0.537682	0.129951	4.13756	3.51017e-05	6.59682e-05	protein_coding	htrA	ES	intermediary metabolism and respiration
Rv1224	1311.2	-0.380379	0.147772	-2.57409	0.0100505	0.0145716	protein_coding	tatB	GD	cell wall and cell processes
Rv1225c	108.458	0.615533	0.219034	2.81022	0.00495081	0.00740034	protein_coding	NA	NE	conserved hypotheticals
Rv1226c	148.314	-0.989925	0.290781	-3.40437	0.000663174	0.00109517	protein_coding	NA	NE	cell wall and cell processes
Rv1227c	68.1994	-0.846489	0.411689	-2.05614	0.0397693	0.0529773	protein_coding	NA	NE	cell wall and cell processes
Rv1228	136.238	1.54037	0.17614	8.74518	2.2267e-18	9.6362e-18	protein_coding	lpqX	GA	cell wall and cell processes
Rv1228a	33.0374	2.07587	0.359882	5.76819	8.0127e-09	2.00343e-08	protein_coding	NA	NA	NA
Rv1229c	1458.02	0.47155	0.111946	4.2123	2.52787e-05	4.81631e-05	protein_coding	mrp	ES	intermediary metabolism and respiration
Rv1230c	426.612	0.490361	0.132162	3.7103	0.000207014	0.000362501	protein_coding	NA	NE	cell wall and cell processes
Rv1231c	339.272	-0.831785	0.237057	-3.5088	0.000450132	0.000760286	protein_coding	NA	NE	cell wall and cell processes
Rv1232c	507.786	-1.20165	0.226617	-5.30256	1.14193e-07	2.62559e-07	protein_coding	NA	NE	conserved hypotheticals
Rv1233c	812.594	-2.5301	0.194125	-13.0334	7.90545e-39	8.13509e-38	protein_coding	NA	NE	cell wall and cell processes
Rv1234	707.55	0.462575	0.151044	3.06252	0.00219479	0.00343059	protein_coding	NA	NE	cell wall and cell processes
Rv1235	437.245	0.471063	0.125854	3.74294	0.000181882	0.000321379	protein_coding	lpqY	NE	cell wall and cell processes
Rv1236	288.716	0.729312	0.130761	5.57746	2.44059e-08	5.88891e-08	protein_coding	sugA	NE	cell wall and cell processes
Rv1237	290.841	0.0969933	0.165677	0.585436	0.558255	0.603964	protein_coding	sugB	NE	cell wall and cell processes
Rv1238	824.329	0.517345	0.148618	3.48104	0.000499469	0.000839732	protein_coding	sugC	NE	cell wall and cell processes
Rv1239c	603.648	1.83893	0.109787	16.7499	5.67066e-63	1.11273e-61	protein_coding	corA	NE	cell wall and cell processes
Rv1240	1399.62	-3.1792	0.235814	-13.4818	2.00057e-41	2.19405e-40	protein_coding	mdh	NE	intermediary metabolism and respiration
Rv1241	325.366	-4.40147	0.428065	-10.2822	8.47355e-25	5.06263e-24	protein_coding	vapB33	Uncertain	virulence, detoxification, adaptation
Rv1242	154.061	-3.353	0.397677	-8.43146	3.41377e-17	1.38593e-16	protein_coding	vapC33	NE	virulence, detoxification, adaptation
Rv1243c	38.7437	-0.438854	0.494653	-0.887196	0.374973	0.423418	protein_coding	PE_PGRS23	NE	PE/PPE
Rv1244	224.244	-2.80515	0.323313	-8.67627	4.08964e-18	1.74158e-17	protein_coding	lpqZ	NE	cell wall and cell processes
Rv1245c	378.967	0.322851	0.175255	1.84218	0.065449	0.0843775	protein_coding	NA	NE	intermediary metabolism and respiration
Rv1246c	104.236	-0.823599	0.377609	-2.18109	0.0291771	0.03974	protein_coding	relE	NE	virulence, detoxification, adaptation
Rv1247c	331.563	0.0922272	0.192815	0.47832	0.632423	0.67473	protein_coding	relB	NE	virulence, detoxification, adaptation
Rv1248c	5350.42	1.10834	0.124273	8.91862	4.7213e-19	2.0976e-18	protein_coding	NA	NE	intermediary metabolism and respiration
Rv1249c	582.597	0.0207748	0.136215	0.152515	0.878781	0.897617	protein_coding	NA	NE	cell wall and cell processes
Rv1250	318.476	1.47236	0.132767	11.0898	1.40624e-28	9.84122e-28	protein_coding	NA	NE	cell wall and cell processes
Rv1251c	633.92	-1.82064	0.19339	-9.41433	4.76112e-21	2.35876e-20	protein_coding	NA	NE	conserved hypotheticals
Rv1252c	327.02	-1.87841	0.252191	-7.44837	9.45041e-14	3.13162e-13	protein_coding	lprE	NE	cell wall and cell processes
Rv1253	705.332	1.30599	0.117182	11.145	7.5749e-29	5.3763e-28	protein_coding	deaD	NE	information pathways
Rv1254	563.533	0.928379	0.186443	4.97941	6.3777e-07	1.38599e-06	protein_coding	NA	ES	intermediary metabolism and respiration
Rv1255c	70.0693	-0.76998	0.349319	-2.20423	0.027508	0.0376718	protein_coding	NA	NE	regulatory proteins
Rv1256c	127.025	-1.35946	0.339451	-4.00487	6.2052e-05	0.000114415	protein_coding	cyp130	NE	intermediary metabolism and respiration
Rv1257c	1006.17	-0.422135	0.132151	-3.19433	0.00140156	0.00223435	protein_coding	NA	NE	intermediary metabolism and respiration
Rv1258c	172.493	0.100875	0.22671	0.444951	0.656355	0.697106	protein_coding	NA	NE	cell wall and cell processes
Rv1259	81.3088	-0.0404954	0.332508	-0.121788	0.903067	0.918673	protein_coding	udgB	NE	information pathways
Rv1260	737.277	-1.41952	0.172234	-8.24183	1.69598e-16	6.64288e-16	protein_coding	NA	NE	intermediary metabolism and respiration
Rv1261c	291.67	0.871152	0.173099	5.03269	4.83637e-07	1.05908e-06	protein_coding	NA	NE	conserved hypotheticals
Rv1262c	200.216	0.486015	0.172703	2.81417	0.00489036	0.00732091	protein_coding	NA	NE	conserved hypotheticals
Rv1263	152.085	-2.6023	0.378905	-6.86797	6.51231e-12	1.97043e-11	protein_coding	amiB2	NE	intermediary metabolism and respiration
Rv1264	1151.19	-0.814	0.129325	-6.29424	3.08906e-10	8.55153e-10	protein_coding	NA	NE	intermediary metabolism and respiration
RVnc0013	188.681	2.03673	0.20246	10.0599	8.3074e-24	4.69034e-23	ncRNA	mcr11	NA	NA
Rv1265	3090.86	1.01436	0.187754	5.40259	6.5687e-08	1.535e-07	protein_coding	NA	NE	conserved hypotheticals
Rv1266c	546.337	1.08209	0.113445	9.53844	1.44992e-21	7.3283e-21	protein_coding	pknH	NE	regulatory proteins
Rv1267c	150.869	1.11865	0.219292	5.10118	3.37535e-07	7.49391e-07	protein_coding	embR	NE	regulatory proteins
Rv1268c	36.7478	1.53035	0.259821	5.89001	3.86177e-09	9.89038e-09	protein_coding	NA	NE	conserved hypotheticals
Rv1269c	163.489	1.37237	0.143948	9.5338	1.5163e-21	7.65414e-21	protein_coding	NA	NE	cell wall and cell processes
Rv1270c	438.965	0.498531	0.135061	3.69115	0.000223239	0.000389548	protein_coding	lprA	NE	cell wall and cell processes
Rv1271c	75.6833	-0.987845	0.361101	-2.73565	0.00622576	0.00921661	protein_coding	NA	NE	cell wall and cell processes
Rv1272c	452.945	-0.92887	0.156392	-5.93938	2.86103e-09	7.38408e-09	protein_coding	NA	NE	cell wall and cell processes
Rv1273c	229.172	-0.983675	0.206446	-4.7648	1.89041e-06	3.97234e-06	protein_coding	NA	NE	cell wall and cell processes
Rv1274	1978.83	0.0392512	0.0943489	0.416023	0.677394	0.716977	protein_coding	lprB	NE	cell wall and cell processes
Rv1275	1325.62	0.0947353	0.143888	0.658398	0.510283	0.557952	protein_coding	lprC	NE	cell wall and cell processes
Rv1276c	44.4636	-0.947119	0.438037	-2.16219	0.0306036	0.0415416	protein_coding	NA	NE	conserved hypotheticals
Rv1277	2234.83	-0.0306148	0.129124	-0.237095	0.812583	0.839446	protein_coding	NA	NE	conserved hypotheticals
Rv1278	2890.01	-0.797514	0.138537	-5.75667	8.57895e-09	2.13567e-08	protein_coding	NA	NE	conserved hypotheticals
Rv1279	2115.44	-0.0054549	0.0974124	-0.055998	0.955343	0.962557	protein_coding	NA	NE	intermediary metabolism and respiration
Rv1280c	1032.91	-0.570194	0.125692	-4.53643	5.72145e-06	1.15788e-05	protein_coding	oppA	NE	cell wall and cell processes
Rv1281c	400.965	-1.35982	0.175492	-7.74862	9.28948e-15	3.25905e-14	protein_coding	oppD	NE	cell wall and cell processes
Rv1282c	255.696	-0.515462	0.180651	-2.85335	0.00432606	0.00651514	protein_coding	oppC	NE	cell wall and cell processes
Rv1283c	370.013	-0.317492	0.144549	-2.19643	0.0280612	0.0383375	protein_coding	oppB	NE	cell wall and cell processes
Rv1284	303.131	1.3937	0.22335	6.23999	4.37607e-10	1.19573e-09	protein_coding	canA	NE	intermediary metabolism and respiration
Rv1285	1163.13	2.06594	0.309538	6.67426	2.48478e-11	7.30293e-11	protein_coding	cysD	NE	intermediary metabolism and respiration
Rv1286	1876.22	1.62405	0.305322	5.31914	1.04259e-07	2.40131e-07	protein_coding	NA	GD	intermediary metabolism and respiration
Rv1287	257.641	-1.14301	0.34019	-3.35992	0.000779637	0.00128168	protein_coding	NA	NE	conserved hypotheticals
Rv1288	188.199	0.109452	0.296667	0.368939	0.712173	0.748249	protein_coding	NA	NE	conserved hypotheticals
Rv1289	328.727	-1.72764	0.253971	-6.80251	1.02811e-11	3.08047e-11	protein_coding	NA	NE	conserved hypotheticals
Rv1290c	169.343	1.0432	0.181331	5.75303	8.7658e-09	2.18083e-08	protein_coding	NA	NE	conserved hypotheticals
Rv1290A	16.4147	0.793726	0.621666	1.27677	0.201683	0.240837	protein_coding	NA	NE	conserved hypotheticals
Rv1291c	12.2669	0.490597	0.573719	0.855117	0.392486	0.441823	protein_coding	NA	NE	cell wall and cell processes
Rvnt18	14.9422	-1.82333	0.868324	-2.09982	0.0357447	0.0481123	tRNA	argV	NA	NA
Rv1292	898.575	-0.409496	0.11107	-3.68682	0.000227073	0.000395894	protein_coding	argS	ES	information pathways
Rv1293	1567.18	-0.525626	0.131784	-3.98854	6.64824e-05	0.000122246	protein_coding	lysA	ES	intermediary metabolism and respiration
Rv1294	1317.07	-0.640927	0.175211	-3.65803	0.000254165	0.000441364	protein_coding	thrA	ES	intermediary metabolism and respiration
Rv1295	1267.98	-0.494377	0.196252	-2.5191	0.0117655	0.0168868	protein_coding	thrC	ES	intermediary metabolism and respiration
Rv1296	703.175	-1.101	0.1845	-5.96748	2.40944e-09	6.25079e-09	protein_coding	thrB	ES	intermediary metabolism and respiration
Rv1297	18064.7	-0.418283	0.124561	-3.35806	0.000784906	0.00128921	protein_coding	rho	ES	information pathways
Rv1298	2997.6	-0.504937	0.157655	-3.20281	0.00136095	0.00217133	protein_coding	rpmE	NE	information pathways
Rv1299	2052.47	0.555913	0.0955149	5.82017	5.87888e-09	1.49038e-08	protein_coding	prfA	ES	information pathways
Rv1300	1955.21	0.865433	0.0774316	11.1767	5.30007e-29	3.80218e-28	protein_coding	hemK	GD	intermediary metabolism and respiration
Rv1301	1120.39	0.17816	0.0942816	1.88966	0.0588036	0.0763264	protein_coding	NA	GD	conserved hypotheticals
Rv1302	860.755	2.05043	0.179205	11.4418	2.58573e-30	1.94197e-29	protein_coding	rfe	ES	cell wall and cell processes
Rv1303	2050.16	-1.592	0.165614	-9.61267	7.06914e-22	3.64082e-21	protein_coding	NA	NE	cell wall and cell processes
Rv1304	3085.11	-2.18229	0.150995	-14.4528	2.40826e-47	3.14016e-46	protein_coding	atpB	ES	intermediary metabolism and respiration
Rv1305	1686.5	-2.33443	0.145521	-16.0418	6.5209e-58	1.10607e-56	protein_coding	atpE	ES	intermediary metabolism and respiration
Rv1306	4270.23	-2.43762	0.164698	-14.8006	1.45279e-49	2.0334e-48	protein_coding	atpF	ES	intermediary metabolism and respiration
Rv1307	7931.42	-2.61842	0.124084	-21.102	7.62795e-99	2.93603e-97	protein_coding	atpH	ES	intermediary metabolism and respiration
Rv1308	8200.03	-2.36084	0.107534	-21.9543	7.88065e-107	3.8946e-105	protein_coding	atpA	ES	intermediary metabolism and respiration
Rv1309	3624.58	-2.68028	0.115826	-23.1405	1.81114e-118	1.15079e-116	protein_coding	atpG	ES	intermediary metabolism and respiration
Rv1310	6526.34	-2.39877	0.131973	-18.1762	7.96827e-74	2.05787e-72	protein_coding	atpD	ES	intermediary metabolism and respiration
Rv1311	1168.14	-2.88746	0.312209	-9.24848	2.27713e-20	1.08258e-19	protein_coding	atpC	Uncertain	intermediary metabolism and respiration
Rv1312	1072.25	-2.76884	0.207641	-13.3347	1.45344e-40	1.55982e-39	protein_coding	NA	NE	cell wall and cell processes
Rv1313c	16.8781	-0.810536	0.712091	-1.13825	0.255017	0.297879	protein_coding	NA	NE	NA
Rv1314c	175.714	-0.300106	0.20268	-1.48069	0.138689	0.171138	protein_coding	NA	NE	conserved hypotheticals
Rv1315	1067.93	-0.330433	0.113523	-2.91071	0.00360608	0.00548864	protein_coding	murA	ES	cell wall and cell processes
RVnc0021	4536.34	2.21531	0.257606	8.59961	7.99878e-18	3.3388e-17	ncRNA	mcr3	NA	NA
Rvnr01	2.30971e+06	3.25099	0.822242	3.95382	7.69146e-05	0.000140653	rRNA	rrs	ES	NA
Rvnr02	2.77796e+07	3.57048	0.522427	6.83441	8.23449e-12	2.47653e-11	rRNA	rrl	NA	NA
Rvnr03	12372	1.93967	0.568579	3.41143	0.000646221	0.00106938	rRNA	rrf	NA	NA
Rv1316c	1577.5	2.37508	0.173731	13.671	1.51286e-42	1.71073e-41	protein_coding	ogt	NE	information pathways
Rv1317c	2021.95	1.64622	0.182416	9.02454	1.8046e-19	8.12578e-19	protein_coding	alkA	NE	information pathways
Rv1318c	269.646	0.080309	0.158205	0.507627	0.611715	0.655432	protein_coding	NA	NE	intermediary metabolism and respiration
Rv1319c	362.324	-0.239001	0.167357	-1.42809	0.153265	0.187564	protein_coding	NA	NE	intermediary metabolism and respiration
Rv1320c	1058.36	-1.00319	0.197359	-5.08306	3.71396e-07	8.20022e-07	protein_coding	NA	NE	intermediary metabolism and respiration
Rv1321	889.643	-0.707759	0.159717	-4.43132	9.36564e-06	1.86058e-05	protein_coding	NA	NE	conserved hypotheticals
Rv1322	238.163	1.53328	0.131502	11.6598	2.04583e-31	1.59639e-30	protein_coding	NA	NE	conserved hypotheticals
Rv1322A	4775.93	-0.998906	0.100724	-9.91728	3.50158e-23	1.93069e-22	protein_coding	NA	NE	conserved hypotheticals
Rv1323	6236.71	1.04558	0.218875	4.77708	1.7786e-06	3.74133e-06	protein_coding	fadA4	NE	lipid metabolism
Rv1324	2358.73	-2.15849	0.137514	-15.6964	1.59957e-55	2.61351e-54	protein_coding	NA	NE	intermediary metabolism and respiration
Rv1325c	133.898	-0.869836	0.36698	-2.37025	0.0177759	0.0249499	protein_coding	PE_PGRS24	NE	PE/PPE
Rv1326c	1294.96	0.678833	0.157597	4.3074	1.65185e-05	3.19902e-05	protein_coding	glgB	ES	intermediary metabolism and respiration
Rv1327c	1572.12	0.699798	0.148248	4.72046	2.35316e-06	4.89334e-06	protein_coding	glgE	ES	intermediary metabolism and respiration
Rv1328	1643.56	-1.28835	0.13539	-9.51583	1.80264e-21	9.07669e-21	protein_coding	glgP	NE	intermediary metabolism and respiration
Rv1329c	389.218	0.298834	0.13627	2.19296	0.0283105	0.0386649	protein_coding	dinG	NE	information pathways
Rv1330c	221.966	0.813964	0.155666	5.2289	1.70523e-07	3.86306e-07	protein_coding	pncB1	NE	intermediary metabolism and respiration
Rv1331	799.566	1.44723	0.159122	9.0951	9.44988e-20	4.31333e-19	protein_coding	NA	NE	conserved hypotheticals
Rv1332	1284.91	1.0432	0.132561	7.86958	3.55829e-15	1.27862e-14	protein_coding	NA	NE	regulatory proteins
Rv1333	545.524	-1.11666	0.242013	-4.61405	3.94897e-06	8.07341e-06	protein_coding	NA	NE	intermediary metabolism and respiration
Rv1334	421.454	-0.500877	0.2218	-2.25824	0.023931	0.033033	protein_coding	mec	NE	intermediary metabolism and respiration
Rv1335	459.366	-0.363783	0.247211	-1.47155	0.141143	0.173845	protein_coding	cysO	GA	intermediary metabolism and respiration
Rv1336	1519.34	1.9523	0.141051	13.8411	1.43944e-43	1.69473e-42	protein_coding	cysM	GA	intermediary metabolism and respiration
Rv1337	974.197	0.0883371	0.196976	0.448466	0.653817	0.69514	protein_coding	NA	GA	cell wall and cell processes
Rv1338	306.018	-0.952665	0.32598	-2.92247	0.00347272	0.0052917	protein_coding	murI	ES	cell wall and cell processes
Rv1339	1022.9	-0.474925	0.131136	-3.62162	0.00029276	0.000505136	protein_coding	NA	NE	conserved hypotheticals
Rv1340	1191.59	-0.865711	0.132357	-6.54075	6.12126e-11	1.76157e-10	protein_coding	rphA	NE	information pathways
Rv1341	358.162	-0.991377	0.170628	-5.81017	6.24092e-09	1.57917e-08	protein_coding	NA	NE	conserved hypotheticals
Rv1342c	250.87	1.10307	0.199884	5.51854	3.41831e-08	8.13526e-08	protein_coding	NA	GD	cell wall and cell processes
Rv1343c	214.335	1.32216	0.264868	4.99177	5.98299e-07	1.30304e-06	protein_coding	lprD	GD	cell wall and cell processes
Rv1344	200.186	-1.65181	0.552128	-2.99172	0.0027741	0.00429915	protein_coding	mbtL	NE	lipid metabolism
Rv1345	678.198	-1.28937	0.216742	-5.94888	2.69981e-09	6.98601e-09	protein_coding	mbtM	NE	lipid metabolism
Rv1346	859.869	-0.224167	0.160143	-1.39979	0.161576	0.196652	protein_coding	mbtN	NE	lipid metabolism
Rv1347c	106.807	-0.913975	0.310282	-2.94563	0.00322299	0.00495183	protein_coding	mbtK	NE	lipid metabolism
Rvnt19	15.682	-0.427182	0.604461	-0.706716	0.479743	0.528457	tRNA	leuW	NA	NA
Rv1348	382.359	-0.543846	0.152704	-3.56144	0.000368829	0.000629335	protein_coding	irtA	ESD	cell wall and cell processes
Rv1349	172.621	-1.25677	0.295133	-4.25833	2.05958e-05	3.9523e-05	protein_coding	irtB	GD	cell wall and cell processes
Rv1350	126.719	-0.0280124	0.253055	-0.110697	0.911857	0.925732	protein_coding	fabG2	NE	lipid metabolism
Rv1351	163.134	0.97583	0.199763	4.88493	1.03464e-06	2.21361e-06	protein_coding	NA	NE	conserved hypotheticals
Rv1352	515.174	2.17966	0.135603	16.0739	3.88892e-58	6.62441e-57	protein_coding	NA	NE	conserved hypotheticals
Rv1353c	32.7959	0.377237	0.35073	1.07558	0.282117	0.326769	protein_coding	NA	NE	regulatory proteins
Rv1354c	93.5844	-0.443303	0.252384	-1.75646	0.0790102	0.100693	protein_coding	NA	NE	conserved hypotheticals
Rv1355c	128.276	-0.212643	0.225204	-0.944223	0.345056	0.392849	protein_coding	moeY	NE	intermediary metabolism and respiration
Rv1356c	34.2598	0.527931	0.426536	1.23772	0.215821	0.256131	protein_coding	NA	NE	conserved hypotheticals
Rv1357c	11.8613	1.02757	0.818379	1.25562	0.209253	0.249075	protein_coding	NA	NE	conserved hypotheticals
Rv1358	79.8223	-0.963608	0.360458	-2.67329	0.00751117	0.0110338	protein_coding	NA	NE	regulatory proteins
Rv1359	66.4287	-0.114846	0.286913	-0.400283	0.688948	0.727092	protein_coding	NA	NE	regulatory proteins
Rv1360	854.442	0.195324	0.166356	1.17414	0.24034	0.283049	protein_coding	NA	NE	intermediary metabolism and respiration
Rv1361c	11904.2	2.47188	0.151657	16.2992	1.00036e-59	1.83691e-58	protein_coding	PPE19	NE	PE/PPE
Rv1362c	293.878	1.14309	0.156206	7.31786	2.51948e-13	8.16638e-13	protein_coding	NA	NE	cell wall and cell processes
Rv1363c	364.568	1.11874	0.260409	4.29609	1.73839e-05	3.36011e-05	protein_coding	NA	NE	cell wall and cell processes
RVnc0015	126.5	1.12537	0.29994	3.75198	0.000175443	0.000310614	ncRNA	mcr15	NA	NA
Rv1364c	665.719	0.543293	0.131663	4.1264	3.68492e-05	6.90577e-05	protein_coding	NA	NE	information pathways
Rv1365c	157.023	1.44654	0.209775	6.89569	5.36027e-12	1.63545e-11	protein_coding	rsfA	NE	information pathways
Rv1366	139.088	-0.993783	0.248177	-4.00432	6.21953e-05	0.000114585	protein_coding	NA	NE	conserved hypotheticals
Rv1366A	253.068	1.76893	0.147108	12.0247	2.63638e-33	2.24064e-32	protein_coding	NA	NE	NA
Rv1367c	454.295	0.67372	0.145212	4.63955	3.49164e-06	7.18614e-06	protein_coding	NA	NE	conserved hypotheticals
Rv1368	1335.53	2.3285	0.111148	20.9495	1.89676e-97	7.09602e-96	protein_coding	lprF	NE	cell wall and cell processes
Rv1371	15.2661	-2.78711	1.21223	-2.29916	0.0214958	0.0298465	protein_coding	NA	NE	cell wall and cell processes
Rv1372	104.899	0.316923	0.296178	1.07004	0.2846	0.32955	protein_coding	NA	NE	conserved hypotheticals
Rv1373	169.74	0.704157	0.255821	2.75254	0.00591358	0.00877393	protein_coding	NA	NE	intermediary metabolism and respiration
Rv1374c	87.2427	0.693799	0.306386	2.26446	0.0235458	0.0325125	protein_coding	NA	NE	conserved hypotheticals
RVnc0035	1175.74	0.7944	0.174413	4.5547	5.24597e-06	1.06543e-05	ncRNA	MTS1082	NA	NA
Rv1375	1890.91	3.7022	0.0975474	37.9528	0	0	protein_coding	NA	NE	conserved hypotheticals
Rv1376	330.124	0.892975	0.117043	7.62944	2.35769e-14	8.09421e-14	protein_coding	NA	NE	conserved hypotheticals
Rv1377c	522.019	1.2516	0.162567	7.699	1.3713e-14	4.75266e-14	protein_coding	NA	NE	intermediary metabolism and respiration
Rv1378c	1076.75	-0.0212687	0.362663	-0.0586459	0.953234	0.960674	protein_coding	NA	NE	conserved hypotheticals
Rv1379	554.966	-2.5885	0.297565	-8.69895	3.34975e-18	1.43412e-17	protein_coding	pyrR	NE	regulatory proteins
Rv1380	172.622	-1.06481	0.278817	-3.81903	0.000133977	0.000239745	protein_coding	pyrB	ES	intermediary metabolism and respiration
Rv1381	382.496	-1.32752	0.263081	-5.04606	4.5102e-07	9.89279e-07	protein_coding	pyrC	ES	intermediary metabolism and respiration
Rv1382	82.0403	-0.44984	0.342794	-1.31228	0.189427	0.227233	protein_coding	NA	ES	cell wall and cell processes
Rv1383	261.79	-0.125827	0.219015	-0.574511	0.565622	0.611116	protein_coding	carA	ES	intermediary metabolism and respiration
Rv1384	1039.58	-0.987905	0.205428	-4.809	1.51686e-06	3.2144e-06	protein_coding	carB	ES	intermediary metabolism and respiration
Rv1385	93.0412	-1.58273	0.448716	-3.52724	0.000419923	0.000711122	protein_coding	pyrF	ES	intermediary metabolism and respiration
Rv1386	1324.94	-3.5171	0.325874	-10.7928	3.72148e-27	2.45422e-26	protein_coding	PE15	GA	PE/PPE
Rv1387	11264.4	-3.91596	0.362064	-10.8156	2.90232e-27	1.92351e-26	protein_coding	PPE20	NE	PE/PPE
Rv1388	2330.61	-1.04677	0.160238	-6.53258	6.46457e-11	1.85636e-10	protein_coding	mihF	NE	information pathways
Rv1389	2353.05	-1.76765	0.15698	-11.2603	2.05976e-29	1.49099e-28	protein_coding	gmk	ES	intermediary metabolism and respiration
Rv1390	3903.46	1.16506	0.131666	8.8486	8.86276e-19	3.89864e-18	protein_coding	rpoZ	ES	information pathways
Rv1391	1792.52	0.487304	0.141315	3.44834	0.00056404	0.00094195	protein_coding	dfp	ES	intermediary metabolism and respiration
Rv1392	2851.72	0.604695	0.174916	3.45707	0.00054609	0.000913864	protein_coding	metK	ES	intermediary metabolism and respiration
Rv1393c	551.831	3.5479	0.202424	17.5271	8.89958e-69	2.03572e-67	protein_coding	NA	NE	intermediary metabolism and respiration
Rv1394c	435.003	3.05911	0.203438	15.037	4.19905e-51	6.20251e-50	protein_coding	cyp132	NE	intermediary metabolism and respiration
Rv1395	223.96	-0.813633	0.334065	-2.43555	0.0148692	0.0210472	protein_coding	NA	NE	regulatory proteins
Rv1396c	418.782	-1.51888	0.280479	-5.41532	6.11796e-08	1.43385e-07	protein_coding	PE_PGRS25	NE	PE/PPE
Rv1397c	2592.38	1.5411	0.185991	8.28586	1.17262e-16	4.62008e-16	protein_coding	vapC10	NE	virulence, detoxification, adaptation
Rv1398c	4677.92	3.30865	0.200908	16.4685	6.17678e-61	1.1663e-59	protein_coding	vapB10	NE	virulence, detoxification, adaptation
Rv1399c	187.326	-0.836599	0.188784	-4.43152	9.35714e-06	1.85981e-05	protein_coding	nlhH	NE	intermediary metabolism and respiration
Rv1400c	224.114	-2.4367	0.319481	-7.62708	2.40138e-14	8.23713e-14	protein_coding	lipI	NE	intermediary metabolism and respiration
Rv1401	276.488	0.996754	0.175703	5.67296	1.40354e-08	3.45534e-08	protein_coding	NA	NE	cell wall and cell processes
Rv1402	229.086	-0.405203	0.239323	-1.69312	0.0904319	0.11434	protein_coding	priA	ES	information pathways
Rv1403c	111.486	2.10529	0.340013	6.19179	5.94834e-10	1.61323e-09	protein_coding	NA	NE	intermediary metabolism and respiration
Rv1404	1071.65	1.03038	0.120139	8.57658	9.77383e-18	4.07124e-17	protein_coding	NA	NE	regulatory proteins
Rv1405c	699.67	3.81521	0.298419	12.7847	1.99557e-37	1.95791e-36	protein_coding	NA	NE	intermediary metabolism and respiration
Rv1406	1345.39	-0.229827	0.200911	-1.14392	0.252655	0.295552	protein_coding	fmt	GD	information pathways
Rv1407	1022.04	-1.5557	0.356146	-4.36814	1.25311e-05	2.45052e-05	protein_coding	fmu	NE	information pathways
Rv1408	558.953	-1.36848	0.169398	-8.07847	6.55871e-16	2.48174e-15	protein_coding	rpe	GD	intermediary metabolism and respiration
Rv1409	629.042	-0.972759	0.147489	-6.59547	4.23923e-11	1.23416e-10	protein_coding	ribG	ES	intermediary metabolism and respiration
Rv1410c	4076.91	-0.326784	0.149881	-2.18029	0.0292362	0.039807	protein_coding	NA	NE	cell wall and cell processes
Rv1411c	2262.04	-0.717192	0.150601	-4.76219	1.91508e-06	4.01995e-06	protein_coding	lprG	NE	cell wall and cell processes
Rv1412	277.395	-0.271898	0.196545	-1.38339	0.166546	0.202216	protein_coding	ribC	NE	intermediary metabolism and respiration
Rv1413	145.859	0.414844	0.21012	1.97432	0.0483451	0.0634926	protein_coding	NA	NE	conserved hypotheticals
Rv1414	24.9208	0.371885	0.446393	0.833089	0.404794	0.454528	protein_coding	NA	NE	conserved hypotheticals
Rv1415	1645.55	0.541858	0.143973	3.76361	0.000167478	0.00029717	protein_coding	ribA2	ES	intermediary metabolism and respiration
Rv1416	706.125	0.677963	0.111042	6.10546	1.02508e-09	2.7265e-09	protein_coding	ribH	ES	intermediary metabolism and respiration
Rv1417	338.698	0.177959	0.135595	1.31243	0.189373	0.227233	protein_coding	NA	NE	cell wall and cell processes
Rv1418	394.965	-0.402262	0.162114	-2.48136	0.0130883	0.0186783	protein_coding	lprH	NE	cell wall and cell processes
Rv1419	1152.37	2.28114	0.165675	13.7688	3.92868e-43	4.51911e-42	protein_coding	NA	NE	conserved hypotheticals
Rv1420	1073.41	-0.299981	0.145895	-2.05614	0.0397694	0.0529773	protein_coding	uvrC	NE	information pathways
Rv1421	463.605	0.197717	0.121651	1.62528	0.104102	0.130453	protein_coding	NA	NE	conserved hypotheticals
Rv1422	488.546	-0.548222	0.172594	-3.17637	0.00149131	0.0023727	protein_coding	NA	NE	conserved hypotheticals
Rv1423	544.615	-0.316778	0.167241	-1.89415	0.0582057	0.075624	protein_coding	whiA	ES	regulatory proteins
Rv1424c	179.614	0.235678	0.194669	1.21066	0.226024	0.267527	protein_coding	NA	NE	cell wall and cell processes
Rv1425	820.041	2.01133	0.148256	13.5666	6.32143e-42	6.99025e-41	protein_coding	NA	NE	lipid metabolism
Rv1426c	334.7	-2.64854	0.273403	-9.6873	3.41442e-22	1.789e-21	protein_coding	lipO	NE	intermediary metabolism and respiration
Rv1427c	541.776	-3.06528	0.237994	-12.8797	5.85988e-38	5.89375e-37	protein_coding	fadD12	NE	lipid metabolism
Rv1428c	257.71	-2.33332	0.288497	-8.08785	6.0725e-16	2.30628e-15	protein_coding	NA	NE	conserved hypotheticals
Rv1429	181.998	0.111944	0.184465	0.606859	0.543945	0.589487	protein_coding	NA	NE	conserved hypotheticals
Rv1430	281.381	-0.958608	0.218823	-4.38076	1.18268e-05	2.31959e-05	protein_coding	PE16	NE	PE/PPE
Rv1431	329.22	1.3772	0.150749	9.13568	6.49956e-20	2.98368e-19	protein_coding	NA	NE	cell wall and cell processes
Rv1432	88.9018	0.967844	0.226343	4.27601	1.90277e-05	3.66544e-05	protein_coding	NA	NE	intermediary metabolism and respiration
Rv1433	504.793	0.459772	0.2218	2.07291	0.0381804	0.0510646	protein_coding	NA	NE	cell wall and cell processes
Rv1434	32.3047	0.439935	0.349908	1.25729	0.20865	0.248505	protein_coding	NA	Uncertain	conserved hypotheticals
Rv1435c	1114.68	-1.17729	0.267126	-4.40724	1.04696e-05	2.06859e-05	protein_coding	NA	NE	cell wall and cell processes
Rv1436	2070.67	-1.86866	0.203126	-9.19952	3.59565e-20	1.68344e-19	protein_coding	gap	GD	intermediary metabolism and respiration
Rv1437	1683.64	-2.12355	0.208406	-10.1895	2.20904e-24	1.28529e-23	protein_coding	pgk	GD	intermediary metabolism and respiration
Rv1438	1182.62	-2.08357	0.19743	-10.5535	4.89515e-26	3.12525e-25	protein_coding	tpi	ES	intermediary metabolism and respiration
Rv1439c	182.944	1.89351	0.199761	9.47889	2.57002e-21	1.28598e-20	protein_coding	NA	NE	conserved hypotheticals
Rv1440	487.173	0.418286	0.190827	2.19196	0.0283826	0.0387105	protein_coding	secG	NE	cell wall and cell processes
Rv1441c	130.427	0.2636	0.246543	1.06919	0.284986	0.329901	protein_coding	PE_PGRS26	NE	PE/PPE
Rv1442	1252.42	1.12086	0.137046	8.17871	2.869e-16	1.10644e-15	protein_coding	bisC	NE	intermediary metabolism and respiration
Rv1443c	298.384	0.091513	0.143714	0.636774	0.524272	0.570167	protein_coding	NA	NE	conserved hypotheticals
Rv1444c	488.367	0.531892	0.124325	4.27823	1.88386e-05	3.63324e-05	protein_coding	NA	NE	conserved hypotheticals
Rv1445c	345.737	-0.634272	0.193032	-3.28584	0.0010168	0.00164588	protein_coding	devB	NE	intermediary metabolism and respiration
Rv1446c	505.556	-0.773658	0.140347	-5.51247	3.53827e-08	8.40576e-08	protein_coding	opcA	NE	intermediary metabolism and respiration
Rv1447c	1540.6	-0.0926647	0.161971	-0.572106	0.56725	0.612379	protein_coding	zwf2	NE	intermediary metabolism and respiration
Rv1448c	1493.62	0.354342	0.139145	2.54656	0.010879	0.0157102	protein_coding	tal	NE	intermediary metabolism and respiration
Rv1449c	3216.18	-0.090527	0.110886	-0.816394	0.414275	0.464261	protein_coding	tkt	ES	intermediary metabolism and respiration
Rv1450c	25.1779	-1.73666	0.913992	-1.90009	0.0574217	0.0747266	protein_coding	PE_PGRS27	NE	PE/PPE
Rv1451	1833.99	-0.44171	0.0929542	-4.75191	2.015e-06	4.21864e-06	protein_coding	NA	GD	intermediary metabolism and respiration
Rv1452c	19.3448	-0.173139	0.588486	-0.29421	0.768597	0.800289	protein_coding	PE_PGRS28	NE	PE/PPE
Rv1453	148.061	1.42264	0.199652	7.12563	1.03606e-12	3.27336e-12	protein_coding	NA	GA	regulatory proteins
Rv1454c	445.778	-0.180708	0.156202	-1.15688	0.24732	0.290073	protein_coding	qor	GA	intermediary metabolism and respiration
Rv1455	92.4403	-0.325293	0.270879	-1.20088	0.229798	0.271672	protein_coding	NA	GA	conserved hypotheticals
Rv1456c	273.946	-3.67104	0.431407	-8.50944	1.7477e-17	7.19757e-17	protein_coding	NA	ES	cell wall and cell processes
Rv1457c	266.677	-2.1825	0.268773	-8.12023	4.65296e-16	1.77389e-15	protein_coding	NA	GD	cell wall and cell processes
Rv1458c	518.068	-1.27026	0.163864	-7.75193	9.05074e-15	3.18087e-14	protein_coding	NA	GD	cell wall and cell processes
Rv1459c	730.877	-0.594919	0.241192	-2.46658	0.0136411	0.0194048	protein_coding	NA	ESD	cell wall and cell processes
Rv1460	971.063	1.86832	0.222383	8.40138	4.41258e-17	1.7842e-16	protein_coding	NA	NE	regulatory proteins
Rv1461	15457.6	2.49019	0.250201	9.95275	2.45308e-23	1.36574e-22	protein_coding	NA	ES	conserved hypotheticals
Rv1462	4251.86	2.62337	0.272935	9.6117	7.13634e-22	3.66241e-21	protein_coding	NA	ES	conserved hypotheticals
Rv1463	2944.65	2.61266	0.268007	9.74848	1.87256e-22	9.94144e-22	protein_coding	NA	ES	cell wall and cell processes
Rv1464	2715.03	2.53564	0.312698	8.10891	5.10779e-16	1.94543e-15	protein_coding	csd	ES	intermediary metabolism and respiration
Rv1465	1881	2.14076	0.212225	10.0872	6.29132e-24	3.57222e-23	protein_coding	NA	ES	intermediary metabolism and respiration
Rv1466	1506.23	2.03776	0.248635	8.19579	2.48945e-16	9.65626e-16	protein_coding	NA	Uncertain	conserved hypotheticals
Rv1467c	1269.05	2.58338	0.0901884	28.6443	1.88991e-180	2.80197e-178	protein_coding	fadE15	NE	lipid metabolism
Rv1468c	191.346	2.7796	0.17875	15.5502	1.58553e-54	2.48897e-53	protein_coding	PE_PGRS29	NE	PE/PPE
Rv1469	412.343	0.814674	0.239034	3.40819	0.000653961	0.00108129	protein_coding	ctpD	NE	cell wall and cell processes
Rv1470	192.204	2.22035	0.22492	9.87171	5.52154e-23	3.01538e-22	protein_coding	trxA	NE	intermediary metabolism and respiration
Rv1471	372.973	1.95841	0.169183	11.5756	5.47605e-31	4.22363e-30	protein_coding	trxB1	NE	intermediary metabolism and respiration
Rv1472	1619.82	0.00417457	0.0981443	0.0425351	0.966072	0.971411	protein_coding	echA12	NE	lipid metabolism
Rv1473	872.622	0.176216	0.12563	1.40266	0.160719	0.195963	protein_coding	NA	NE	cell wall and cell processes
Rv1473A	40.7936	1.13752	0.307707	3.69678	0.000218352	0.000381355	protein_coding	NA	NE	regulatory proteins
Rv1474c	208.022	-0.902098	0.216235	-4.17184	3.02154e-05	5.71068e-05	protein_coding	NA	NE	regulatory proteins
Rv1475c	3161.31	-0.722332	0.127918	-5.64683	1.63437e-08	3.999e-08	protein_coding	acn	ES	intermediary metabolism and respiration
Rv1476	546.863	-0.0222545	0.196065	-0.113506	0.90963	0.924175	protein_coding	NA	ES	cell wall and cell processes
Rv1477	2185.46	-1.92938	0.163173	-11.8241	2.92981e-32	2.37891e-31	protein_coding	ripA	ESD	virulence, detoxification, adaptation
Rv1478	919.11	-1.98877	0.18329	-10.8504	1.98463e-27	1.31968e-26	protein_coding	NA	NE	virulence, detoxification, adaptation
Rv1479	4142.33	0.755854	0.0856758	8.82225	1.12178e-18	4.89693e-18	protein_coding	moxR1	ES	regulatory proteins
Rv1480	1569.76	-0.816164	0.164163	-4.97168	6.63744e-07	1.44087e-06	protein_coding	NA	ES	conserved hypotheticals
Rv1481	1366.56	-1.76591	0.177043	-9.9745	1.97095e-23	1.10038e-22	protein_coding	NA	ES	cell wall and cell processes
Rv1482c	21.8198	0.377293	0.466568	0.808656	0.418713	0.468842	protein_coding	NA	NE	conserved hypotheticals
Rv1483	1382.65	-1.50086	0.20224	-7.42119	1.16073e-13	3.82421e-13	protein_coding	fabG1	ES	lipid metabolism
Rv1484	1218.54	-1.38942	0.17168	-8.09304	5.81928e-16	2.21431e-15	protein_coding	inhA	ES	lipid metabolism
[truncated: 2,485 more rows]

## Sheet: SDS vs Control
	baseMean	log2FoldChange	lfcSE	stat	pvalue	padj	gene_biotype	gene_name	Essentiality	Functional
[truncated: 4,005 more rows]

[truncated: 2 more sheets: Nitrostative vs Control, pH 5.5 vs Control]
