# Supplementary material for: Divergent downstream biosynthetic pathways are supported by L-cysteine synthases of Mycobacterium tuberculosis
Source: eLife. 2024 Aug 29;12:RP91970. doi: 10.7554/eLife.91970 (PMC11361707; doi:10.7554/eLife.91970)
Supplement: Supplementary file 4. [file elife-91970-supp4.xls]

## Sheet: Rv cysM_KO vs Rv CHP
Supplementary File 4: DEG analysis of RvDcysM or RvcysK2 vs Rv with or without CHP stress & DEG analysis RvcysM +CHP vs RvcysK2 + CHP.
	baseMean	log2FoldChange	lfcSE	stat	pvalue	padj	gene_biotype	gene_name	Essentiality	Functional
Rv0001	2612.43	0.464427	0.127723	3.63621	0.000276675	0.000519952	protein_coding	dnaA	ES	information pathways
Rv0002	1137.55	-0.862785	0.114139	-7.55909	4.0591e-14	1.66911e-13	protein_coding	dnaN	ES	information pathways
Rv0003	801.298	0.409789	0.123138	3.32787	0.000875116	0.00156101	protein_coding	recF	NE	information pathways
Rv0004	318.001	0.321519	0.142851	2.25073	0.0244028	0.0354009	protein_coding	NA	NE	conserved hypotheticals
Rv0005	10702.7	1.04654	0.126789	8.25417	1.52955e-16	7.27675e-16	protein_coding	gyrB	ES	information pathways
Rv0006	9576.26	0.689892	0.105334	6.54954	5.77165e-11	1.94544e-10	protein_coding	gyrA	ES	information pathways
Rv0007	1185.41	0.24128	0.0929152	2.59678	0.00941025	0.0146272	protein_coding	NA	NE	cell wall and cell processes
Rvnt01	65.3534	0.90959	0.242344	3.7533	0.000174525	0.000337168	tRNA	ileT	NA	NA
Rvnt02	316.809	0.613492	0.258753	2.37096	0.017742	0.0263692	tRNA	alaT	NA	NA
Rv0008c	125.212	-0.719353	0.271804	-2.64659	0.00813082	0.0127424	protein_coding	NA	NE	cell wall and cell processes
Rv0009	2551.94	-1.35992	0.124707	-10.9049	1.09243e-27	8.81211e-27	protein_coding	ppiA	NE	information pathways
Rv0010c	385.635	0.258283	0.167107	1.54561	0.122198	0.157225	protein_coding	NA	NE	cell wall and cell processes
Rv0011c	456.07	-0.427866	0.159753	-2.6783	0.00739973	0.0116744	protein_coding	NA	NE	cell wall and cell processes
Rv0012	425.577	-0.965737	0.143388	-6.73512	1.63797e-11	5.66424e-11	protein_coding	NA	NE	cell wall and cell processes
Rv0013	322.691	-0.395888	0.164405	-2.40801	0.0160399	0.0240089	protein_coding	trpG	ES	intermediary metabolism and respiration
Rv0014c	1521.98	-0.263281	0.129391	-2.03476	0.0418748	0.0585194	protein_coding	pknB	ES	regulatory proteins
Rv0015c	1166.67	-0.299164	0.0980236	-3.05196	0.00227352	0.00385765	protein_coding	pknA	ES	regulatory proteins
Rv0016c	1388.26	-0.127206	0.113958	-1.11625	0.264313	0.31455	protein_coding	pbpA	NE	cell wall and cell processes
Rv0017c	756.754	-0.447156	0.199883	-2.23709	0.0252807	0.0365288	protein_coding	rodA	NE	cell wall and cell processes
Rv0018c	1325.71	-0.240094	0.0995718	-2.41127	0.0158971	0.0238219	protein_coding	pstP	ESD	regulatory proteins
Rv0019c	939.1	-0.0662828	0.131175	-0.5053	0.613348	0.661101	protein_coding	fhaB	NE	regulatory proteins
Rv0020c	5353.36	-0.489454	0.102326	-4.78327	1.72467e-06	4.10493e-06	protein_coding	fhaA	ESD	regulatory proteins
Rvnt03	103.437	0.327224	0.202677	1.61451	0.106416	0.138823	tRNA	leuT	NA	NA
Rv0021c	300.211	-0.521401	0.145611	-3.58078	0.000342571	0.000636909	protein_coding	NA	NE	conserved hypotheticals
Rv0022c	43.8835	1.38923	0.396442	3.50424	0.000457915	0.000837348	protein_coding	whiB5	NE	regulatory proteins
Rv0023	154.535	-0.823723	0.189419	-4.34869	1.36954e-05	3.00742e-05	protein_coding	NA	GD	regulatory proteins
Rv0024	241.837	-0.382794	0.151408	-2.52823	0.0114638	0.0175398	protein_coding	NA	NE	virulence, detoxification, adaptation
Rv0025	162.276	-0.27231	0.192658	-1.41344	0.157526	0.197266	protein_coding	NA	NE	conserved hypotheticals
Rv0026	316.921	-0.0595725	0.142178	-0.419001	0.675216	0.717166	protein_coding	NA	NE	conserved hypotheticals
Rv0027	143.314	0.737931	0.18307	4.03088	5.55687e-05	0.000113261	protein_coding	NA	NE	conserved hypotheticals
Rv0028	88.6594	1.16958	0.231816	5.0453	4.52807e-07	1.13301e-06	protein_coding	NA	NE	conserved hypotheticals
Rv0029	322.337	-0.0857151	0.123726	-0.692783	0.488445	0.542551	protein_coding	NA	NE	conserved hypotheticals
Rv0030	116.585	0.576783	0.243534	2.36839	0.0178656	0.0265242	protein_coding	NA	NE	conserved hypotheticals
Rv0032	446.755	-1.18614	0.164986	-7.18935	6.51022e-13	2.50697e-12	protein_coding	bioF2	NE	intermediary metabolism and respiration
Rv0033	40.0802	-1.47432	0.436703	-3.37602	0.000735427	0.00132364	protein_coding	acpA	NE	lipid metabolism
Rv0034	67.0252	-1.7234	0.337362	-5.10846	3.2479e-07	8.22981e-07	protein_coding	NA	NE	conserved hypotheticals
Rv0035	306.265	-1.69929	0.178914	-9.49781	2.1436e-21	1.29948e-20	protein_coding	fadD34	NE	lipid metabolism
Rv0036c	648.672	-0.485999	0.118644	-4.09626	4.19873e-05	8.70226e-05	protein_coding	NA	NE	conserved hypotheticals
Rv0037c	757.462	0.807047	0.136078	5.93079	3.01481e-09	8.98159e-09	protein_coding	NA	NE	cell wall and cell processes
Rv0038	876.477	0.288732	0.153873	1.87643	0.0605958	0.0824919	protein_coding	NA	NE	conserved hypotheticals
Rv0039c	115.367	0.0215267	0.312305	0.0689287	0.945046	0.955313	protein_coding	NA	NE	cell wall and cell processes
Rv0040c	1511.57	0.773432	0.152528	5.07077	3.96202e-07	9.98868e-07	protein_coding	mtc28	NE	cell wall and cell processes
Rv0041	1674.97	0.1366	0.0883825	1.54555	0.122212	0.157225	protein_coding	leuS	ES	information pathways
Rv0042c	539.818	-0.877647	0.121087	-7.24805	4.22824e-13	1.64724e-12	protein_coding	NA	NE	regulatory proteins
Rv0043c	355.008	0.884058	0.125533	7.04243	1.88921e-12	7.00531e-12	protein_coding	NA	NE	regulatory proteins
Rv0044c	290.435	0.428259	0.125968	3.39975	0.000674485	0.00121814	protein_coding	NA	NE	intermediary metabolism and respiration
Rv0045c	638.512	-0.830382	0.138136	-6.01133	1.84008e-09	5.59862e-09	protein_coding	NA	NE	lipid metabolism
Rv0046c	2243.62	-1.92873	0.119558	-16.1322	1.51535e-58	3.42539e-57	protein_coding	ino1	ES	intermediary metabolism and respiration
Rv0047c	676.178	-1.38146	0.143159	-9.64978	4.92626e-22	3.07009e-21	protein_coding	NA	NE	conserved hypotheticals
Rv0048c	572.441	-0.231871	0.37868	-0.612314	0.54033	0.592129	protein_coding	NA	NE	cell wall and cell processes
Rv0049	675.16	-0.0422571	0.0912651	-0.463015	0.643353	0.688251	protein_coding	NA	NE	conserved hypotheticals
Rv0050	2952.59	0.770894	0.115846	6.65446	2.84339e-11	9.70683e-11	protein_coding	ponA1	NE	cell wall and cell processes
Rv0051	612.149	1.03631	0.132395	7.82744	4.97904e-15	2.18194e-14	protein_coding	NA	NE	cell wall and cell processes
Rv0052	217.957	0.716255	0.160215	4.4706	7.80007e-06	1.74835e-05	protein_coding	NA	NE	conserved hypotheticals
Rv0053	1072.43	-0.92956	0.149234	-6.22888	4.69776e-10	1.49173e-09	protein_coding	rpsF	ES	information pathways
Rv0054	2947.94	1.20853	0.127448	9.48258	2.48076e-21	1.49932e-20	protein_coding	ssb	ES	information pathways
Rv0055	2510.13	0.731525	0.170714	4.28508	1.82675e-05	3.96356e-05	protein_coding	rpsR1	ES	information pathways
Rv0056	3398.61	1.06462	0.101493	10.4896	9.64437e-26	7.02862e-25	protein_coding	rplI	NE	information pathways
Rv0057	2120.98	1.83686	0.14117	13.0117	1.04989e-38	1.31269e-37	protein_coding	NA	NE	conserved hypotheticals
Rv0058	9577.54	1.61883	0.0857912	18.8695	2.03402e-79	7.26618e-78	protein_coding	dnaB	ES	information pathways
Rv0059	733.314	1.94916	0.137784	14.1465	1.96362e-45	3.09309e-44	protein_coding	NA	GA	conserved hypotheticals
Rv0060	3545.89	1.70175	0.116788	14.5713	4.27633e-48	7.24983e-47	protein_coding	NA	ES	conserved hypotheticals
Rv0061c	1564.12	-0.785147	0.147767	-5.31341	1.07593e-07	2.82097e-07	protein_coding	NA	NE	conserved hypotheticals
Rv0062	544.18	-2.38528	0.141697	-16.8336	1.3837e-63	3.5039e-62	protein_coding	celA1	NE	intermediary metabolism and respiration
Rv0063	353.07	-1.35444	0.157994	-8.57271	1.0108e-17	5.11278e-17	protein_coding	NA	NE	intermediary metabolism and respiration
Rv0063a	221.451	1.05283	0.245796	4.28337	1.84082e-05	3.98977e-05	protein_coding	NA	NA	NA
Rv0064	1831.08	0.927917	0.09299	9.97867	1.88983e-23	1.24567e-22	protein_coding	NA	NE	cell wall and cell processes
Rv0064A	46.419	1.11688	0.27857	4.00932	6.08934e-05	0.000123297	protein_coding	vapB1	NE	virulence, detoxification, adaptation
Rv0065	70.0879	1.84084	0.258542	7.12009	1.07858e-12	4.07113e-12	protein_coding	vapC1	NE	virulence, detoxification, adaptation
Rv0066c	1911.6	-0.733933	0.138676	-5.29242	1.20708e-07	3.15243e-07	protein_coding	icd2	NE	intermediary metabolism and respiration
Rv0067c	212.72	1.22659	0.207472	5.91205	3.37867e-09	1.00506e-08	protein_coding	NA	NE	regulatory proteins
Rv0068	277.017	0.69926	0.150514	4.64581	3.38744e-06	7.84325e-06	protein_coding	NA	NE	intermediary metabolism and respiration
Rv0069c	354.454	-1.66486	0.150502	-11.062	1.91757e-28	1.59838e-27	protein_coding	sdaA	NE	intermediary metabolism and respiration
Rv0070c	232.574	-1.55306	0.182437	-8.51285	1.69713e-17	8.47718e-17	protein_coding	glyA2	NE	intermediary metabolism and respiration
Rv0071	81.7756	0.151711	0.225511	0.672744	0.50111	0.554771	protein_coding	NA	NE	information pathways
Rv0072	1166.15	-0.389317	0.128461	-3.03063	0.00244043	0.00412687	protein_coding	NA	NE	cell wall and cell processes
Rv0073	1227.7	0.337098	0.0859307	3.92291	8.74849e-05	0.000174403	protein_coding	NA	NE	cell wall and cell processes
Rv0074	744.41	0.388659	0.0922283	4.2141	2.5078e-05	5.33993e-05	protein_coding	NA	NE	conserved hypotheticals
Rv0075	851.679	0.380055	0.112097	3.39041	0.000697871	0.00125831	protein_coding	NA	NE	intermediary metabolism and respiration
Rv0076c	100.04	-0.498217	0.253516	-1.96523	0.0493873	0.068114	protein_coding	NA	NE	cell wall and cell processes
Rv0077c	280.177	-0.668932	0.225172	-2.97076	0.00297062	0.00496054	protein_coding	NA	NE	intermediary metabolism and respiration
Rv0078	102.462	-1.86548	0.295193	-6.31952	2.62377e-10	8.43866e-10	protein_coding	NA	NE	regulatory proteins
Rv0078A	873.996	1.29872	0.113793	11.413	3.60228e-30	3.2608e-29	protein_coding	NA	NE	conserved hypotheticals
Rv0078B	550.294	1.37228	0.2217	6.1898	6.02411e-10	1.89485e-09	protein_coding	NA	NE	conserved hypotheticals
Rv0079	520.338	-2.53576	0.417548	-6.07297	1.25563e-09	3.87041e-09	protein_coding	NA	NE	conserved hypotheticals
Rv0080	166.382	-1.37114	0.302156	-4.53785	5.68308e-06	1.29193e-05	protein_coding	NA	NE	conserved hypotheticals
Rv0081	104.096	-0.638314	0.315717	-2.02179	0.0431978	0.060242	protein_coding	NA	NE	regulatory proteins
Rv0082	198.446	-1.38762	0.223962	-6.1958	5.79905e-10	1.82693e-09	protein_coding	NA	NE	intermediary metabolism and respiration
Rv0083	232.839	-1.60308	0.291656	-5.49649	3.87424e-08	1.05808e-07	protein_coding	NA	NE	intermediary metabolism and respiration
Rv0084	284.956	-1.17538	0.244751	-4.80237	1.56801e-06	3.74319e-06	protein_coding	hycD	NE	intermediary metabolism and respiration
Rv0085	91.1011	-1.80326	0.302363	-5.96388	2.4632e-09	7.41554e-09	protein_coding	hycP	NE	intermediary metabolism and respiration
Rv0086	264.89	-1.38752	0.194727	-7.12546	1.03733e-12	3.92282e-12	protein_coding	hycQ	NE	intermediary metabolism and respiration
Rv0087	156.038	-1.28319	0.259312	-4.94842	7.48174e-07	1.8376e-06	protein_coding	hycE	NE	intermediary metabolism and respiration
Rv0088	645.377	-1.21188	0.116953	-10.362	3.68979e-25	2.62218e-24	protein_coding	NA	NE	lipid metabolism
Rv0089	142.909	-0.444756	0.22328	-1.99192	0.04638	0.0643434	protein_coding	NA	NE	intermediary metabolism and respiration
Rv0090	64.3739	-0.77211	0.282393	-2.73417	0.00625376	0.00994883	protein_coding	NA	NE	cell wall and cell processes
Rv0091	181.611	-0.484879	0.196442	-2.46831	0.0135753	0.0205271	protein_coding	mtn	NE	intermediary metabolism and respiration
Rv0092	755.366	0.331426	0.0991797	3.34168	0.000832739	0.00148873	protein_coding	ctpA	NE	cell wall and cell processes
Rv0093c	261.955	0.237961	0.137495	1.73069	0.0835065	0.111074	protein_coding	NA	NE	cell wall and cell processes
Rv0094c	12.2481	1.51228	0.795324	1.90146	0.0572415	0.0783521	protein_coding	NA	NE	NA
Rv0095c	422.944	2.6729	0.216962	12.3197	7.09716e-35	7.6128e-34	protein_coding	NA	NE	insertion seqs and phages
Rv0096	56.9013	-0.798252	0.306128	-2.60758	0.00911854	0.014229	protein_coding	PPE1	NE	PE/PPE
Rv0097	147.502	-0.848099	0.191313	-4.43304	9.29133e-06	2.07216e-05	protein_coding	NA	NE	intermediary metabolism and respiration
Rv0098	77.8489	-0.509763	0.255842	-1.9925	0.0463168	0.064278	protein_coding	fcoT	NE	lipid metabolism
Rv0099	258.203	-0.758547	0.150495	-5.04035	4.64682e-07	1.16055e-06	protein_coding	fadD10	NE	lipid metabolism
Rv0100	19.4079	0.241653	0.493213	0.489957	0.624164	0.671132	protein_coding	NA	NE	conserved hypotheticals
Rv0101	1140.46	-0.197605	0.114989	-1.71846	0.0857119	0.11378	protein_coding	nrp	NE	lipid metabolism
Rv0102	736.786	-0.278	0.131927	-2.10723	0.035098	0.0496209	protein_coding	NA	ES	cell wall and cell processes
Rv0103c	1418.99	-0.199375	0.0914344	-2.18053	0.0292183	0.0417509	protein_coding	ctpB	NE	cell wall and cell processes
Rv0104	184.828	0.999063	0.241951	4.1292	3.6402e-05	7.59355e-05	protein_coding	NA	NE	conserved hypotheticals
Rv0105c	6.48116	-2.81914	1.48452	-1.89903	0.0575604	0.0787267	protein_coding	rpmB1	NE	information pathways
Rv0106	333.617	0.00606731	0.162357	0.0373703	0.97019	0.97629	protein_coding	NA	NE	conserved hypotheticals
Rv0107c	2326.83	-0.493005	0.0866778	-5.68778	1.287e-08	3.6494e-08	protein_coding	ctpI	NE	cell wall and cell processes
Rv0108c	2323	0.238386	0.154812	1.53985	0.123598	0.158745	protein_coding	NA	NE	conserved hypotheticals
Rv0109	77.4261	-0.0960173	0.224738	-0.42724	0.669204	0.711719	protein_coding	PE_PGRS1	NE	PE/PPE
Rv0110	192.073	0.0265774	0.161042	0.165034	0.868917	0.888121	protein_coding	NA	NE	cell wall and cell processes
Rv0111	515.039	-1.56244	0.143267	-10.9058	1.08091e-27	8.73679e-27	protein_coding	NA	NE	intermediary metabolism and respiration
Rv0112	836.841	0.373961	0.122114	3.06239	0.0021958	0.00373371	protein_coding	gca	NE	cell wall and cell processes
Rv0113	450.365	-0.344445	0.143885	-2.39389	0.0166707	0.0248786	protein_coding	gmhA	NE	cell wall and cell processes
Rv0114	240.696	0.101198	0.204495	0.494869	0.620693	0.667758	protein_coding	gmhB	NE	cell wall and cell processes
Rv0115	412.682	-0.322863	0.140828	-2.2926	0.0218709	0.0319713	protein_coding	hddA	NE	cell wall and cell processes
Rv0115a	154.396	-1.44128	0.231463	-6.22683	4.75958e-10	1.51016e-09	protein_coding	NA	NA	NA
Rv0116c	690.721	0.091377	0.112223	0.814248	0.415503	0.471343	protein_coding	ldtA	NE	cell wall and cell processes
Rv0117	171.979	-0.848071	0.183033	-4.63344	3.59633e-06	8.31626e-06	protein_coding	oxyS	NE	regulatory proteins
Rv0118c	317.545	0.45732	0.142123	3.21778	0.00129187	0.00225514	protein_coding	oxcA	NE	intermediary metabolism and respiration
Rv0119	262.951	-0.244095	0.156177	-1.56294	0.118067	0.152531	protein_coding	fadD7	NE	lipid metabolism
Rv0120c	884.761	-0.258827	0.105882	-2.44448	0.0145063	0.0218687	protein_coding	fusA2	NE	information pathways
Rv0121c	74.7494	-0.506714	0.293563	-1.72608	0.0843324	0.11206	protein_coding	NA	NE	conserved hypotheticals
Rv0122	89.2637	-0.173849	0.230405	-0.754536	0.450528	0.505202	protein_coding	NA	NE	conserved hypotheticals
Rv0123	89.4267	-0.484475	0.26627	-1.81949	0.0688367	0.0928263	protein_coding	NA	NE	conserved hypotheticals
Rv0124	24.9085	-0.342847	0.438374	-0.782087	0.434163	0.489045	protein_coding	PE_PGRS2	NE	PE/PPE
Rv0125	1621.75	-0.538574	0.119165	-4.51955	6.19724e-06	1.40642e-05	protein_coding	pepA	NE	intermediary metabolism and respiration
Rv0126	1158.71	0.350955	0.0961342	3.65068	0.000261546	0.000493374	protein_coding	treS	NE	virulence, detoxification, adaptation
Rv0127	1071.13	0.760505	0.123606	6.15264	7.62052e-10	2.37829e-09	protein_coding	mak	NE	virulence, detoxification, adaptation
Rv0128	234.32	-0.0513142	0.161994	-0.316766	0.751421	0.786202	protein_coding	NA	NE	cell wall and cell processes
Rv0129c	3452.31	-1.5825	0.0865031	-18.2941	9.22167e-75	2.88249e-73	protein_coding	fbpC	NE	lipid metabolism
Rv0130	108.828	-1.50588	0.231918	-6.49315	8.40612e-11	2.81919e-10	protein_coding	htdZ	NE	intermediary metabolism and respiration
Rv0131c	436.825	-0.243987	0.105266	-2.31782	0.0204591	0.0300392	protein_coding	fadE1	NE	lipid metabolism
Rv0132c	86.258	0.829241	0.241637	3.43176	0.00059968	0.00108566	protein_coding	fgd2	NE	intermediary metabolism and respiration
Rv0133	929.934	1.93227	0.127142	15.1977	3.66134e-52	6.7507e-51	protein_coding	NA	NE	intermediary metabolism and respiration
Rv0134	924.66	0.425512	0.115678	3.67842	0.00023468	0.000444582	protein_coding	ephF	NE	virulence, detoxification, adaptation
Rv0135c	636.459	-0.994309	0.120269	-8.26741	1.36904e-16	6.53645e-16	protein_coding	NA	NE	regulatory proteins
Rv0136	404.042	-0.343432	0.145071	-2.36733	0.0179168	0.0265795	protein_coding	cyp138	NE	intermediary metabolism and respiration
Rv0137c	320.633	0.449623	0.165714	2.71325	0.00666264	0.0105657	protein_coding	msrA	NE	intermediary metabolism and respiration
Rv0138	129.157	-0.760494	0.217307	-3.49962	0.00046592	0.000851598	protein_coding	NA	GA	conserved hypotheticals
Rv0139	431.086	-0.941368	0.138707	-6.78672	1.14715e-11	4.01201e-11	protein_coding	NA	GA	intermediary metabolism and respiration
Rv0140	1646.3	2.91883	0.106676	27.3617	7.84187e-165	1.25501e-162	protein_coding	NA	NE	conserved hypotheticals
Rv0141c	509.912	-0.969018	0.115936	-8.35819	6.36883e-17	3.10752e-16	protein_coding	NA	NE	conserved hypotheticals
Rv0142	891.076	2.06829	0.161536	12.8039	1.55989e-37	1.84649e-36	protein_coding	NA	NE	conserved hypotheticals
Rv0143c	661.675	-0.32834	0.113427	-2.89471	0.00379505	0.00624342	protein_coding	NA	NE	cell wall and cell processes
Rv0144	2397.49	0.537641	0.0940359	5.71741	1.08161e-08	3.0933e-08	protein_coding	NA	NE	regulatory proteins
Rv0145	6393.74	0.691047	0.127656	5.41334	6.18606e-08	1.6611e-07	protein_coding	NA	NE	lipid metabolism
Rv0146	2084.49	0.758964	0.111904	6.78229	1.18286e-11	4.13331e-11	protein_coding	NA	GA	lipid metabolism
Rv0147	2654.14	0.63999	0.119342	5.36265	8.20103e-08	2.16869e-07	protein_coding	NA	GA	intermediary metabolism and respiration
Rv0148	1320.46	0.520961	0.172132	3.02652	0.00247383	0.00417804	protein_coding	NA	GA	intermediary metabolism and respiration
Rv0149	1266.99	0.904105	0.110611	8.17372	2.99026e-16	1.40919e-15	protein_coding	NA	GA	intermediary metabolism and respiration
Rv0150c	10.7627	-0.161646	0.634913	-0.254595	0.799036	0.828868	protein_coding	NA	GA	conserved hypotheticals
Rv0151c	134.24	-0.681945	0.226363	-3.01262	0.00259003	0.00435957	protein_coding	PE1	GA	PE/PPE
Rv0152c	92.7263	0.301486	0.248983	1.21087	0.225945	0.272373	protein_coding	PE2	GA	PE/PPE
Rv0153c	431.883	0.864495	0.130816	6.60847	3.88306e-11	1.31774e-10	protein_coding	ptbB	NE	regulatory proteins
Rv0154c	722.932	-0.0727361	0.100499	-0.723747	0.469221	0.523961	protein_coding	fadE2	NE	lipid metabolism
Rv0155	289.912	-1.79203	0.170029	-10.5395	5.67879e-26	4.20756e-25	protein_coding	pntAa	NE	intermediary metabolism and respiration
Rv0156	175.12	-2.13918	0.23242	-9.20394	3.45065e-20	1.9951e-19	protein_coding	pntAb	Uncertain	intermediary metabolism and respiration
Rv0157	1664.56	-1.41521	0.103537	-13.6686	1.5637e-42	2.20294e-41	protein_coding	pntB	NE	intermediary metabolism and respiration
Rv0157A	256.998	0.332481	0.191202	1.7389	0.0820532	0.109322	protein_coding	NA	NE	conserved hypotheticals
Rv0158	317.904	-0.936082	0.12606	-7.42569	1.12197e-13	4.49349e-13	protein_coding	NA	GA	regulatory proteins
Rv0159c	105.832	-1.7448	0.250771	-6.95773	3.45811e-12	1.25667e-11	protein_coding	PE3	GA	PE/PPE
Rv0160c	41.4371	-0.908985	0.343383	-2.64714	0.00811748	0.0127265	protein_coding	PE4	GA	PE/PPE
Rv0161	196.51	-1.08368	0.168132	-6.44545	1.15255e-10	3.80788e-10	protein_coding	NA	NE	intermediary metabolism and respiration
Rv0162c	139.062	-0.75477	0.219595	-3.4371	0.000587974	0.00106592	protein_coding	adhE1	NE	intermediary metabolism and respiration
Rv0163	104.75	-1.22374	0.226777	-5.39624	6.80528e-08	1.81883e-07	protein_coding	NA	NE	conserved hypotheticals
Rv0164	726.245	-1.16401	0.123846	-9.39884	5.51664e-21	3.28453e-20	protein_coding	TB18.5	ES	conserved hypotheticals
Rv0165c	439.619	-1.65991	0.267661	-6.20155	5.591e-10	1.76416e-09	protein_coding	mce1R	NE	regulatory proteins
Rv0166	4969.02	-0.975197	0.0979367	-9.95743	2.34039e-23	1.53759e-22	protein_coding	fadD5	NE	lipid metabolism
Rv0167	2138.15	-1.82263	0.144968	-12.5727	2.98539e-36	3.41273e-35	protein_coding	yrbE1A	NE	virulence, detoxification, adaptation
Rv0168	893.612	-1.89595	0.148272	-12.787	1.93903e-37	2.28179e-36	protein_coding	yrbE1B	NE	virulence, detoxification, adaptation
Rv0169	2561.45	-1.91967	0.126235	-15.2072	3.16957e-52	5.89834e-51	protein_coding	mce1A	NE	virulence, detoxification, adaptation
Rv0170	2158.02	-1.67465	0.120732	-13.8708	9.51436e-44	1.40469e-42	protein_coding	mce1B	NE	virulence, detoxification, adaptation
Rv0171	3405.35	-1.35056	0.109344	-12.3515	4.78129e-35	5.18427e-34	protein_coding	mce1C	NE	virulence, detoxification, adaptation
Rv0172	2991.24	-1.31694	0.150052	-8.77655	1.68565e-18	8.88574e-18	protein_coding	mce1D	NE	virulence, detoxification, adaptation
Rv0173	1730.01	-1.49918	0.140592	-10.6634	1.50997e-26	1.15736e-25	protein_coding	lprK	NE	cell wall and cell processes
Rv0174	5662.15	-0.789229	0.153066	-5.15614	2.52097e-07	6.44498e-07	protein_coding	mce1F	NE	virulence, detoxification, adaptation
Rv0175	2283.73	-0.529016	0.096855	-5.46194	4.7097e-08	1.27926e-07	protein_coding	NA	NE	cell wall and cell processes
Rv0176	841.125	-0.185524	0.114595	-1.61896	0.105457	0.137662	protein_coding	NA	NE	cell wall and cell processes
Rv0177	1182.05	-0.726581	0.135244	-5.37237	7.77085e-08	2.06038e-07	protein_coding	NA	NE	conserved hypotheticals
Rv0178	1207.55	-1.15647	0.151295	-7.64383	2.10853e-14	8.86161e-14	protein_coding	NA	NE	cell wall and cell processes
Rv0179c	2320.04	1.78253	0.102261	17.4312	4.78689e-68	1.3118e-66	protein_coding	lprO	NE	cell wall and cell processes
Rv0180c	977.838	0.948536	0.0965789	9.82136	9.11075e-23	5.86991e-22	protein_coding	NA	NE	cell wall and cell processes
Rv0181c	926.021	1.86702	0.137095	13.6184	3.1135e-42	4.29555e-41	protein_coding	NA	NE	conserved hypotheticals
Rv0182c	3047.58	1.75235	0.0980701	17.8683	2.08209e-71	5.99312e-70	protein_coding	sigG	NE	information pathways
Rv0183	628.913	-1.20727	0.134251	-8.99266	2.41318e-19	1.32808e-18	protein_coding	NA	NE	intermediary metabolism and respiration
Rv0184	1910.26	1.78941	0.127337	14.0525	7.43414e-45	1.13962e-43	protein_coding	NA	NE	conserved hypotheticals
Rv0185	1587.72	2.38467	0.113773	20.9599	1.52291e-97	8.01734e-96	protein_coding	NA	NE	conserved hypotheticals
Rv0186	5227.76	2.61032	0.0735841	35.474	1.23636e-275	9.89332e-273	protein_coding	bglS	NE	intermediary metabolism and respiration
Rv0186A	2329.88	0.110937	0.187894	0.590423	0.554907	0.606111	protein_coding	mymT	NE	NA
Rv0187	301.931	0.247449	0.146047	1.69432	0.0902049	0.119112	protein_coding	NA	NE	intermediary metabolism and respiration
Rv0188	5875.04	1.46175	0.112372	13.0081	1.10025e-38	1.36711e-37	protein_coding	NA	NE	cell wall and cell processes
Rv0189c	961.193	-0.337	0.106014	-3.17881	0.00147879	0.00256132	protein_coding	ilvD	ES	intermediary metabolism and respiration
Rv0190	1245.2	1.75445	0.17296	10.1437	3.53588e-24	2.42244e-23	protein_coding	NA	GA	conserved hypotheticals
Rv0191	696.043	1.41578	0.118531	11.9444	6.94205e-33	7.03168e-32	protein_coding	NA	GA	cell wall and cell processes
Rv0192	688.472	-0.150235	0.106688	-1.40817	0.159081	0.19895	protein_coding	NA	GA	conserved hypotheticals
Rv0193c	176.78	-0.950003	0.186365	-5.09754	3.44095e-07	8.70794e-07	protein_coding	NA	GA	conserved hypotheticals
Rv0194	181.604	-0.200547	0.200211	-1.00168	0.316498	0.368864	protein_coding	NA	GA	cell wall and cell processes
Rv0195	22.2699	-0.519273	0.462161	-1.12358	0.261193	0.311207	protein_coding	NA	GA	regulatory proteins
Rv0196	511.965	-0.489918	0.158857	-3.08402	0.00204223	0.00348888	protein_coding	NA	NE	regulatory proteins
Rv0197	1993.54	-0.27542	0.0847107	-3.2513	0.0011488	0.00201948	protein_coding	NA	NE	intermediary metabolism and respiration
Rv0198c	1839.56	-0.491378	0.0938074	-5.23816	1.62183e-07	4.20267e-07	protein_coding	zmp1	NE	intermediary metabolism and respiration
Rv0199	177.994	-2.04169	0.17833	-11.449	2.3798e-30	2.18887e-29	protein_coding	NA	NE	cell wall and cell processes
Rv0200	346.863	-1.69772	0.158315	-10.7237	7.87811e-27	6.10859e-26	protein_coding	NA	NE	cell wall and cell processes
Rv0201c	677.347	0.643942	0.13899	4.63302	3.60368e-06	8.32466e-06	protein_coding	NA	NE	conserved hypotheticals
Rv0202c	4160.28	1.46788	0.0832718	17.6276	1.51257e-69	4.23203e-68	protein_coding	mmpL11	NE	cell wall and cell processes
Rv0203	293.871	-2.00058	0.233712	-8.56002	1.1285e-17	5.68657e-17	protein_coding	NA	NE	cell wall and cell processes
Rv0204c	602.663	-0.147811	0.115968	-1.27458	0.202458	0.246585	protein_coding	NA	NE	cell wall and cell processes
Rv0205	241.144	-0.755409	0.153979	-4.90593	9.29871e-07	2.25616e-06	protein_coding	NA	NE	cell wall and cell processes
Rv0206c	6003.04	0.709971	0.106574	6.66175	2.70584e-11	9.24516e-11	protein_coding	mmpL3	ESD	cell wall and cell processes
Rv0207c	1817.8	1.71995	0.12584	13.6678	1.5813e-42	2.21993e-41	protein_coding	NA	NE	conserved hypotheticals
Rv0208c	613.04	2.03885	0.102937	19.8069	2.59626e-87	1.1415e-85	protein_coding	NA	NE	intermediary metabolism and respiration
Rv0209	94.9703	-0.381904	0.248037	-1.53971	0.123632	0.158745	protein_coding	NA	NE	conserved hypotheticals
Rv0210	159.741	-0.318305	0.196359	-1.62104	0.10501	0.137123	protein_coding	NA	NE	conserved hypotheticals
Rv0211	5703	0.0866333	0.0787721	1.0998	0.271421	0.322051	protein_coding	pckA	NE	intermediary metabolism and respiration
Rv0212c	111.834	-0.383803	0.221844	-1.73006	0.0836191	0.111186	protein_coding	nadR	NE	regulatory proteins
Rv0213c	137.305	-1.33656	0.206995	-6.45699	1.06809e-10	3.54346e-10	protein_coding	NA	NE	intermediary metabolism and respiration
Rv0214	200.88	-1.58298	0.189278	-8.36326	6.10073e-17	2.98764e-16	protein_coding	fadD4	NE	lipid metabolism
Rv0215c	289.864	-1.00454	0.141414	-7.10353	1.2161e-12	4.57295e-12	pseudogene	NA	NE	lipid metabolism
Rv0216	177.438	-0.898774	0.222542	-4.03868	5.37533e-05	0.000109728	protein_coding	NA	NE	intermediary metabolism and respiration
Rv0217c	133.838	-1.40406	0.197494	-7.1094	1.16552e-12	4.39099e-12	protein_coding	lipW	NE	intermediary metabolism and respiration
Rv0218	102.995	-0.126565	0.2104	-0.601543	0.547478	0.598977	protein_coding	NA	NE	cell wall and cell processes
Rv0219	29.2074	-0.33883	0.418958	-0.808745	0.418662	0.474016	protein_coding	NA	NE	cell wall and cell processes
Rv0220	2404.76	-1.07169	0.0992369	-10.7993	3.4695e-27	2.75426e-26	protein_coding	lipC	NE	intermediary metabolism and respiration
Rv0221	642.457	-0.335575	0.118357	-2.83526	0.00457879	0.00744705	protein_coding	NA	NE	lipid metabolism
Rv0222	403.78	-0.268137	0.121773	-2.20195	0.0276687	0.0397638	protein_coding	echA1	NE	lipid metabolism
Rv0223c	323.452	-0.489622	0.150638	-3.25033	0.00115271	0.00202548	protein_coding	NA	NE	intermediary metabolism and respiration
Rv0224c	121.67	-0.971468	0.215839	-4.50089	6.76707e-06	1.52621e-05	protein_coding	NA	ES	intermediary metabolism and respiration
Rv0225	650.76	0.659372	0.1171	5.63087	1.79303e-08	5.00972e-08	protein_coding	NA	ES	cell wall and cell processes
Rv0226c	257.618	-1.26127	0.1834	-6.87716	6.10573e-12	2.18116e-11	protein_coding	NA	ES	cell wall and cell processes
Rv0227c	1781.05	-1.72571	0.118835	-14.522	8.7947e-48	1.46615e-46	protein_coding	NA	ES	cell wall and cell processes
Rv0228	237.449	-0.506814	0.20611	-2.45895	0.0139345	0.0210465	protein_coding	NA	ES	intermediary metabolism and respiration
Rv0229c	489.726	0.447876	0.176377	2.53931	0.0111071	0.0170266	protein_coding	NA	NE	cell wall and cell processes
Rv0230c	609.932	0.163842	0.35317	0.463919	0.642706	0.687741	protein_coding	php	GA	lipid metabolism
Rv0231	703.453	-1.63167	0.127372	-12.8103	1.43557e-37	1.70944e-36	protein_coding	fadE4	GA	lipid metabolism
Rv0232	638.922	0.159071	0.189042	0.841461	0.40009	0.456317	protein_coding	NA	GA	regulatory proteins
Rv0233	1049.77	0.0282925	0.11054	0.255949	0.79799	0.828138	protein_coding	nrdB	NE	information pathways
Rv0234c	636.419	-0.876507	0.112687	-7.77826	7.35266e-15	3.20109e-14	protein_coding	gabD1	NE	intermediary metabolism and respiration
Rv0235c	148.414	-0.0528548	0.223474	-0.236515	0.813033	0.840989	protein_coding	NA	NE	cell wall and cell processes
Rv0236c	1041.39	-0.406665	0.129306	-3.14499	0.00166095	0.00285704	protein_coding	aftD	ES	cell wall and cell processes
Rv0236A	565.859	-0.95978	0.155168	-6.1854	6.19437e-10	1.94534e-09	protein_coding	NA	NE	cell wall and cell processes
Rv0237	769.984	-1.28701	0.137306	-9.37325	7.03301e-21	4.15644e-20	protein_coding	lpqI	NE	cell wall and cell processes
Rv0238	959.929	1.62932	0.144387	11.2844	1.56751e-29	1.39679e-28	protein_coding	NA	NE	regulatory proteins
Rv0239	541.552	1.16743	0.155383	7.51322	5.76896e-14	2.34331e-13	protein_coding	vapB24	NE	virulence, detoxification, adaptation
Rv0240	181.081	1.51432	0.16268	9.30858	1.29556e-20	7.56722e-20	protein_coding	vapC24	NE	virulence, detoxification, adaptation
Rv0241c	830.44	-1.09588	0.134208	-8.16551	3.20087e-16	1.50137e-15	protein_coding	htdX	NE	intermediary metabolism and respiration
Rv0242c	1474.38	-1.46393	0.13954	-10.4911	9.49048e-26	6.92909e-25	protein_coding	fabG4	NE	lipid metabolism
Rv0243	3489.45	-0.824786	0.15412	-5.35157	8.71923e-08	2.30116e-07	protein_coding	fadA2	NE	lipid metabolism
RVnc0008	210.12	-0.0506771	0.29445	-0.172108	0.863353	0.883053	ncRNA	F6	NA	NA
Rv0244c	3973.64	-0.0141684	0.0708357	-0.200019	0.841466	0.864233	protein_coding	fadE5	NE	lipid metabolism
Rv0245	393.362	0.363616	0.119721	3.0372	0.00238788	0.00404141	protein_coding	NA	NE	intermediary metabolism and respiration
Rv0246	150.583	0.276049	0.179904	1.53442	0.124925	0.160047	protein_coding	NA	NE	cell wall and cell processes
Rv0247c	1884.11	-0.837687	0.132771	-6.30926	2.80379e-10	8.98874e-10	protein_coding	NA	NE	intermediary metabolism and respiration
Rv0248c	4884.93	-0.982598	0.0724441	-13.5635	6.58883e-42	8.99723e-41	protein_coding	NA	NE	intermediary metabolism and respiration
Rv0249c	2773.72	-0.652557	0.137876	-4.73292	2.21316e-06	5.22102e-06	protein_coding	NA	NE	intermediary metabolism and respiration
Rv0250c	4202.17	1.81909	0.149164	12.1953	3.29454e-34	3.44163e-33	protein_coding	NA	NE	conserved hypotheticals
Rv0251c	39595.2	3.33541	0.110454	30.1972	2.57536e-200	7.36001e-198	protein_coding	hsp	NE	virulence, detoxification, adaptation
Rv0252	290.997	0.506114	0.131908	3.83686	0.000124616	0.000243928	protein_coding	nirB	NE	intermediary metabolism and respiration
Rv0253	26.0289	-0.238357	0.417764	-0.570555	0.568301	0.61922	protein_coding	nirD	NE	intermediary metabolism and respiration
Rv0254c	93.708	-0.158624	0.249982	-0.63454	0.525728	0.577754	protein_coding	cobU	NE	intermediary metabolism and respiration
Rv0255c	306.243	-1.36897	0.150814	-9.07724	1.11359e-19	6.2665e-19	protein_coding	cobQ1	NE	intermediary metabolism and respiration
Rv0256c	460.415	-2.74487	0.188792	-14.5391	6.84469e-48	1.15066e-46	protein_coding	PPE2	NE	PE/PPE
Rv0257	124.137	0.492543	0.256181	1.92264	0.0545254	0.0748648	protein_coding	NA	NE	conserved hypotheticals
Rv0258c	61.4907	-1.39501	0.404556	-3.44824	0.000564246	0.00102523	protein_coding	NA	NE	conserved hypotheticals
Rv0259c	23.1424	-0.0883258	0.408983	-0.215964	0.829016	0.854208	protein_coding	NA	NE	conserved hypotheticals
Rv0260c	25.2147	0.979341	0.520039	1.88321	0.0596723	0.0813732	protein_coding	NA	NE	regulatory proteins
Rv0261c	50.7187	1.36643	0.308644	4.4272	9.54629e-06	2.12784e-05	protein_coding	narK3	NE	cell wall and cell processes
Rv0262c	230.532	0.379756	0.176478	2.15186	0.0314083	0.0446569	protein_coding	aac	NE	virulence, detoxification, adaptation
Rv0263c	243.613	-1.8361	0.209824	-8.75067	2.12094e-18	1.11363e-17	protein_coding	NA	NE	conserved hypotheticals
Rv0264c	116.022	-1.17991	0.219341	-5.37935	7.4756e-08	1.98737e-07	protein_coding	NA	NE	conserved hypotheticals
Rv0265c	369.13	-1.0071	0.140809	-7.15225	8.53656e-13	3.23742e-12	protein_coding	NA	NE	cell wall and cell processes
Rv0266c	498.433	-0.429601	0.112781	-3.80915	0.000139445	0.00027189	protein_coding	oplA	NE	intermediary metabolism and respiration
Rv0267	25.5556	0.179244	0.507478	0.353206	0.723934	0.761225	protein_coding	narU	GA	cell wall and cell processes
Rv0268c	763.318	-0.0289703	0.177082	-0.163598	0.870047	0.888842	protein_coding	NA	GA	conserved hypotheticals
Rv0269c	311.37	-0.618453	0.153609	-4.02614	5.67003e-05	0.000115332	protein_coding	NA	NE	conserved hypotheticals
Rv0270	3232.98	-0.269415	0.0971749	-2.77248	0.00556316	0.00892828	protein_coding	fadD2	NE	lipid metabolism
Rv0271c	943.471	-0.802777	0.133978	-5.99184	2.07477e-09	6.29831e-09	protein_coding	fadE6	NE	lipid metabolism
Rv0272c	341.027	-0.108302	0.129631	-0.835462	0.403458	0.459634	protein_coding	NA	NE	conserved hypotheticals
Rv0273c	300.767	-0.211269	0.160023	-1.32024	0.186754	0.229133	protein_coding	NA	NE	regulatory proteins
Rv0274	284.177	-0.613757	0.200969	-3.05399	0.00225821	0.00383656	protein_coding	NA	NE	conserved hypotheticals
Rv0275c	649.656	-0.19463	0.144157	-1.35013	0.176975	0.218407	protein_coding	NA	NE	regulatory proteins
Rv0276	3145.39	-0.0614607	0.161495	-0.380573	0.70352	0.743079	protein_coding	NA	NE	conserved hypotheticals
Rv0277c	397.083	2.02765	0.182627	11.1027	1.21767e-28	1.03438e-27	protein_coding	vapC25	NE	virulence, detoxification, adaptation
Rv0277A	1099.61	-0.294396	0.196	-1.50202	0.133092	0.169532	pseudogene	vapB25	NA	virulence, detoxification, adaptation
Rv0278c	55.0639	-0.550117	0.321622	-1.71044	0.0871838	0.115458	protein_coding	NA	NE	PE/PPE
Rv0279c	143.85	-0.273945	0.225038	-1.21733	0.223479	0.269725	protein_coding	PE_PGRS4	NE	PE/PPE
Rv0280	2285.08	0.10557	0.207993	0.507564	0.611759	0.659566	protein_coding	PPE3	NE	PE/PPE
Rv0281	1717.02	0.498811	0.129421	3.85417	0.000116121	0.000228417	protein_coding	NA	NE	lipid metabolism
Rv0282	13336.5	0.948105	0.155456	6.09885	1.06835e-09	3.30331e-09	protein_coding	eccA3	ES	cell wall and cell processes
Rv0283	5774.8	0.945756	0.136428	6.93227	4.1415e-12	1.49685e-11	protein_coding	eccB3	ES	cell wall and cell processes
Rv0284	12062.5	0.690658	0.0653979	10.5609	4.52538e-26	3.37799e-25	protein_coding	eccC3	ES	cell wall and cell processes
Rv0285	341.52	-0.0878978	0.249695	-0.352021	0.724823	0.761559	protein_coding	PE5	ES	PE/PPE
Rv0286	4980.29	0.23093	0.126036	1.83226	0.0669131	0.0903846	protein_coding	PPE4	ES	PE/PPE
Rv0287	4583.21	-0.58495	0.145761	-4.01308	5.9931e-05	0.000121533	protein_coding	esxG	GD	cell wall and cell processes
Rv0288	4399.06	0.310767	0.126087	2.46471	0.0137126	0.0207268	protein_coding	esxH	GD	cell wall and cell processes
Rv0289	4987.86	0.00989328	0.132247	0.0748093	0.940366	0.951544	protein_coding	espG3	ES	cell wall and cell processes
Rv0290	4209	-0.102649	0.158239	-0.648699	0.516533	0.569324	protein_coding	eccD3	ES	cell wall and cell processes
Rv0291	3954.46	0.215581	0.144968	1.48709	0.136991	0.173944	protein_coding	mycP3	ES	intermediary metabolism and respiration
Rv0292	1374.75	0.161253	0.188489	0.855503	0.392273	0.44851	protein_coding	eccE3	ES	cell wall and cell processes
Rv0293c	1250.88	1.39677	0.109707	12.7319	3.93217e-37	4.57344e-36	protein_coding	NA	NE	conserved hypotheticals
Rv0294	77.0639	0.219107	0.288643	0.759094	0.447796	0.502703	protein_coding	tam	NE	intermediary metabolism and respiration
Rv0295c	497.884	-0.465726	0.129849	-3.58668	0.000334913	0.000623539	protein_coding	NA	NE	conserved hypotheticals
Rv0296c	474.174	-0.972562	0.134389	-7.23692	4.58998e-13	1.78643e-12	protein_coding	NA	NE	intermediary metabolism and respiration
Rv0297	519.561	0.55775	0.153349	3.63714	0.000275687	0.000518339	protein_coding	PE_PGRS5	NE	PE/PPE
Rv0298	694.08	1.09462	0.103337	10.5927	3.22104e-26	2.43618e-25	protein_coding	NA	NE	conserved hypotheticals
Rv0299	720.971	0.314416	0.125308	2.50914	0.0121026	0.0184397	protein_coding	NA	NE	conserved hypotheticals
Rv0300	827.832	1.3662	0.1059	12.9008	4.45229e-38	5.39806e-37	protein_coding	vapB2	NE	virulence, detoxification, adaptation
Rv0301	705.805	1.54149	0.114521	13.4604	2.67518e-41	3.60383e-40	protein_coding	vapC2	NE	virulence, detoxification, adaptation
Rv0302	426.137	1.50247	0.151558	9.91346	3.63823e-23	2.37852e-22	protein_coding	NA	NE	regulatory proteins
Rv0303	230.559	0.653121	0.146472	4.45903	8.23329e-06	1.84236e-05	protein_coding	NA	NE	intermediary metabolism and respiration
Rv0304c	381.094	0.786162	0.154774	5.07941	3.78605e-07	9.55709e-07	protein_coding	PPE5	NE	PE/PPE
Rv0305c	385.271	0.839947	0.182949	4.59115	4.40806e-06	1.00896e-05	protein_coding	PPE6	NE	PE/PPE
Rv0306	63.2996	-0.479313	0.277357	-1.72814	0.0839626	0.111606	protein_coding	NA	NE	intermediary metabolism and respiration
Rv0307c	170.017	0.774605	0.156108	4.96197	6.97828e-07	1.71605e-06	protein_coding	NA	NE	conserved hypotheticals
Rv0308	718.061	-1.00208	0.111414	-8.99421	2.37943e-19	1.31493e-18	protein_coding	NA	NE	cell wall and cell processes
Rv0309	1485.12	0.448376	0.128502	3.48926	0.000484359	0.000883281	protein_coding	NA	NE	cell wall and cell processes
Rv0310c	71.8432	-0.919429	0.26775	-3.43391	0.000594943	0.00107758	protein_coding	NA	NE	conserved hypotheticals
Rv0311	209.499	0.778182	0.15393	5.05543	4.29419e-07	1.0788e-06	protein_coding	NA	NE	conserved hypotheticals
Rv0312	1638.83	2.41035	0.131654	18.3082	7.1134e-75	2.241e-73	protein_coding	NA	NE	conserved hypotheticals
Rv0313	1968.7	2.02545	0.145267	13.943	3.47213e-44	5.16432e-43	protein_coding	NA	GA	conserved hypotheticals
Rv0314c	655.696	-0.999408	0.128752	-7.76228	8.34183e-15	3.60818e-14	protein_coding	NA	GA	cell wall and cell processes
Rv0315	1695.82	-1.98413	0.123144	-16.1122	2.09285e-58	4.67792e-57	protein_coding	NA	GA	intermediary metabolism and respiration
Rv0316	225.676	-1.56164	0.164347	-9.50209	2.05711e-21	1.24894e-20	protein_coding	NA	NE	intermediary metabolism and respiration
Rv0317c	420.544	0.0720557	0.149348	0.482469	0.629473	0.676476	protein_coding	glpQ2	NE	intermediary metabolism and respiration
Rvnt04	20.8057	-1.18773	0.493936	-2.40463	0.0161887	0.0242134	tRNA	glyU	NA	NA
Rv0318c	98.8405	-0.916402	0.260175	-3.52225	0.000427899	0.000784971	protein_coding	NA	NE	cell wall and cell processes
Rv0319	108.885	-0.317372	0.232126	-1.36724	0.171549	0.2123	protein_coding	pcp	NE	intermediary metabolism and respiration
Rv0320	187.604	-2.58211	0.33476	-7.71332	1.22588e-14	5.25132e-14	protein_coding	NA	NE	cell wall and cell processes
Rv0321	218.349	-0.761455	0.187366	-4.064	4.82387e-05	9.89252e-05	protein_coding	dcd	NE	intermediary metabolism and respiration
Rv0322	137.456	-0.560471	0.200738	-2.79206	0.00523741	0.00844614	protein_coding	udgA	NE	intermediary metabolism and respiration
Rv0323c	125.592	0.205206	0.261147	0.785788	0.431992	0.486736	protein_coding	NA	NE	conserved hypotheticals
Rv0324	199.859	1.62665	0.233481	6.96695	3.23877e-12	1.18125e-11	protein_coding	NA	NE	regulatory proteins
Rv0325	57.8351	1.35053	0.336645	4.01175	6.02711e-05	0.00012216	protein_coding	NA	NE	unknown
Rv0326	122.505	2.60563	0.287331	9.06838	1.20795e-19	6.75945e-19	protein_coding	NA	NE	unknown
Rv0327c	378.563	2.11782	0.169717	12.4786	9.77403e-36	1.0954e-34	protein_coding	cyp135A1	NE	intermediary metabolism and respiration
Rv0328	409.662	0.596641	0.127404	4.68306	2.82629e-06	6.60128e-06	protein_coding	NA	NE	regulatory proteins
Rv0329c	34.1629	-1.00705	0.414451	-2.42983	0.0151058	0.0227212	protein_coding	NA	NE	conserved hypotheticals
Rv0330c	56.0074	-0.739378	0.326281	-2.26608	0.0234467	0.0341252	protein_coding	NA	NE	conserved hypotheticals
Rv0331	608.711	-0.127751	0.14384	-0.888149	0.374461	0.429953	protein_coding	NA	NE	intermediary metabolism and respiration
Rv0332	572.381	0.847312	0.172044	4.92497	8.43745e-07	2.05843e-06	protein_coding	NA	NE	conserved hypotheticals
Rv0333	338.781	-0.177072	0.152472	-1.16134	0.245505	0.294004	protein_coding	NA	NE	conserved hypotheticals
Rv0334	464.059	0.150626	0.160158	0.940482	0.34697	0.401222	protein_coding	rmlA	ES	intermediary metabolism and respiration
Rv0335c	9.70189	-0.833944	0.770846	-1.08186	0.279316	0.330049	protein_coding	PE6	Uncertain	PE/PPE
Rv0336	86.0135	0.752092	0.243779	3.08514	0.00203457	0.00347728	protein_coding	NA	GA	insertion seqs and phages
Rv0337c	1213.26	-0.181393	0.103927	-1.74539	0.0809178	0.107917	protein_coding	aspC	ES	intermediary metabolism and respiration
Rv0338c	3396.69	-1.45976	0.103667	-14.0813	4.95037e-45	7.64727e-44	protein_coding	NA	ES	intermediary metabolism and respiration
Rv0339c	333.848	-0.443376	0.126088	-3.5164	0.000437441	0.000801742	protein_coding	NA	NE	regulatory proteins
Rv0340	291.889	1.4216	0.147722	9.62352	6.36133e-22	3.94599e-21	protein_coding	NA	NE	conserved hypotheticals
Rv0341	1700.1	1.57155	0.149402	10.519	7.06453e-26	5.20537e-25	protein_coding	iniB	NE	cell wall and cell processes
Rv0342	1147.86	1.24525	0.101651	12.2502	1.67523e-34	1.75921e-33	protein_coding	iniA	NE	cell wall and cell processes
Rv0343	544.673	1.4286	0.143368	9.96458	2.17795e-23	1.43322e-22	protein_coding	iniC	NE	cell wall and cell processes
Rv0344c	80.457	-2.21276	0.342072	-6.46869	9.88534e-11	3.29594e-10	protein_coding	lpqJ	NE	cell wall and cell processes
Rv0345	123.886	0.686942	0.19031	3.60959	0.000306677	0.000572568	protein_coding	NA	NE	conserved hypotheticals
Rv0346c	2257.18	-0.350861	0.0992811	-3.53402	0.000409291	0.0007536	protein_coding	ansP2	NE	cell wall and cell processes
Rv0347	599.077	0.947255	0.166794	5.67917	1.35348e-08	3.82706e-08	protein_coding	NA	GD	cell wall and cell processes
Rv0348	364.342	0.639518	0.17254	3.7065	0.000210143	0.000401904	protein_coding	NA	NE	regulatory proteins
Rv0349	361.33	1.7825	0.146064	12.2036	2.97448e-34	3.11541e-33	protein_coding	NA	NE	conserved hypotheticals
Rv0350	74636.3	1.3272	0.191854	6.91777	4.58814e-12	1.6538e-11	protein_coding	dnaK	ES	virulence, detoxification, adaptation
Rv0351	20578.9	1.52636	0.238387	6.40289	1.52463e-10	5.00413e-10	protein_coding	grpE	ES	virulence, detoxification, adaptation
Rv0352	21914.7	1.68354	0.108686	15.4899	4.05694e-54	7.99596e-53	protein_coding	dnaJ1	NE	virulence, detoxification, adaptation
Rv0353	2757.14	1.70311	0.150368	11.3263	9.72657e-30	8.70604e-29	protein_coding	hspR	NE	virulence, detoxification, adaptation
Rv0354c	93.3039	1.74482	0.238064	7.32921	2.31516e-13	9.10812e-13	protein_coding	PPE7	GA	PE/PPE
Rv0355c	2292.68	1.65173	0.118122	13.9832	1.97356e-44	2.9685e-43	protein_coding	PPE8	GA	PE/PPE
Rv0356c	147.553	-0.542774	0.180105	-3.01364	0.0025813	0.0043467	protein_coding	NA	NE	conserved hypotheticals
Rv0357c	410.793	-1.53883	0.137591	-11.1841	4.87856e-29	4.21579e-28	protein_coding	purA	ES	intermediary metabolism and respiration
Rv0358	59.6364	-1.25466	0.286771	-4.37514	1.21354e-05	2.67514e-05	protein_coding	NA	GD	conserved hypotheticals
Rv0359	95.2428	-1.35317	0.25392	-5.32912	9.86917e-08	2.59609e-07	protein_coding	NA	NE	cell wall and cell processes
Rv0360c	100.016	-2.70837	0.35822	-7.56062	4.0114e-14	1.6529e-13	protein_coding	NA	NE	conserved hypotheticals
Rv0361	784.812	0.182099	0.150087	1.21329	0.22502	0.27134	protein_coding	NA	NE	cell wall and cell processes
Rv0362	157.791	0.66751	0.146238	4.56455	5.00561e-06	1.14443e-05	protein_coding	mgtE	NE	cell wall and cell processes
Rv0363c	1846.97	-0.708584	0.0899402	-7.87839	3.31627e-15	1.46128e-14	protein_coding	fba	ES	intermediary metabolism and respiration
Rv0364	700.925	0.391653	0.154853	2.52919	0.0114327	0.0174989	protein_coding	NA	ES	cell wall and cell processes
Rv0365c	276.163	0.575057	0.133798	4.29794	1.72389e-05	3.75057e-05	protein_coding	NA	NE	conserved hypotheticals
Rv0366c	74.4129	0.761511	0.334374	2.27742	0.0227609	0.0332237	protein_coding	NA	NE	conserved hypotheticals
Rv0367c	91.5273	0.196361	0.267819	0.733187	0.463444	0.518234	protein_coding	NA	NE	conserved hypotheticals
Rv0368c	45.8982	-0.0625101	0.425118	-0.147042	0.883099	0.900199	protein_coding	NA	NE	conserved hypotheticals
Rv0369c	44.7167	0.311023	0.337463	0.921649	0.356712	0.41123	protein_coding	NA	NE	intermediary metabolism and respiration
Rv0370c	56.8073	0.660429	0.305462	2.16206	0.0306133	0.0436041	protein_coding	NA	NE	intermediary metabolism and respiration
Rv0371c	17.447	0.83627	0.698288	1.1976	0.231073	0.278052	protein_coding	NA	NE	conserved hypotheticals
Rv0372c	34.1466	1.27972	0.480253	2.66468	0.00770626	0.0121358	protein_coding	NA	NE	conserved hypotheticals
Rv0373c	340.617	0.708439	0.166201	4.26255	2.02112e-05	4.34757e-05	protein_coding	NA	NE	intermediary metabolism and respiration
Rv0374c	52.3993	0.428976	0.377331	1.13687	0.255592	0.304897	protein_coding	NA	NE	intermediary metabolism and respiration
Rv0375c	87.193	1.40467	0.273641	5.13327	2.84756e-07	7.25212e-07	protein_coding	NA	NE	intermediary metabolism and respiration
Rv0376c	215.014	1.00429	0.181795	5.52432	3.30769e-08	9.07686e-08	protein_coding	NA	NE	conserved hypotheticals
Rv0377	106.983	-0.0549623	0.218172	-0.251922	0.801101	0.830364	protein_coding	NA	NE	regulatory proteins
Rv0378	8.44546	2.69738	0.956683	2.81951	0.00480969	0.00779722	protein_coding	NA	Uncertain	conserved hypotheticals
Rv0379	139.087	-2.06383	0.364645	-5.65985	1.51509e-08	4.26592e-08	protein_coding	secE2	NE	cell wall and cell processes
Rv0380c	225.393	1.3751	0.21688	6.34038	2.29196e-10	7.40721e-10	protein_coding	NA	NE	intermediary metabolism and respiration
Rv0381c	789.329	1.4553	0.173366	8.39439	4.68306e-17	2.3075e-16	protein_coding	NA	NE	conserved hypotheticals
Rv0382c	2266.38	1.77212	0.116639	15.1932	3.9246e-52	7.2029e-51	protein_coding	pyrE	ES	intermediary metabolism and respiration
Rv0383c	12834.7	1.65174	0.107589	15.3523	3.41601e-53	6.47746e-52	protein_coding	NA	GD	cell wall and cell processes
Rv0384c	44161.9	3.18506	0.137687	23.1326	2.17713e-118	1.81473e-116	protein_coding	clpB	GD	virulence, detoxification, adaptation
Rv0385	160.553	0.670051	0.201751	3.32117	0.000896408	0.00159543	protein_coding	NA	GA	intermediary metabolism and respiration
Rv0386	505.499	0.168082	0.111167	1.51198	0.130538	0.166811	protein_coding	NA	NE	regulatory proteins
Rv0387c	149.269	0.641858	0.166489	3.85525	0.000115612	0.000227528	pseudogene	NA	NE	conserved hypotheticals
Rv0389	307.778	0.379557	0.181169	2.09505	0.0361667	0.0510236	protein_coding	purT	NE	intermediary metabolism and respiration
Rv0390	367.3	-0.577557	0.129029	-4.47617	7.59924e-06	1.7062e-05	protein_coding	NA	NE	conserved hypotheticals
Rv0391	651.516	-0.380953	0.128387	-2.96724	0.0030049	0.00501151	protein_coding	metZ	NE	intermediary metabolism and respiration
Rv0392c	550.119	-0.977445	0.121339	-8.05549	7.91602e-16	3.64465e-15	protein_coding	ndhA	NE	intermediary metabolism and respiration
Rv0393	45.5225	1.45535	0.39708	3.66513	0.000247208	0.000467208	protein_coding	NA	NE	insertion seqs and phages
Rv0394c	224.243	-1.48642	0.184884	-8.03978	9.00017e-16	4.11069e-15	protein_coding	NA	NE	cell wall and cell processes
Rv0395	13.0057	0.597865	0.623862	0.95833	0.337896	0.391408	protein_coding	NA	NE	conserved hypotheticals
Rv0396	10.1152	-0.700972	0.732126	-0.957447	0.338342	0.39181	protein_coding	NA	NE	conserved hypotheticals
Rv0397	8.16673	1.00229	0.683463	1.46649	0.142514	0.179987	protein_coding	NA	NE	insertion seqs and phages
Rv0397A	363.379	-0.263376	0.128884	-2.04351	0.0410022	0.0573203	protein_coding	NA	NE	NA
Rv0398c	98.7634	-0.201611	0.245296	-0.821912	0.411127	0.467287	protein_coding	NA	NE	cell wall and cell processes
Rv0399c	217.514	0.070189	0.136217	0.515273	0.606362	0.654629	protein_coding	lpqK	NE	cell wall and cell processes
Rv0400c	467.141	-0.0841841	0.161282	-0.521969	0.601692	0.650464	protein_coding	fadE7	NE	lipid metabolism
Rv0401	54.8163	-0.188693	0.280624	-0.672406	0.501325	0.554856	protein_coding	NA	NE	cell wall and cell processes
Rv0402c	479.061	-1.42254	0.120936	-11.7627	6.0756e-32	5.95796e-31	protein_coding	mmpL1	NE	cell wall and cell processes
Rv0403c	73.169	-1.80609	0.342293	-5.27645	1.31711e-07	3.43754e-07	protein_coding	mmpS1	NE	cell wall and cell processes
Rv0404	749.179	-1.92878	0.170461	-11.3151	1.10474e-29	9.86619e-29	protein_coding	fadD30	NE	lipid metabolism
Rv0405	1525.14	-1.34392	0.121327	-11.0768	1.62603e-28	1.36389e-27	protein_coding	pks6	ESD	lipid metabolism
Rv0406c	189.41	-0.178317	0.221549	-0.804865	0.420897	0.476113	protein_coding	NA	NE	conserved hypotheticals
Rv0407	632.843	-0.435233	0.16862	-2.58115	0.00984714	0.0152353	protein_coding	fgd1	NE	intermediary metabolism and respiration
Rv0408	791.924	0.642562	0.127957	5.0217	5.12173e-07	1.27438e-06	protein_coding	pta	NE	intermediary metabolism and respiration
Rv0409	778.4	0.825219	0.136056	6.06529	1.31716e-09	4.05382e-09	protein_coding	ackA	NE	intermediary metabolism and respiration
Rv0410c	6092.72	2.43276	0.0811687	29.9716	2.30174e-197	5.75578e-195	protein_coding	pknG	NE	regulatory proteins
Rv0411c	3248.11	2.08638	0.0961241	21.705	1.83946e-104	1.13226e-102	protein_coding	glnH	NE	cell wall and cell processes
Rv0412c	7048.69	1.92663	0.0845289	22.7926	5.43252e-115	3.95191e-113	protein_coding	NA	NE	cell wall and cell processes
Rv0413	234.212	-0.0487642	0.19938	-0.244579	0.806782	0.83582	protein_coding	mutT3	NE	information pathways
Rv0414c	56.8005	-1.27727	0.306766	-4.16366	3.13188e-05	6.59509e-05	protein_coding	thiE	ES	intermediary metabolism and respiration
Rv0415	551.294	0.821918	0.199076	4.12867	3.64864e-05	7.60719e-05	protein_coding	thiO	ES	intermediary metabolism and respiration
Rv0416	26.3249	1.58658	0.380436	4.17044	3.04016e-05	6.4053e-05	protein_coding	thiS	ES	intermediary metabolism and respiration
Rv0417	175.698	1.50129	0.156722	9.57934	9.7668e-22	6.0026e-21	protein_coding	thiG	ES	intermediary metabolism and respiration
Rv0418	1042.07	-1.59972	0.116738	-13.7035	9.66851e-43	1.36691e-41	protein_coding	lpqL	NE	cell wall and cell processes
Rv0419	1701.89	0.0817314	0.0923628	0.884895	0.376213	0.431545	protein_coding	lpqM	NE	cell wall and cell processes
Rv0420c	176.365	-0.340727	0.170818	-1.99468	0.0460781	0.0640356	protein_coding	NA	NE	cell wall and cell processes
Rv0421c	241.008	1.35973	0.198431	6.85241	7.2617e-12	2.58718e-11	protein_coding	NA	NE	conserved hypotheticals
Rv0422c	503.057	1.34973	0.126154	10.6991	1.02783e-26	7.90833e-26	protein_coding	thiD	GD	intermediary metabolism and respiration
Rv0423c	4045.47	0.465865	0.0857366	5.43368	5.52033e-08	1.49437e-07	protein_coding	thiC	ES	intermediary metabolism and respiration
Rv0424c	855.289	0.674651	0.165292	4.08158	4.4731e-05	9.2347e-05	protein_coding	NA	NE	conserved hypotheticals
Rv0425c	5208.92	1.49766	0.119705	12.5113	6.47874e-36	7.34318e-35	protein_coding	ctpH	NE	cell wall and cell processes
Rv0426c	809.074	1.26457	0.338708	3.73352	0.000188823	0.00036269	protein_coding	NA	NE	cell wall and cell processes
Rv0427c	564.81	1.15906	0.134474	8.61921	6.74194e-18	3.43187e-17	protein_coding	xthA	NE	information pathways
Rv0428c	114.194	-1.40218	0.207812	-6.74736	1.50558e-11	5.21995e-11	protein_coding	NA	NE	intermediary metabolism and respiration
Rv0429c	298.791	-1.66236	0.152255	-10.9183	9.42557e-28	7.66498e-27	protein_coding	def	ES	information pathways
Rv0430	768.17	-2.59297	0.221748	-11.6933	1.37867e-31	1.32598e-30	protein_coding	NA	ES	conserved hypotheticals
Rv0431	501.505	-1.2015	0.167406	-7.17718	7.11629e-13	2.72462e-12	protein_coding	NA	NE	cell wall and cell processes
Rv0432	545.252	-1.4001	0.132555	-10.5625	4.44775e-26	3.32625e-25	protein_coding	sodC	NE	virulence, detoxification, adaptation
Rv0433	1055.31	-0.252808	0.0950637	-2.65936	0.00782899	0.012308	protein_coding	NA	NE	conserved hypotheticals
Rv0434	451.611	0.34344	0.13222	2.59748	0.00939099	0.0146029	protein_coding	NA	NE	conserved hypotheticals
Rv0435c	808.155	0.179971	0.121603	1.48	0.138874	0.176057	protein_coding	NA	NE	cell wall and cell processes
Rv0436c	450.797	-0.177313	0.107871	-1.64375	0.100228	0.131393	protein_coding	pssA	NE	lipid metabolism
Rv0437c	187.613	-0.81802	0.206928	-3.95316	7.71267e-05	0.000154679	protein_coding	psd	NE	lipid metabolism
Rv0438c	248.672	-0.33612	0.201413	-1.66881	0.0951544	0.125111	protein_coding	moeA2	NE	intermediary metabolism and respiration
Rv0439c	254.832	-1.59638	0.166521	-9.58664	9.10016e-22	5.61013e-21	protein_coding	NA	NE	intermediary metabolism and respiration
Rv0440	58761.5	0.259051	0.163464	1.58476	0.113022	0.146723	protein_coding	groEL2	ES	virulence, detoxification, adaptation
Rv0441c	163.615	0.0717141	0.20349	0.352421	0.724523	0.761559	protein_coding	NA	NE	conserved hypotheticals
Rv0442c	327.53	0.95696	0.143319	6.67715	2.43626e-11	8.33831e-11	protein_coding	PPE10	NE	PE/PPE
Rv0443	454.943	-0.429783	0.219336	-1.95948	0.0500571	0.0689664	protein_coding	NA	NE	conserved hypotheticals
Rv0444c	514.34	-1.24594	0.167656	-7.43155	1.07329e-13	4.30286e-13	protein_coding	rskA	NE	information pathways
Rv0445c	448.257	-1.08464	0.135793	-7.98745	1.37754e-15	6.2137e-15	protein_coding	sigK	NE	information pathways
Rv0446c	274.081	-1.07165	0.168332	-6.36627	1.93684e-10	6.30024e-10	protein_coding	NA	NE	cell wall and cell processes
Rv0447c	238.212	-0.728061	0.154428	-4.71458	2.4221e-06	5.6871e-06	protein_coding	ufaA1	NE	lipid metabolism
Rv0448c	14.1082	0.679908	0.532041	1.27792	0.201276	0.24552	protein_coding	NA	NE	conserved hypotheticals
Rv0449c	153.448	1.5225	0.239814	6.34867	2.1719e-10	7.03627e-10	protein_coding	NA	NE	conserved hypotheticals
Rv0450c	2480.39	0.274957	0.103194	2.66446	0.00771124	0.0121372	protein_coding	mmpL4	NE	cell wall and cell processes
Rv0451c	370.014	-0.216395	0.230262	-0.939775	0.347333	0.401525	protein_coding	mmpS4	NE	cell wall and cell processes
Rv0452	127.251	-0.671169	0.188034	-3.56941	0.000357788	0.000663351	protein_coding	NA	NE	regulatory proteins
Rv0453	86.4367	-0.04045	0.243668	-0.166005	0.868153	0.887677	protein_coding	PPE11	NE	PE/PPE
Rv0455c	1650.29	-0.807683	0.103985	-7.76731	8.01702e-15	3.48653e-14	protein_coding	NA	NE	conserved hypotheticals
Rv0456c	79.4267	-1.0369	0.255303	-4.06146	4.87673e-05	9.99067e-05	protein_coding	echA2	NE	lipid metabolism
Rv0456A	13.0579	0.191151	0.551327	0.346711	0.728809	0.764644	protein_coding	mazF1	NE	virulence, detoxification, adaptation
Rv0456B	10.6426	1.23835	0.560606	2.20894	0.0271786	0.0391438	protein_coding	mazE1	NE	virulence, detoxification, adaptation
Rv0457c	274.758	-1.39186	0.132288	-10.5214	6.88207e-26	5.08029e-25	protein_coding	NA	NE	intermediary metabolism and respiration
Rv0458	562.753	-0.455063	0.154092	-2.95319	0.00314508	0.0052257	protein_coding	NA	NE	intermediary metabolism and respiration
Rv0459	164.105	-0.0142092	0.239164	-0.0594118	0.952624	0.961516	protein_coding	NA	NE	conserved hypotheticals
Rv0460	368.902	-1.99	0.24384	-8.1611	3.32e-16	1.5536e-15	protein_coding	NA	NE	conserved hypotheticals
Rv0461	321.216	-2.00423	0.198392	-10.1024	5.39065e-24	3.64941e-23	protein_coding	NA	GA	cell wall and cell processes
Rv0462	2534.38	-1.95774	0.126901	-15.4274	1.07161e-53	2.08132e-52	protein_coding	lpdC	GD	intermediary metabolism and respiration
Rv0463	72.8126	-0.925004	0.24989	-3.70164	0.000214207	0.000409089	protein_coding	NA	NE	cell wall and cell processes
Rv0464c	1273.2	1.90794	0.104139	18.3211	5.62163e-75	1.81388e-73	protein_coding	NA	NE	conserved hypotheticals
Rv0465c	2157.08	3.02961	0.120422	25.1583	1.1464e-139	1.38993e-137	protein_coding	NA	NE	regulatory proteins
Rv0466	1121.29	-2.15455	0.099495	-21.6549	5.47081e-104	3.31647e-102	protein_coding	NA	NE	conserved hypotheticals
Rv0467	4326.67	1.2274	0.0913596	13.4348	3.78031e-41	5.04167e-40	protein_coding	icl1	GD	intermediary metabolism and respiration
Rv0468	1167.8	1.18665	0.106816	11.1093	1.13041e-28	9.64343e-28	protein_coding	fadB2	NE	lipid metabolism
Rv0469	2212.27	0.388674	0.136554	2.84631	0.00442296	0.00720825	protein_coding	umaA	NE	lipid metabolism
Rv0470c	2006.47	-0.492656	0.115464	-4.26676	1.98328e-05	4.27078e-05	protein_coding	pcaA	NE	lipid metabolism
Rv0470A	41.2852	1.4646	0.320922	4.56374	5.02509e-06	1.14822e-05	protein_coding	NA	GA	conserved hypotheticals
Rv0471c	86.4437	0.56854	0.233304	2.4369	0.0148136	0.0223152	protein_coding	NA	GA	conserved hypotheticals
Rv0472c	677.648	-0.344366	0.148489	-2.31913	0.0203879	0.0299567	protein_coding	NA	GA	regulatory proteins
Rv0473	828.834	1.01425	0.107319	9.45081	3.36234e-21	2.02296e-20	protein_coding	NA	GA	cell wall and cell processes
Rv0474	551.957	0.9785	0.150706	6.49276	8.42763e-11	2.82403e-10	protein_coding	NA	GA	regulatory proteins
Rv0475	4521.08	1.00005	0.106388	9.40006	5.45303e-21	3.2515e-20	protein_coding	hbhA	GA	cell wall and cell processes
Rv0476	961.999	0.624426	0.18937	3.29739	0.000975873	0.00172611	protein_coding	NA	GA	cell wall and cell processes
Rv0477	636.386	0.702585	0.178131	3.9442	8.00676e-05	0.000160095	protein_coding	NA	GA	cell wall and cell processes
Rv0478	311.968	1.06337	0.177	6.00771	1.88163e-09	5.72067e-09	protein_coding	deoC	GA	intermediary metabolism and respiration
Rv0479c	1748.76	-0.309967	0.130879	-2.36835	0.0178675	0.0265242	protein_coding	NA	ES	cell wall and cell processes
Rv0480c	265.01	-0.0878387	0.15083	-0.58237	0.560318	0.611353	protein_coding	NA	NE	intermediary metabolism and respiration
Rv0481c	327.022	1.57603	0.187149	8.42125	3.72481e-17	1.84443e-16	protein_coding	NA	NE	conserved hypotheticals
Rv0482	154.483	-0.992004	0.206562	-4.80244	1.56742e-06	3.74319e-06	protein_coding	murB	ES	cell wall and cell processes
Rv0483	3892.51	-0.282916	0.119847	-2.36064	0.0182436	0.0270444	protein_coding	lprQ	GA	cell wall and cell processes
Rv0484c	266.44	0.132929	0.247354	0.537404	0.590988	0.640972	protein_coding	NA	GA	intermediary metabolism and respiration
Rv0485	2036.96	0.824766	0.120162	6.86381	6.70479e-12	2.3909e-11	protein_coding	NA	NE	regulatory proteins
Rv0486	1364.55	1.04013	0.171902	6.05072	1.44201e-09	4.41767e-09	protein_coding	mshA	NE	intermediary metabolism and respiration
Rv0487	562.811	0.773944	0.12188	6.35005	2.15246e-10	6.97892e-10	protein_coding	NA	NE	conserved hypotheticals
Rv0488	69.0047	0.552197	0.269443	2.0494	0.0404226	0.0565691	protein_coding	NA	NE	cell wall and cell processes
Rv0489	387.968	-0.816742	0.151126	-5.40438	6.50332e-08	1.74395e-07	protein_coding	gpm1	NE	intermediary metabolism and respiration
Rv0490	2151.8	0.901264	0.1295	6.95956	3.41346e-12	1.24157e-11	protein_coding	senX3	NE	regulatory proteins
Rv0491	1033.19	1.39334	0.13134	10.6087	2.71615e-26	2.06211e-25	protein_coding	regX3	NE	regulatory proteins
Rv0492c	198.414	-0.275565	0.182363	-1.51108	0.130769	0.166998	protein_coding	NA	NE	intermediary metabolism and respiration
Rv0492A	36.3399	0.151748	0.339442	0.44705	0.654839	0.698297	protein_coding	NA	NE	conserved hypotheticals
Rv0493c	191.628	-0.213141	0.205011	-1.03966	0.298498	0.349719	protein_coding	NA	NE	conserved hypotheticals
Rv0494	48.9201	-0.276721	0.349324	-0.792162	0.428266	0.482946	protein_coding	NA	NE	regulatory proteins
Rv0495c	699.394	-0.550731	0.149252	-3.68993	0.00022432	0.000425962	protein_coding	NA	NE	conserved hypotheticals
Rv0496	800.697	-0.828113	0.109208	-7.58287	3.38003e-14	1.4014e-13	protein_coding	NA	NE	conserved hypotheticals
Rv0497	696.483	-0.719718	0.165715	-4.3431	1.40489e-05	3.07998e-05	protein_coding	NA	NE	cell wall and cell processes
Rv0498	281.4	0.734428	0.135367	5.42544	5.78109e-08	1.56285e-07	protein_coding	NA	NE	conserved hypotheticals
Rv0499	250.967	0.42615	0.215818	1.97458	0.0483156	0.0667971	protein_coding	NA	NE	conserved hypotheticals
Rv0500	386.412	-0.94248	0.188524	-4.99924	5.75556e-07	1.4245e-06	protein_coding	proC	ES	intermediary metabolism and respiration
Rv0500A	1452.47	0.00462722	0.11879	0.0389529	0.968928	0.975344	protein_coding	NA	NE	conserved hypotheticals
Rv0501	2348.51	-0.152616	0.0869056	-1.75612	0.0790685	0.105557	protein_coding	galE2	NE	intermediary metabolism and respiration
Rv0502	2280.22	-0.192518	0.120109	-1.60286	0.108965	0.141871	protein_coding	NA	NE	conserved hypotheticals
Rv0503c	1907.7	-1.3256	0.163941	-8.08586	6.17272e-16	2.85186e-15	protein_coding	cmaA2	GA	lipid metabolism
Rv0504c	301.851	-0.901322	0.136877	-6.5849	4.55185e-11	1.54078e-10	protein_coding	NA	NE	conserved hypotheticals
Rv0505c	836.972	-0.605726	0.134341	-4.50889	6.51689e-06	1.47228e-05	protein_coding	serB1	NE	intermediary metabolism and respiration
Rv0506	462.495	0.145889	0.137739	1.05917	0.289523	0.340801	protein_coding	mmpS2	NE	cell wall and cell processes
Rv0507	1280	0.369493	0.109169	3.38459	0.000712843	0.00128414	protein_coding	mmpL2	NE	cell wall and cell processes
Rv0508	116.857	0.555207	0.219947	2.52428	0.0115935	0.0177172	protein_coding	NA	NE	conserved hypotheticals
Rv0509	2888.46	-0.231657	0.0950784	-2.43649	0.0148307	0.0223325	protein_coding	hemA	ES	intermediary metabolism and respiration
Rv0510	1678.48	0.139023	0.162619	0.854902	0.392606	0.448676	protein_coding	hemC	ES	intermediary metabolism and respiration
Rv0511	2164.23	-0.965104	0.113941	-8.4702	2.44975e-17	1.2206e-16	protein_coding	hemD	GD	intermediary metabolism and respiration
Rv0512	1338.91	0.00270871	0.123075	0.0220087	0.982441	0.986633	protein_coding	hemB	ES	intermediary metabolism and respiration
Rv0513	647.593	-0.309507	0.161635	-1.91485	0.0555112	0.0760878	protein_coding	NA	NE	cell wall and cell processes
Rv0514	118.237	0.178829	0.205388	0.870688	0.383924	0.439886	protein_coding	NA	NE	cell wall and cell processes
Rv0515	292.468	1.58751	0.145884	10.882	1.40498e-27	1.12878e-26	protein_coding	NA	NE	insertion seqs and phages
Rv0516c	760.349	-3.83002	0.166278	-23.0338	2.13809e-117	1.7109e-115	protein_coding	NA	GA	information pathways
Rv0517	472.742	-0.439882	0.147885	-2.97448	0.00293482	0.00490485	protein_coding	NA	GA	intermediary metabolism and respiration
Rv0518	280.585	-1.3098	0.176802	-7.40833	1.279e-13	5.08676e-13	protein_coding	NA	GA	cell wall and cell processes
Rv0519c	429.533	-2.53942	0.179818	-14.1222	2.77336e-45	4.33447e-44	protein_coding	NA	GA	cell wall and cell processes
Rv0522	422.268	1.26739	0.174723	7.25371	4.05507e-13	1.58132e-12	protein_coding	gabP	NE	cell wall and cell processes
Rv0523c	135.329	-0.963465	0.208542	-4.62	3.83744e-06	8.83405e-06	protein_coding	NA	NE	conserved hypotheticals
Rv0524	843.952	-1.35674	0.157518	-8.61326	7.1011e-18	3.60552e-17	protein_coding	hemL	ES	intermediary metabolism and respiration
Rv0525	275.217	-1.2974	0.209581	-6.19046	5.99907e-10	1.88846e-09	protein_coding	NA	ES	conserved hypotheticals
Rv0526	446.101	-0.640896	0.126582	-5.06311	4.12476e-07	1.03859e-06	protein_coding	NA	ES	intermediary metabolism and respiration
Rv0527	358.261	-1.01347	0.219067	-4.62627	3.72305e-06	8.58555e-06	protein_coding	ccdA	ES	intermediary metabolism and respiration
Rv0528	596.221	-0.80143	0.157423	-5.09094	3.56296e-07	9.011e-07	protein_coding	NA	ES	cell wall and cell processes
Rv0529	519.788	-0.887885	0.115359	-7.6967	1.39622e-14	5.96186e-14	protein_coding	ccsA	ES	intermediary metabolism and respiration
Rv0530	1294.99	0.478669	0.119249	4.01402	5.96925e-05	0.000121172	protein_coding	NA	NE	conserved hypotheticals
Rv0530A	284.69	1.29696	0.21262	6.09989	1.0614e-09	3.28435e-09	protein_coding	NA	NE	conserved hypotheticals
Rv0531	202.086	0.769477	0.199456	3.85787	0.000114377	0.000225208	protein_coding	NA	NE	cell wall and cell processes
Rv0532	130.703	0.0379147	0.207695	0.18255	0.855151	0.876415	protein_coding	PE_PGRS6	NE	PE/PPE
Rv0533c	682.5	-0.757345	0.105742	-7.16217	7.94074e-13	3.01821e-12	protein_coding	fabH	NE	lipid metabolism
Rv0534c	184.474	-1.16686	0.225527	-5.17395	2.29199e-07	5.87083e-07	protein_coding	menA	ES	intermediary metabolism and respiration
Rv0535	76.7499	-0.252358	0.258744	-0.975319	0.329402	0.382343	protein_coding	NA	NE	intermediary metabolism and respiration
Rv0536	77.419	-0.136612	0.249325	-0.547927	0.583742	0.634144	protein_coding	galE3	NE	intermediary metabolism and respiration
Rv0537c	949.143	-0.436724	0.151615	-2.88047	0.00397081	0.00651649	protein_coding	NA	NE	cell wall and cell processes
Rv0538	412.513	-0.134276	0.139893	-0.959849	0.337131	0.390748	protein_coding	NA	NE	cell wall and cell processes
Rv0539	113.409	0.299283	0.240194	1.24601	0.212762	0.257802	protein_coding	NA	NE	intermediary metabolism and respiration
Rv0540	55.3378	0.193845	0.249504	0.776921	0.437205	0.492245	protein_coding	NA	NE	conserved hypotheticals
Rv0541c	383.383	0.722781	0.163607	4.41779	9.97163e-06	2.21647e-05	protein_coding	NA	NE	cell wall and cell processes
Rv0542c	530.829	1.2034	0.157302	7.65024	2.00611e-14	8.46672e-14	protein_coding	menE	ES	intermediary metabolism and respiration
Rv0543c	545.648	0.35669	0.134724	2.64757	0.00810732	0.0127205	protein_coding	NA	ES	conserved hypotheticals
Rv0544c	50.6338	-0.973397	0.303753	-3.20457	0.00135263	0.00235503	protein_coding	NA	NE	cell wall and cell processes
Rv0545c	3720.59	-0.667568	0.113238	-5.89524	3.74128e-09	1.10798e-08	protein_coding	pitA	NE	cell wall and cell processes
Rv0546c	217.506	-1.1567	0.194593	-5.94417	2.77857e-09	8.32737e-09	protein_coding	NA	NE	conserved hypotheticals
Rv0547c	227.022	-0.876375	0.174179	-5.03147	4.86738e-07	1.2126e-06	protein_coding	NA	NE	intermediary metabolism and respiration
Rv0548c	930.037	0.550368	0.0964883	5.70399	1.17036e-08	3.33518e-08	protein_coding	menB	ES	intermediary metabolism and respiration
Rv0549c	536.775	2.22932	0.141421	15.7638	5.5251e-56	1.15738e-54	protein_coding	vapC3	NE	virulence, detoxification, adaptation
Rv0550c	229.51	1.53808	0.173088	8.88615	6.32621e-19	3.41121e-18	protein_coding	vapB3	NE	virulence, detoxification, adaptation
Rv0551c	229.513	-0.690963	0.172017	-4.01684	5.89844e-05	0.000119795	protein_coding	fadD8	NE	lipid metabolism
Rv0552	297.008	0.48413	0.13865	3.49175	0.000479864	0.000876684	protein_coding	NA	NE	conserved hypotheticals
Rv0553	56.8995	0.715321	0.283039	2.52729	0.0114947	0.0175804	protein_coding	menC	ES	intermediary metabolism and respiration
Rv0554	317.224	-1.59717	0.179016	-8.92197	4.5807e-19	2.48676e-18	protein_coding	bpoC	NE	virulence, detoxification, adaptation
Rv0555	974.181	-0.0126583	0.0901648	-0.140391	0.888351	0.9044	protein_coding	menD	ES	intermediary metabolism and respiration
Rv0556	520.672	0.649818	0.147867	4.3946	1.10979e-05	2.45455e-05	protein_coding	NA	ES	cell wall and cell processes
Rv0557	459.598	1.09838	0.185011	5.93685	2.90555e-09	8.68194e-09	protein_coding	mgtA	NE	lipid metabolism
Rv0558	611.705	-0.0841886	0.157433	-0.534759	0.592816	0.642499	protein_coding	menH	ES	intermediary metabolism and respiration
Rv0559c	1179.23	0.3344	0.12023	2.78134	0.00541351	0.00870074	protein_coding	NA	NE	cell wall and cell processes
Rv0560c	392.379	0.947994	0.173378	5.4678	4.55667e-08	1.23938e-07	protein_coding	NA	NE	intermediary metabolism and respiration
Rv0561c	192.472	-0.0639739	0.162294	-0.394184	0.693445	0.734182	protein_coding	NA	NE	intermediary metabolism and respiration
Rv0562	1406.69	0.242045	0.0852264	2.84003	0.00451099	0.00734573	protein_coding	grcC1	ES	intermediary metabolism and respiration
Rv0563	10925.1	2.76658	0.0835399	33.1169	1.70013e-240	1.1337e-237	protein_coding	htpX	NE	virulence, detoxification, adaptation
Rv0564c	272.06	0.661912	0.139224	4.75429	1.99145e-06	4.71187e-06	protein_coding	gpdA1	NE	lipid metabolism
Rv0565c	293.783	-1.33271	0.183085	-7.27915	3.35927e-13	1.31511e-12	protein_coding	NA	NE	intermediary metabolism and respiration
Rv0566c	213.618	-2.11469	0.183424	-11.529	9.42374e-31	8.76846e-30	protein_coding	NA	NE	conserved hypotheticals
Rvnt05	11.5124	-1.02608	0.688254	-1.49084	0.136003	0.172909	tRNA	tyrT	NA	NA
Rv0567	1034.06	-1.20578	0.148871	-8.09947	5.51999e-16	2.55619e-15	protein_coding	NA	NE	intermediary metabolism and respiration
Rv0568	1633.62	0.169745	0.165945	1.0229	0.306356	0.357877	protein_coding	cyp135B1	NE	intermediary metabolism and respiration
Rv0569	252.053	0.389174	0.248918	1.56347	0.117943	0.152469	protein_coding	NA	NE	conserved hypotheticals
Rv0570	253.007	-0.00761096	0.181071	-0.042033	0.966472	0.973774	protein_coding	nrdZ	NE	information pathways
Rv0571c	212.495	-0.205687	0.160933	-1.27809	0.201218	0.24552	protein_coding	NA	NE	conserved hypotheticals
Rv0572c	130.949	-2.71064	0.252097	-10.7524	5.77561e-27	4.52216e-26	protein_coding	NA	NE	conserved hypotheticals
Rv0573c	42.7638	0.00983388	0.309805	0.0317421	0.974678	0.98013	protein_coding	pncB2	NE	intermediary metabolism and respiration
Rv0574c	151.535	-0.182423	0.225477	-0.80905	0.418486	0.474016	protein_coding	NA	NE	conserved hypotheticals
Rv0575c	82.4566	-2.25583	0.261479	-8.6272	6.28738e-18	3.20456e-17	protein_coding	NA	NE	intermediary metabolism and respiration
Rv0576	1434.39	1.44346	0.115418	12.5064	6.8909e-36	7.78827e-35	protein_coding	NA	NE	regulatory proteins
Rv0577	2552.89	1.23765	0.145594	8.50072	1.8842e-17	9.39988e-17	protein_coding	TB27.3	NE	conserved hypotheticals
Rv0578c	1083.88	-0.142134	0.154231	-0.921566	0.356755	0.41123	protein_coding	PE_PGRS7	NE	PE/PPE
Rv0579	275.343	0.213256	0.140956	1.51292	0.130299	0.166569	protein_coding	NA	NE	conserved hypotheticals
Rv0580c	486.214	0.118438	0.17047	0.694772	0.487198	0.541617	protein_coding	NA	NE	conserved hypotheticals
Rv0581	111.183	-0.392378	0.512159	-0.766126	0.443601	0.498833	protein_coding	vapB26	NE	virulence, detoxification, adaptation
Rv0582	105.672	0.353496	0.229713	1.53886	0.12384	0.158859	protein_coding	vapC26	NE	virulence, detoxification, adaptation
Rv0583c	264.562	-2.84759	0.213261	-13.3526	1.14437e-40	1.5161e-39	protein_coding	lpqN	NE	cell wall and cell processes
Rv0584	371.259	0.977493	0.145004	6.74113	1.57161e-11	5.44415e-11	protein_coding	NA	NE	cell wall and cell processes
Rv0585c	244.498	0.0110926	0.140242	0.0790958	0.936956	0.948574	protein_coding	NA	NE	cell wall and cell processes
Rv0586	760.099	1.85031	0.132251	13.9909	1.77144e-44	2.68467e-43	protein_coding	mce2R	NE	regulatory proteins
Rv0587	794.064	1.90974	0.097767	19.5336	5.68908e-85	2.29919e-83	protein_coding	yrbE2A	NE	virulence, detoxification, adaptation
Rv0588	586.725	2.1312	0.133666	15.9442	3.12475e-57	6.7579e-56	protein_coding	NA	NE	virulence, detoxification, adaptation
Rv0589	622.417	2.10046	0.11818	17.7734	1.13661e-70	3.24827e-69	protein_coding	mce2A	NE	virulence, detoxification, adaptation
Rv0591	79.5699	2.74196	0.255921	10.7141	8.73986e-27	6.75061e-26	protein_coding	mce2C	NE	virulence, detoxification, adaptation
Rv0592	106.831	1.43707	0.227618	6.31353	2.72742e-10	8.75093e-10	protein_coding	mce2D	NE	virulence, detoxification, adaptation
Rv0593	80.8748	1.38415	0.273076	5.06875	4.00435e-07	1.0089e-06	protein_coding	lprL	NE	cell wall and cell processes
Rv0594	205.858	0.667024	0.171106	3.89831	9.68645e-05	0.00019224	protein_coding	mce2F	NE	virulence, detoxification, adaptation
Rv0595c	108.236	1.5658	0.219797	7.12387	1.04939e-12	3.96468e-12	protein_coding	vapC4	NE	virulence, detoxification, adaptation
Rv0596c	57.338	0.872895	0.25003	3.49116	0.000480933	0.000878235	protein_coding	vapB4	NE	virulence, detoxification, adaptation
Rv0597c	819.006	-0.428613	0.198827	-2.15571	0.0311062	0.0442746	protein_coding	NA	NE	conserved hypotheticals
Rv0598c	275.586	-1.035	0.192543	-5.37541	7.64104e-08	2.02865e-07	protein_coding	vapC27	NE	virulence, detoxification, adaptation
Rv0599c	109.356	0.14041	0.199308	0.704489	0.481129	0.535316	protein_coding	vapB27	NE	virulence, detoxification, adaptation
Rv0600c	7.15019	-0.523618	0.754259	-0.694215	0.487548	0.541855	protein_coding	NA	NE	regulatory proteins
Rv0601c	9.56287	-1.71953	0.673356	-2.55367	0.0106595	0.0163844	protein_coding	NA	NE	regulatory proteins
Rv0602c	16.809	-1.79429	0.590287	-3.0397	0.00236817	0.00400975	protein_coding	tcrA	NE	regulatory proteins
Rv0603	11.4077	0.845358	0.561034	1.50679	0.131866	0.168292	protein_coding	NA	NE	cell wall and cell processes
Rv0604	234.66	0.190605	0.176046	1.0827	0.278942	0.329801	protein_coding	lpqO	NE	cell wall and cell processes
Rv0605	6939.43	2.80089	0.111452	25.131	2.28308e-139	2.68665e-137	protein_coding	NA	NE	insertion seqs and phages
Rv0607	1989.73	3.98496	0.129829	30.6939	6.85512e-207	2.49339e-204	protein_coding	NA	Uncertain	conserved hypotheticals
Rv0608	990.888	0.0888816	0.135256	0.657136	0.511094	0.564262	protein_coding	vapB28	Uncertain	virulence, detoxification, adaptation
Rv0609	484.559	0.843307	0.201779	4.17936	2.92336e-05	6.17549e-05	protein_coding	vapC28	NE	virulence, detoxification, adaptation
Rv0609A	176.783	2.00251	0.213636	9.37347	7.01881e-21	4.15418e-20	protein_coding	NA	Uncertain	conserved hypotheticals
RVnc0005	92.5344	1.95341	0.259247	7.53491	4.88655e-14	1.99909e-13	ncRNA	B55	NA	NA
Rv0610c	511.614	0.900023	0.130136	6.91603	4.64467e-12	1.67262e-11	protein_coding	NA	NE	conserved hypotheticals
Rv0611c	559.191	1.09183	0.152038	7.18129	6.90554e-13	2.64646e-12	protein_coding	NA	NE	conserved hypotheticals
Rv0612	126.357	1.39604	0.230667	6.0522	1.42883e-09	4.384e-09	protein_coding	NA	NE	conserved hypotheticals
Rv0613c	1151.53	-1.56934	0.158155	-9.92282	3.31278e-23	2.1693e-22	protein_coding	NA	NE	conserved hypotheticals
Rv0614	39.5238	-0.736687	0.409919	-1.79715	0.0723111	0.0971513	protein_coding	NA	NE	conserved hypotheticals
Rv0615	242.796	-0.0906041	0.165074	-0.548871	0.583094	0.633612	protein_coding	NA	NE	cell wall and cell processes
Rv0616A	291.599	-0.773957	0.198416	-3.90068	9.59213e-05	0.000190557	protein_coding	vapB29	NE	virulence, detoxification, adaptation
Rv0617	236.284	-0.42201	0.149079	-2.83077	0.00464354	0.00754929	protein_coding	vapC29	NE	virulence, detoxification, adaptation
Rv0618	68.1272	-1.31708	0.27794	-4.73872	2.15071e-06	5.07969e-06	pseudogene	galT	NE	intermediary metabolism and respiration
Rv0620	14.3548	0.0346078	1.387	0.0249515	0.980094	0.98477	protein_coding	galK	NE	intermediary metabolism and respiration
Rv0621	576.285	1.9448	0.150548	12.9181	3.55881e-38	4.32791e-37	protein_coding	NA	NE	cell wall and cell processes
Rv0622	155.618	1.50287	0.207677	7.23657	4.60157e-13	1.7892e-12	protein_coding	NA	NE	cell wall and cell processes
Rv0623	292.57	0.956385	0.315618	3.0302	0.00244393	0.00413103	protein_coding	vapB30	NE	virulence, detoxification, adaptation
Rv0624	408.93	1.48066	0.158242	9.35693	8.20843e-21	4.83681e-20	protein_coding	vapC30	NE	virulence, detoxification, adaptation
Rv0625c	102.411	-1.33528	0.262579	-5.08525	3.67145e-07	9.27365e-07	protein_coding	NA	NE	cell wall and cell processes
Rv0626	256.022	0.387897	0.221147	1.75402	0.0794267	0.105964	protein_coding	vapB5	NE	virulence, detoxification, adaptation
Rv0627	291.371	1.34431	0.181844	7.39267	1.43914e-13	5.70663e-13	protein_coding	vapC5	Uncertain	virulence, detoxification, adaptation
Rv0628c	535.564	0.600339	0.16268	3.69031	0.000223977	0.000425513	protein_coding	NA	NE	conserved hypotheticals
Rv0629c	225.776	-0.97126	0.226597	-4.28628	1.81689e-05	3.94433e-05	protein_coding	recD	NE	information pathways
Rv0630c	203.853	-0.823102	0.182454	-4.51128	6.44373e-06	1.45822e-05	protein_coding	recB	NE	information pathways
Rv0631c	196.546	-1.25101	0.19886	-6.29089	3.15642e-10	1.00869e-09	protein_coding	recC	NE	information pathways
Rv0632c	1366.65	-1.60009	0.13653	-11.7197	1.00999e-31	9.832e-31	protein_coding	echA3	NE	lipid metabolism
Rv0633c	376.734	-0.721595	0.160601	-4.4931	7.01934e-06	1.58133e-05	protein_coding	NA	NE	cell wall and cell processes
Rv0634c	770.208	-0.214833	0.167247	-1.28452	0.198959	0.243064	protein_coding	NA	NE	virulence, detoxification, adaptation
Rv0634A	967.597	-0.791504	0.114237	-6.92864	4.24904e-12	1.53433e-11	protein_coding	NA	NE	conserved hypotheticals
Rvnt06	142.825	-0.542751	0.211883	-2.56156	0.0104203	0.0160538	tRNA	thrT	NA	NA
Rvnt07	132.747	-1.7176	0.361962	-4.74525	2.0825e-06	4.92149e-06	tRNA	metT	NA	NA
Rv0634B	557.826	-1.69968	0.211028	-8.05429	7.9941e-16	3.67215e-15	protein_coding	rpmG2	GD	information pathways
Rv0635	1342.96	-1.16999	0.205867	-5.68324	1.32167e-08	3.74239e-08	protein_coding	hadA	ES	intermediary metabolism and respiration
Rv0636	1322.38	-1.56431	0.101243	-15.4511	7.42151e-54	1.45556e-52	protein_coding	hadB	ES	intermediary metabolism and respiration
Rv0637	2061.16	-0.797352	0.112846	-7.06584	1.59643e-12	5.94724e-12	protein_coding	hadC	NE	intermediary metabolism and respiration
Rvnt08	3222.8	1.5973	0.139721	11.4321	2.89117e-30	2.64704e-29	tRNA	trpT	NA	NA
Rv0638	2815.26	0.540297	0.0849318	6.36154	1.99739e-10	6.48664e-10	protein_coding	secE1	ES	cell wall and cell processes
Rv0639	5362.39	0.046226	0.105428	0.438459	0.661054	0.704178	protein_coding	nusG	ES	information pathways
Rv0640	3105.48	-0.454908	0.173359	-2.62408	0.00868842	0.0136056	protein_coding	rplK	NE	information pathways
Rv0641	5261.33	0.257816	0.129502	1.99082	0.0465001	0.0644877	protein_coding	rplA	ES	information pathways
Rv0642c	2270.44	-1.29675	0.13326	-9.731	2.22395e-22	1.41914e-21	protein_coding	mmaA4	GA	lipid metabolism
Rv0643c	1472.44	-1.53742	0.13679	-11.2393	2.61547e-29	2.29989e-28	protein_coding	mmaA3	GA	lipid metabolism
Rv0644c	950.845	-1.97142	0.170783	-11.5434	7.9665e-31	7.44719e-30	protein_coding	mmaA2	GA	lipid metabolism
Rv0645c	664.633	-0.514279	0.130218	-3.94938	7.83542e-05	0.000156983	protein_coding	mmaA1	GA	lipid metabolism
Rv0646c	300.968	-1.52946	0.183703	-8.32571	8.38243e-17	4.06522e-16	protein_coding	lipG	GA	intermediary metabolism and respiration
Rv0647c	697.391	-1.52126	0.1116	-13.6314	2.60575e-42	3.62001e-41	protein_coding	NA	ES	conserved hypotheticals
Rv0648	121.486	-0.341771	0.235643	-1.45038	0.146953	0.185067	protein_coding	NA	NE	intermediary metabolism and respiration
Rv0649	2.89943	0.508172	1.42051	0.35774	0.720538	0.758451	protein_coding	fabD2	NE	lipid metabolism
Rv0650	16.672	0.734998	0.715045	1.0279	0.303995	0.355534	protein_coding	NA	NE	intermediary metabolism and respiration
Rv0651	851.35	-3.20409	0.162239	-19.7491	8.15919e-87	3.54836e-85	protein_coding	rplJ	ES	information pathways
Rv0652	483.205	-3.88005	0.210248	-18.4546	4.79006e-76	1.61051e-74	protein_coding	rplL	Uncertain	information pathways
Rv0653c	93.9812	0.797183	0.247109	3.22604	0.00125515	0.00219487	protein_coding	NA	NE	regulatory proteins
Rv0654	477.314	-0.282056	0.122137	-2.30933	0.0209252	0.0306673	protein_coding	NA	GA	intermediary metabolism and respiration
Rv0655	4698.51	-1.23208	0.101106	-12.186	3.68988e-34	3.82467e-33	protein_coding	mkl	GA	cell wall and cell processes
Rv0656c	93.4043	1.72958	0.209722	8.24704	1.62365e-16	7.71522e-16	protein_coding	vapC6	GA	virulence, detoxification, adaptation
Rv0657c	157.413	1.37322	0.337785	4.06537	4.79569e-05	9.83978e-05	protein_coding	vapB6	GA	virulence, detoxification, adaptation
Rv0658c	229.038	0.494568	0.186831	2.64715	0.00811742	0.0127265	protein_coding	NA	NE	cell wall and cell processes
Rv0659c	1208.72	0.721328	0.160786	4.48625	7.24876e-06	1.63026e-05	protein_coding	mazF2	NE	virulence, detoxification, adaptation
Rv0660c	467.138	-1.21562	0.409863	-2.96592	0.00301774	0.00503083	protein_coding	mazE2	NE	virulence, detoxification, adaptation
Rv0661c	12.1972	-0.674277	0.571895	-1.17902	0.238389	0.286082	protein_coding	vapC7	NE	virulence, detoxification, adaptation
Rv0662c	6.5385	-1.23131	0.794396	-1.55	0.121141	0.156149	protein_coding	vapB7	Uncertain	virulence, detoxification, adaptation
Rv0663	1207.56	-0.772134	0.103536	-7.45762	8.80988e-14	3.54611e-13	protein_coding	atsD	NE	intermediary metabolism and respiration
Rv0664	44.0105	-0.590517	0.293724	-2.01045	0.0443839	0.061853	protein_coding	vapB8	NE	virulence, detoxification, adaptation
Rv0665	30.5035	-0.0950695	0.340696	-0.279045	0.78021	0.812864	protein_coding	vapC8	NE	virulence, detoxification, adaptation
Rv0666	31.0703	0.863062	0.336057	2.5682	0.0102228	0.0157738	protein_coding	NA	Uncertain	cell wall and cell processes
Rv0667	39370.6	-0.351253	0.128041	-2.74329	0.00608268	0.00970367	protein_coding	rpoB	ES	information pathways
Rv0668	28172.9	-0.70806	0.136823	-5.175	2.27914e-07	5.84167e-07	protein_coding	rpoC	ES	information pathways
Rv0669c	511.299	-1.49445	0.122629	-12.1868	3.65566e-34	3.79903e-33	protein_coding	NA	NE	intermediary metabolism and respiration
Rv0670	990.918	-0.256822	0.172563	-1.48828	0.136677	0.173657	protein_coding	end	NE	information pathways
Rv0671	586.253	1.3246	0.107652	12.3045	8.56199e-35	9.15949e-34	protein_coding	lpqP	NE	cell wall and cell processes
Rv0672	1202.12	0.820057	0.10704	7.66124	1.84153e-14	7.78855e-14	protein_coding	fadE8	NE	lipid metabolism
Rv0673	401.9	1.30066	0.136189	9.55036	1.29243e-21	7.89468e-21	protein_coding	echA4	NE	lipid metabolism
Rv0674	152.068	0.853214	0.227851	3.74462	0.00018067	0.000348032	protein_coding	NA	NE	conserved hypotheticals
Rv0675	207.152	0.258214	0.184204	1.40178	0.16098	0.200961	protein_coding	echA5	NE	lipid metabolism
Rv0676c	3967.93	0.854666	0.110374	7.74333	9.68437e-15	4.16636e-14	protein_coding	mmpL5	NE	cell wall and cell processes
Rv0677c	1244.04	1.12689	0.0870461	12.9459	2.47952e-38	3.04312e-37	protein_coding	mmpS5	NE	cell wall and cell processes
Rv0678	2083.28	1.50815	0.102817	14.6683	1.02905e-48	1.77467e-47	protein_coding	NA	NE	conserved hypotheticals
Rv0679c	275.083	0.387208	0.201964	1.91721	0.055211	0.0757283	protein_coding	NA	NE	conserved hypotheticals
Rv0680c	254.426	-0.379501	0.159679	-2.37664	0.017471	0.0259857	protein_coding	NA	NE	cell wall and cell processes
Rv0681	619.818	-0.17542	0.126064	-1.39152	0.164068	0.204307	protein_coding	NA	NE	regulatory proteins
Rv0682	2765.34	-0.195616	0.143138	-1.36662	0.171745	0.212477	protein_coding	rpsL	ES	information pathways
Rv0683	3446.93	-0.633821	0.16022	-3.95594	7.62331e-05	0.00015304	protein_coding	rpsG	ES	information pathways
Rv0684	16527.9	-0.301031	0.117378	-2.56464	0.0103284	0.0159183	protein_coding	fusA1	ES	information pathways
Rv0685	15460.5	-0.798917	0.108567	-7.35878	1.85594e-13	7.33755e-13	protein_coding	tuf	ES	information pathways
Rv0686	1094.13	-0.201423	0.117483	-1.71449	0.0864389	0.114593	protein_coding	NA	NE	cell wall and cell processes
Rv0687	511.539	0.334645	0.135121	2.47663	0.0132629	0.0200775	protein_coding	NA	NE	intermediary metabolism and respiration
Rv0688	833.097	-0.160997	0.151237	-1.06453	0.287087	0.338193	protein_coding	NA	NE	intermediary metabolism and respiration
Rv0689c	2.53236	2.06661	2.248	0.919308	0.357934	0.41247	protein_coding	NA	NE	conserved hypotheticals
Rv0690c	417.056	0.901439	0.129249	6.97445	3.07064e-12	1.12403e-11	protein_coding	NA	NE	conserved hypotheticals
Rv0691c	392.615	0.901618	0.16733	5.38827	7.11386e-08	1.89624e-07	protein_coding	NA	NE	regulatory proteins
Rv0691A	24.7365	0.165132	0.472295	0.349637	0.726611	0.763238	protein_coding	NA	NE	intermediary metabolism and respiration
Rv0692	295.104	0.288522	0.189488	1.52264	0.127849	0.163583	protein_coding	NA	NE	conserved hypotheticals
Rv0693	1093.11	0.506313	0.127499	3.9711	7.15404e-05	0.000144053	protein_coding	NA	NE	intermediary metabolism and respiration
Rv0694	1161.43	0.801682	0.155189	5.16586	2.39339e-07	6.12665e-07	protein_coding	NA	NE	intermediary metabolism and respiration
Rv0695	857.406	-0.239555	0.171961	-1.39308	0.163596	0.203781	protein_coding	NA	NE	conserved hypotheticals
Rv0696	961.681	-0.643567	0.118864	-5.41433	6.1519e-08	1.65468e-07	protein_coding	NA	NE	intermediary metabolism and respiration
Rv0697	271.074	0.188848	0.229244	0.823788	0.41006	0.466624	protein_coding	NA	GD	intermediary metabolism and respiration
Rv0698	118.122	-0.11772	0.200788	-0.58629	0.55768	0.608807	protein_coding	NA	NE	conserved hypotheticals
Rv0699	21.8483	0.714274	0.572994	1.24657	0.212557	0.257631	protein_coding	NA	NE	conserved hypotheticals
Rv0700	5301.45	-1.11224	0.112443	-9.89163	4.52607e-23	2.93974e-22	protein_coding	rpsJ	GD	information pathways
Rv0701	3505.38	-1.45228	0.0955268	-15.2028	3.38764e-52	6.27498e-51	protein_coding	rplC	ES	information pathways
Rv0702	2285.78	-1.841	0.142936	-12.8799	5.84112e-38	7.03925e-37	protein_coding	rplD	ES	information pathways
Rv0703	1808.6	-1.45666	0.343472	-4.241	2.22531e-05	4.76121e-05	protein_coding	rplW	ES	information pathways
Rv0704	4682.33	-2.09706	0.139835	-14.9967	7.71943e-51	1.385e-49	protein_coding	rplB	ES	information pathways
Rv0705	1762.97	-2.24302	0.158867	-14.1189	2.90618e-45	4.52437e-44	protein_coding	rpsS	ES	information pathways
Rv0706	824.68	-2.57399	0.176521	-14.5818	3.66967e-48	6.2478e-47	protein_coding	rplV	ES	information pathways
Rv0707	2730.37	-2.17886	0.130927	-16.6418	3.46825e-62	8.35932e-61	protein_coding	rpsC	ES	information pathways
Rv0708	1598.27	-2.05261	0.152536	-13.4566	2.81698e-41	3.78213e-40	protein_coding	rplP	ES	information pathways
Rv0709	1049.44	-1.59568	0.190895	-8.35893	6.32908e-17	3.09568e-16	protein_coding	rpmC	GD	information pathways
Rv0710	1838.5	-2.073	0.178029	-11.6441	2.45781e-31	2.33026e-30	protein_coding	rpsQ	ES	information pathways
Rv0711	2298.27	2.24665	0.101183	22.2038	3.15629e-109	2.14039e-107	protein_coding	atsA	NE	intermediary metabolism and respiration
Rv0712	586.755	1.47902	0.129412	11.4288	3.00244e-30	2.7364e-29	protein_coding	NA	NE	conserved hypotheticals
Rv0713	699.905	-0.440325	0.131462	-3.34945	0.000809711	0.00145146	protein_coding	NA	NE	cell wall and cell processes
Rv0714	1337.78	-0.588585	0.174123	-3.38028	0.000724129	0.00130389	protein_coding	rplN	ES	information pathways
Rv0715	993.868	-1.31797	0.128587	-10.2496	1.18797e-24	8.29508e-24	protein_coding	rplX	ES	information pathways
Rv0716	1702.44	-1.29132	0.124345	-10.3849	2.90333e-25	2.07433e-24	protein_coding	rplE	ES	information pathways
Rv0717	836.074	-0.927223	0.411896	-2.25111	0.0243787	0.0353788	protein_coding	rpsN1	Uncertain	information pathways
Rv0718	2354.75	-1.57747	0.113073	-13.9509	3.10853e-44	4.65813e-43	protein_coding	rpsH	ES	information pathways
Rv0719	2354.46	-1.82332	0.161824	-11.2673	1.90309e-29	1.68086e-28	protein_coding	rplF	ES	information pathways
Rv0720	860.024	-2.49813	0.486071	-5.13943	2.7557e-07	7.02265e-07	protein_coding	rplR	ES	information pathways
Rv0721	2235.07	-2.11502	0.124402	-17.0015	8.00201e-65	2.09255e-63	protein_coding	rpsE	ES	information pathways
Rv0722	534.196	-1.69592	0.224953	-7.539	4.73602e-14	1.93949e-13	protein_coding	rpmD	Uncertain	information pathways
Rv0723	2257.4	-1.53887	0.132837	-11.5847	4.92795e-31	4.62834e-30	protein_coding	rplO	Uncertain	information pathways
Rv0724	5224.83	1.41073	0.0771747	18.2797	1.20098e-74	3.69626e-73	protein_coding	sppA	NE	cell wall and cell processes
Rv0725c	158.35	1.68932	0.16086	10.5018	8.47787e-26	6.21245e-25	protein_coding	NA	NE	conserved hypotheticals
Rv0726c	571.146	0.131195	0.135472	0.968433	0.332828	0.385984	protein_coding	NA	NE	lipid metabolism
Rv0727c	24.4682	0.536594	0.354979	1.51162	0.13063	0.166875	protein_coding	fucA	NE	intermediary metabolism and respiration
Rv0728c	54.6963	0.0892099	0.287488	0.310309	0.756326	0.790094	protein_coding	serA2	NE	intermediary metabolism and respiration
Rv0729	197.44	-0.139785	0.186489	-0.749561	0.453519	0.50813	protein_coding	xylB	NE	intermediary metabolism and respiration
Rv0730	552.414	-0.295769	0.145672	-2.03038	0.0423183	0.0590567	protein_coding	NA	GA	intermediary metabolism and respiration
Rv0731c	124.887	-1.5728	0.225198	-6.98408	2.8672e-12	1.05052e-11	protein_coding	NA	GA	lipid metabolism
Rv0732	2617.18	-0.932193	0.12597	-7.40014	1.36039e-13	5.4051e-13	protein_coding	secY	ES	cell wall and cell processes
Rv0733	1042.78	-0.669104	0.15983	-4.18636	2.83462e-05	5.99752e-05	protein_coding	adk	NE	intermediary metabolism and respiration
Rv0734	1120.23	-0.267487	0.121356	-2.20415	0.0275138	0.039598	protein_coding	mapA	NE	intermediary metabolism and respiration
Rv0735	146.705	1.05461	0.214359	4.91983	8.66172e-07	2.11029e-06	protein_coding	sigL	NE	information pathways
Rv0736	98.6606	0.563577	0.240149	2.34678	0.0189364	0.0279884	protein_coding	rslA	NE	information pathways
Rv0737	70.5109	0.354778	0.236175	1.50218	0.13305	0.169532	protein_coding	NA	NE	regulatory proteins
Rv0738	162.564	0.596098	0.221687	2.68892	0.00716834	0.0113272	protein_coding	NA	Uncertain	conserved hypotheticals
Rv0739	189.519	0.137232	0.243099	0.56451	0.572407	0.623184	protein_coding	NA	NE	conserved hypotheticals
Rv0740	460.149	-0.313488	0.152704	-2.05291	0.0400813	0.0561306	protein_coding	NA	NE	conserved hypotheticals
Rv0742	105.273	-0.173171	0.231315	-0.748637	0.454076	0.508468	protein_coding	NA	NE	PE/PPE
Rv0743c	126.997	1.1361	0.1992	5.70329	1.17514e-08	3.34643e-08	protein_coding	NA	NE	conserved hypotheticals
Rv0744c	160.23	0.25446	0.176489	1.44179	0.149361	0.187863	protein_coding	NA	NE	regulatory proteins
Rv0745	13.1771	1.45181	0.908328	1.59834	0.109968	0.14313	protein_coding	NA	NE	conserved hypotheticals
Rv0746	71.5491	-1.69858	0.273149	-6.21851	5.01893e-10	1.59118e-09	protein_coding	PE_PGRS9	NE	PE/PPE
Rv0747	236.669	0.887039	0.186035	4.76814	1.85934e-06	4.41497e-06	protein_coding	PE_PGRS10	NE	PE/PPE
Rv0748	63.0333	-1.48561	0.342101	-4.34261	1.40798e-05	3.08506e-05	protein_coding	vapB31	NE	virulence, detoxification, adaptation
Rv0749	86.6959	-0.0183375	0.207463	-0.0883892	0.929567	0.942046	protein_coding	vapC31	NE	virulence, detoxification, adaptation
Rv0749A	168.825	1.79351	0.159816	11.2223	3.1699e-29	2.77523e-28	protein_coding	NA	NE	conserved hypotheticals
Rv0750	323.787	0.80588	0.144178	5.58946	2.27775e-08	6.30241e-08	protein_coding	NA	NE	conserved hypotheticals
Rv0751c	238.703	-0.361376	0.173876	-2.07835	0.037677	0.0529861	protein_coding	mmsB	NE	intermediary metabolism and respiration
Rv0752c	519.235	0.00315296	0.132691	0.0237617	0.981043	0.985476	protein_coding	fadE9	NE	lipid metabolism
Rv0753c	772.784	-0.772918	0.121057	-6.38475	1.71681e-10	5.62108e-10	protein_coding	mmsA	NE	intermediary metabolism and respiration
Rv0754	174.218	0.476554	0.187029	2.54803	0.0108335	0.016639	protein_coding	PE_PGRS11	NE	PE/PPE
Rv0755c	1086.15	-0.00337685	0.196475	-0.0171872	0.986287	0.988759	protein_coding	PPE12	NE	PE/PPE
Rvnt09	26.017	1.09534	0.395425	2.77002	0.00560524	0.0089922	tRNA	thrV	NA	NA
Rv0756c	328.421	0.703501	0.166557	4.22379	2.4023e-05	5.13166e-05	protein_coding	NA	NE	conserved hypotheticals
Rv0757	1461.36	0.259511	0.129497	2.00399	0.0450708	0.0627229	protein_coding	phoP	NE	regulatory proteins
Rv0758	1209.37	1.04173	0.0939408	11.0892	1.4157e-28	1.19498e-27	protein_coding	phoR	NE	regulatory proteins
Rv0759c	627.142	-0.88846	0.141866	-6.26267	3.78431e-10	1.20646e-09	protein_coding	NA	NE	conserved hypotheticals
Rv0760c	550.399	-1.92008	0.135849	-14.1339	2.34669e-45	3.68201e-44	protein_coding	NA	NE	conserved hypotheticals
Rv0761c	1455.08	-2.05541	0.106091	-19.3739	1.2812e-83	4.92894e-82	protein_coding	adhB	NE	intermediary metabolism and respiration
Rv0762c	185.099	0.207684	0.183888	1.1294	0.258728	0.308361	protein_coding	NA	NE	conserved hypotheticals
Rv0763c	54.1574	0.53517	0.335136	1.59687	0.110294	0.143508	protein_coding	NA	Uncertain	intermediary metabolism and respiration
Rv0764c	301.473	0.90232	0.160576	5.61928	1.9175e-08	5.35374e-08	protein_coding	cyp51	NE	intermediary metabolism and respiration
Rv0765c	213.514	1.31045	0.174091	7.52741	5.17583e-14	2.11311e-13	protein_coding	NA	NE	intermediary metabolism and respiration
Rv0766c	184.868	0.802716	0.192443	4.17119	3.03011e-05	6.3875e-05	protein_coding	cyp123	NE	intermediary metabolism and respiration
Rv0767c	78.2498	-0.117719	0.280998	-0.41893	0.675267	0.717166	protein_coding	NA	NE	conserved hypotheticals
Rv0768	521.588	0.946504	0.161004	5.87878	4.13311e-09	1.21951e-08	protein_coding	aldA	NE	intermediary metabolism and respiration
Rv0769	255.23	0.954981	0.163268	5.84917	4.94046e-09	1.45237e-08	protein_coding	NA	NE	intermediary metabolism and respiration
Rv0770	151.448	1.02123	0.189187	5.39798	6.73944e-08	1.80365e-07	protein_coding	NA	NE	intermediary metabolism and respiration
Rv0771	53.5365	1.01004	0.276768	3.6494	0.000262851	0.000495601	protein_coding	NA	NE	intermediary metabolism and respiration
Rv0772	317.311	-0.740143	0.153663	-4.81668	1.45968e-06	3.49922e-06	protein_coding	purD	ES	intermediary metabolism and respiration
Rv0773c	604.693	-1.00713	0.12925	-7.79207	6.59219e-15	2.8794e-14	protein_coding	ggtA	NE	intermediary metabolism and respiration
Rv0774c	479.135	-1.25265	0.201627	-6.21269	5.20842e-10	1.64995e-09	protein_coding	NA	NE	cell wall and cell processes
Rv0775	372.616	0.869828	0.146486	5.93795	2.8861e-09	8.63026e-09	protein_coding	NA	NE	conserved hypotheticals
Rv0776c	74.65	1.12063	0.227955	4.91603	8.83177e-07	2.14808e-06	protein_coding	NA	NE	conserved hypotheticals
Rv0777	1082.77	0.695417	0.107668	6.45887	1.05488e-10	3.50838e-10	protein_coding	purB	ES	intermediary metabolism and respiration
Rv0778	666.991	0.590122	0.122712	4.80898	1.517e-06	3.63008e-06	protein_coding	cyp126	NE	intermediary metabolism and respiration
Rv0779c	32.6855	-0.169851	0.352932	-0.481257	0.630334	0.677219	protein_coding	NA	NE	cell wall and cell processes
Rv0780	258.527	-1.40513	0.169926	-8.26905	1.35034e-16	6.46256e-16	protein_coding	purC	ES	intermediary metabolism and respiration
Rv0783c	597.593	-0.783971	0.120585	-6.50137	7.95894e-11	2.6737e-10	protein_coding	emrB	NE	cell wall and cell processes
Rv0784	149.018	0.0626182	0.234558	0.266962	0.789498	0.820676	protein_coding	NA	NE	conserved hypotheticals
Rv0785	447.34	-0.812577	0.142441	-5.70467	1.16566e-08	3.32416e-08	protein_coding	NA	NE	conserved hypotheticals
Rv0786c	180.523	-0.357846	0.171134	-2.09103	0.0365253	0.0514932	protein_coding	NA	NE	conserved hypotheticals
Rv0787	78.8974	-1.06842	0.294972	-3.62211	0.000292215	0.000547868	protein_coding	NA	NE	conserved hypotheticals
Rv0787A	366.677	1.41675	0.207767	6.81893	9.17242e-12	3.23623e-11	protein_coding	NA	ES	conserved hypotheticals
Rv0788	844.313	1.1753	0.117086	10.038	1.03803e-23	6.93351e-23	protein_coding	purQ	ES	intermediary metabolism and respiration
Rv0789c	146.958	1.20551	0.196217	6.14374	8.06015e-10	2.51158e-09	protein_coding	NA	NE	conserved hypotheticals
Rv0790c	307.937	1.84356	0.149463	12.3346	5.89767e-35	6.36026e-34	protein_coding	NA	NE	conserved hypotheticals
Rv0791c	326.177	1.86279	0.149381	12.4701	1.0873e-35	1.21516e-34	protein_coding	NA	NE	conserved hypotheticals
Rv0792c	479.843	2.19399	0.139355	15.7439	7.56287e-56	1.56783e-54	protein_coding	NA	NE	regulatory proteins
Rv0793	44.88	1.1955	0.41234	2.89932	0.00373976	0.00615752	protein_coding	NA	NE	intermediary metabolism and respiration
Rv0794c	410.683	0.228013	0.144135	1.58194	0.113663	0.147458	protein_coding	NA	NE	intermediary metabolism and respiration
Rv0797	6.48794	1.1073	0.939851	1.17816	0.238731	0.28632	protein_coding	NA	NE	insertion seqs and phages
Rv0798c	576.513	-0.984467	0.147371	-6.68022	2.38589e-11	8.17289e-11	protein_coding	cfp29	NE	virulence, detoxification, adaptation
Rv0799c	585.096	-1.16188	0.129188	-8.99373	2.38987e-19	1.31888e-18	protein_coding	NA	NE	conserved hypotheticals
Rv0800	253.835	-1.15525	0.150235	-7.68963	1.47565e-14	6.28094e-14	protein_coding	pepC	NE	intermediary metabolism and respiration
Rv0801	262.633	0.129791	0.144663	0.897202	0.369611	0.424825	protein_coding	NA	NE	conserved hypotheticals
Rv0802c	181.55	0.598943	0.170251	3.51801	0.000434803	0.000797272	protein_coding	NA	NE	intermediary metabolism and respiration
Rv0803	1191.1	-0.528685	0.100647	-5.25284	1.49772e-07	3.89623e-07	protein_coding	purL	ES	intermediary metabolism and respiration
Rv0804	93.0466	0.420316	0.223952	1.87681	0.0605438	0.0824492	protein_coding	NA	NE	conserved hypotheticals
Rv0805	4823.36	0.958947	0.097143	9.8715	5.53334e-23	3.57656e-22	protein_coding	NA	NE	intermediary metabolism and respiration
Rv0806c	255.958	-0.097099	0.136192	-0.712958	0.475872	0.529761	protein_coding	cpsY	NE	cell wall and cell processes
Rv0807	71.7665	0.184605	0.266677	0.692243	0.488785	0.542627	protein_coding	NA	NE	conserved hypotheticals
Rv0808	1824.48	0.169757	0.115338	1.47182	0.14107	0.178388	protein_coding	purF	ES	intermediary metabolism and respiration
Rv0809	1017.21	-0.182727	0.120948	-1.5108	0.13084	0.167036	protein_coding	purM	ES	intermediary metabolism and respiration
Rv0810c	1901.51	0.430816	0.148542	2.90029	0.0037282	0.00614262	protein_coding	NA	ES	conserved hypotheticals
Rv0811c	922.634	0.788916	0.111016	7.10634	1.19157e-12	4.48494e-12	protein_coding	NA	ES	conserved hypotheticals
Rv0812	179.333	0.501215	0.152743	3.28142	0.00103284	0.00182204	protein_coding	NA	GD	intermediary metabolism and respiration
Rv0813c	962.85	1.57028	0.12425	12.638	1.30262e-36	1.50196e-35	protein_coding	NA	GA	conserved hypotheticals
Rv0814c	156.849	0.654455	0.168103	3.89318	9.89367e-05	0.000196157	protein_coding	NA	GA	NA
Rv0815c	210.451	0.513029	0.214778	2.38865	0.0169103	0.0251986	protein_coding	cysA2	GA	NA
Rv0816c	57.3848	0.41307	0.272062	1.51829	0.128941	0.164928	protein_coding	thiX	GA	intermediary metabolism and respiration
Rv0817c	102.992	-1.00935	0.250993	-4.02142	5.78495e-05	0.00011755	protein_coding	NA	GD	cell wall and cell processes
Rv0818	711.648	0.431485	0.110204	3.91534	9.02769e-05	0.000179879	protein_coding	NA	GA	regulatory proteins
Rv0819	382.439	0.500378	0.130313	3.83981	0.000123129	0.000241372	protein_coding	mshD	GA	intermediary metabolism and respiration
Rv0820	399.245	0.260842	0.189382	1.37733	0.168409	0.208997	protein_coding	phoT	GA	cell wall and cell processes
Rv0821c	2271.92	1.23476	0.119447	10.3373	4.7781e-25	3.37759e-24	protein_coding	phoY2	GA	cell wall and cell processes
Rv0822c	1710.42	-0.00115012	0.113488	-0.0101343	0.991914	0.993404	protein_coding	NA	GA	conserved hypotheticals
Rv0823c	2318.86	-0.0739118	0.117569	-0.628669	0.529566	0.581606	protein_coding	NA	GA	regulatory proteins
Rv0824c	11980	-1.47062	0.17085	-8.60768	7.45529e-18	3.78056e-17	protein_coding	desA1	ES	lipid metabolism
RVnc0002	21.7894	1.51537	0.45306	3.34475	0.000823562	0.00147299	ncRNA	ASdes	NA	NA
Rv0825c	259.343	-0.5843	0.181854	-3.21302	0.00131349	0.00228999	protein_coding	NA	NE	conserved hypotheticals
Rv0826	158.712	1.4795	0.172374	8.58308	9.23695e-18	4.67811e-17	protein_coding	NA	NE	conserved hypotheticals
Rv0827c	67.6632	-2.52292	0.292101	-8.63716	5.76269e-18	2.94088e-17	protein_coding	kmtR	NE	regulatory proteins
Rv0828c	30.4425	1.62689	0.359295	4.52802	5.95392e-06	1.35197e-05	protein_coding	NA	NE	intermediary metabolism and respiration
Rv0830	232.669	2.07349	0.164205	12.6274	1.4904e-36	1.71353e-35	protein_coding	NA	NE	lipid metabolism
Rv0831c	1984.75	-0.934538	0.120351	-7.76513	8.15616e-15	3.53935e-14	protein_coding	NA	NE	conserved hypotheticals
Rvnt10	3.04793	0.683264	1.33443	0.512026	0.608633	0.656726	tRNA	lysT	NA	NA
Rvnt11	337.658	0.833768	0.28965	2.87854	0.0039952	0.00654847	tRNA	gluT	NA	NA
Rvnt12	11.1726	0.711934	0.626668	1.13606	0.25593	0.30521	tRNA	aspT	NA	NA
Rvnt13	38.9051	0.923425	0.309012	2.98831	0.0028052	0.0047079	tRNA	pheU	NA	NA
Rv0832	91.6204	-0.245206	0.2269	-1.08068	0.27984	0.33057	protein_coding	PE_PGRS12	NE	PE/PPE
Rv0833	40.8069	-0.594024	0.410942	-1.44552	0.148312	0.186603	protein_coding	PE_PGRS13	NE	PE/PPE
Rv0834c	1568.39	1.04431	0.176969	5.90109	3.6111e-09	1.07261e-08	protein_coding	PE_PGRS14	NE	PE/PPE
Rv0835	358.613	1.7897	0.173654	10.3061	6.61073e-25	4.63214e-24	protein_coding	lpqQ	NE	cell wall and cell processes
Rv0836c	66.4784	0.707006	0.298536	2.36824	0.0178728	0.0265242	protein_coding	NA	NE	conserved hypotheticals
Rv0837c	197.86	0.731189	0.216734	3.37366	0.000741751	0.00133442	protein_coding	NA	NE	conserved hypotheticals
Rv0838	137.935	0.112607	0.173894	0.647564	0.517267	0.56982	protein_coding	lpqR	NE	cell wall and cell processes
Rv0839	1184.93	3.80267	0.12456	30.5288	1.082e-204	3.60757e-202	protein_coding	NA	NE	conserved hypotheticals
Rv0840c	181.547	0.0141311	0.21949	0.0643816	0.948666	0.958488	protein_coding	pip	NE	intermediary metabolism and respiration
Rv0841	15.6931	5.25527	1.5296	3.43571	0.000591009	0.00107094	protein_coding	NA	NE	cell wall and cell processes
Rv0842	106.675	0.513387	0.240959	2.1306	0.0331221	0.0470268	protein_coding	NA	NE	cell wall and cell processes
Rv0843	84.0751	1.7559	0.227837	7.70682	1.28989e-14	5.51963e-14	protein_coding	NA	NE	intermediary metabolism and respiration
Rv0844c	340.396	-0.723935	0.149395	-4.84578	1.26116e-06	3.03604e-06	protein_coding	narL	NE	regulatory proteins
Rv0845	183.52	-0.523695	0.216786	-2.41572	0.0157039	0.0235412	protein_coding	NA	NE	regulatory proteins
Rv0846c	243.423	-0.271047	0.165973	-1.63308	0.102453	0.134134	protein_coding	NA	NE	intermediary metabolism and respiration
Rv0847	1133.65	-0.133312	0.154169	-0.864714	0.387196	0.44338	protein_coding	lpqS	NE	cell wall and cell processes
Rv0848	504.125	0.123962	0.187511	0.661091	0.508554	0.561923	protein_coding	cysK2	NE	intermediary metabolism and respiration
Rv0849	147.576	-0.160543	0.198428	-0.809077	0.418471	0.474016	protein_coding	NA	NE	cell wall and cell processes
Rv0851c	168.856	-0.537225	0.178062	-3.01708	0.00255224	0.00430321	protein_coding	NA	NE	intermediary metabolism and respiration
Rv0852	214.709	-0.734798	0.203457	-3.61156	0.000304359	0.000569037	protein_coding	NA	NE	lipid metabolism
Rv0853c	597.613	-0.175045	0.119094	-1.46981	0.141614	0.178963	protein_coding	pdc	NE	intermediary metabolism and respiration
Rv0854	287.512	-0.816936	0.221007	-3.69642	0.000218657	0.000416793	protein_coding	NA	NE	conserved hypotheticals
Rv0855	278.667	-0.562126	0.151743	-3.70446	0.000211838	0.000404951	protein_coding	far	NE	lipid metabolism
Rv0856	401.338	0.899502	0.164998	5.4516	4.99196e-08	1.35317e-07	protein_coding	NA	NE	conserved hypotheticals
Rv0857	616.204	1.29261	0.10449	12.3707	3.76648e-35	4.1174e-34	protein_coding	NA	NE	conserved hypotheticals
Rv0858c	199.458	-1.30159	0.215102	-6.05105	1.43908e-09	4.41207e-09	protein_coding	dapC	NE	intermediary metabolism and respiration
Rv0859	1930.07	-1.01579	0.101173	-10.0401	1.01588e-23	6.7969e-23	protein_coding	NA	NE	lipid metabolism
Rv0860	4416.7	-0.138058	0.114536	-1.20537	0.228059	0.274839	protein_coding	fadB	NE	lipid metabolism
Rv0861c	1596.59	2.08812	0.0961808	21.7104	1.63658e-104	1.02312e-102	protein_coding	ercc3	NE	information pathways
Rv0862c	437.683	0.5737	0.15175	3.78055	0.00015648	0.000304068	protein_coding	NA	NE	conserved hypotheticals
Rv0863	582.26	-0.346948	0.20683	-1.67745	0.0934539	0.123158	protein_coding	NA	NE	conserved hypotheticals
Rv0864	839.206	0.616241	0.108332	5.68847	1.28181e-08	3.63726e-08	protein_coding	moaC2	NE	intermediary metabolism and respiration
Rv0865	266.601	0.451456	0.207137	2.1795	0.0292944	0.0418379	protein_coding	mog	NE	intermediary metabolism and respiration
Rv0866	182.224	1.38376	0.20248	6.83402	8.25671e-12	2.92605e-11	protein_coding	moaE2	NE	intermediary metabolism and respiration
Rv0867c	1465.96	-2.86909	0.103906	-27.6123	7.92735e-168	1.32156e-165	protein_coding	rpfA	NE	cell wall and cell processes
Rv0868c	719.407	2.09654	0.154536	13.5667	6.30867e-42	8.64417e-41	protein_coding	moaD2	NE	intermediary metabolism and respiration
Rv0869c	621.971	0.494233	0.157494	3.13811	0.00170044	0.00292244	protein_coding	moaA2	NE	intermediary metabolism and respiration
Rv0870c	504.604	0.553122	0.186266	2.96952	0.00298264	0.00497646	protein_coding	NA	NE	cell wall and cell processes
Rv0871	849.348	-0.610442	0.111754	-5.46239	4.69758e-08	1.27683e-07	protein_coding	cspB	NE	virulence, detoxification, adaptation
Rv0872c	1376.6	0.338719	0.205812	1.64577	0.0998113	0.13089	protein_coding	PE_PGRS15	NE	PE/PPE
Rv0873	2852.83	0.148426	0.0955273	1.55376	0.120243	0.15504	protein_coding	fadE10	NE	lipid metabolism
Rv0874c	124.341	1.03483	0.189009	5.47502	4.37454e-08	1.19146e-07	protein_coding	NA	NE	conserved hypotheticals
Rv0875c	214.304	1.20635	0.176836	6.82187	8.98626e-12	3.17335e-11	protein_coding	NA	NE	cell wall and cell processes
Rv0876c	990.404	0.0249537	0.138976	0.179554	0.857503	0.878583	protein_coding	NA	NE	cell wall and cell processes
Rv0877	1692.55	1.01193	0.1118	9.05127	1.41313e-19	7.87457e-19	protein_coding	NA	GA	conserved hypotheticals
Rv0878c	152.314	-0.737011	0.234511	-3.14276	0.00167365	0.00287765	protein_coding	PPE13	GA	PE/PPE
Rv0879c	213.882	-0.876591	0.173632	-5.04854	4.45197e-07	1.11466e-06	protein_coding	NA	NE	cell wall and cell processes
Rv0880	94.1827	-1.52751	0.268236	-5.69464	1.23636e-08	3.51576e-08	protein_coding	NA	Uncertain	regulatory proteins
Rv0881	133.377	-0.905483	0.192823	-4.69593	2.65402e-06	6.2026e-06	protein_coding	NA	NE	intermediary metabolism and respiration
Rv0882	21.1403	-1.24365	0.493369	-2.52073	0.011711	0.0178771	protein_coding	NA	NE	cell wall and cell processes
Rv0883c	703.972	-2.50235	0.119143	-21.003	6.15703e-98	3.28457e-96	protein_coding	NA	ES	conserved hypotheticals
Rv0884c	898.999	-0.294384	0.112234	-2.62296	0.00871701	0.0136291	protein_coding	serC	ES	intermediary metabolism and respiration
Rv0885	722.891	-0.667593	0.0984619	-6.78021	1.19998e-11	4.18945e-11	protein_coding	NA	NE	conserved hypotheticals
Rv0886	218.495	0.0345872	0.166982	0.207132	0.835907	0.859759	protein_coding	fprB	NE	intermediary metabolism and respiration
Rv0887c	181.441	1.76006	0.180923	9.72828	2.28433e-22	1.45303e-21	protein_coding	NA	NE	conserved hypotheticals
Rv0888	598.536	0.208126	0.113188	1.83877	0.0659486	0.0892324	protein_coding	NA	NE	cell wall and cell processes
Rv0889c	549.406	-1.49174	0.142848	-10.4428	1.58012e-25	1.14323e-24	protein_coding	citA	NE	intermediary metabolism and respiration
Rv0890c	562.586	-1.40635	0.131573	-10.6887	1.14921e-26	8.8253e-26	protein_coding	NA	NE	regulatory proteins
Rv0891c	158.132	-1.21928	0.237995	-5.12312	3.0052e-07	7.63901e-07	protein_coding	NA	NE	regulatory proteins
Rv0892	322.622	-2.00087	0.143467	-13.9465	3.30289e-44	4.93092e-43	protein_coding	NA	NE	intermediary metabolism and respiration
Rv0893c	66.3765	-1.84032	0.278682	-6.60365	4.0116e-11	1.3602e-10	protein_coding	NA	NE	lipid metabolism
Rv0894	30.4793	-1.26373	0.397668	-3.17785	0.00148371	0.00256873	protein_coding	NA	NE	regulatory proteins
Rv0895	64.8137	-1.09515	0.306758	-3.57008	0.000356874	0.000661963	protein_coding	NA	NE	lipid metabolism
Rv0896	3586.98	-1.54248	0.158578	-9.72691	2.31518e-22	1.47032e-21	protein_coding	gltA2	GD	intermediary metabolism and respiration
Rv0897c	484.598	1.01093	0.112599	8.97809	2.75511e-19	1.51003e-18	protein_coding	NA	NE	intermediary metabolism and respiration
Rv0898c	341.088	0.511965	0.199303	2.56877	0.0102059	0.0157538	protein_coding	NA	Uncertain	conserved hypotheticals
Rv0899	318.338	-0.315298	0.143185	-2.20203	0.0276633	0.0397638	protein_coding	arfA	NE	cell wall and cell processes
Rv0900	24.7702	0.840551	0.364839	2.3039	0.0212285	0.0310777	protein_coding	arfB	NE	cell wall and cell processes
Rv0901	325.637	0.42622	0.154996	2.74988	0.00596166	0.009522	protein_coding	arfC	NE	cell wall and cell processes
Rv0902c	633.564	0.0516033	0.166774	0.309421	0.757001	0.790593	protein_coding	prrB	ES	regulatory proteins
Rv0903c	807.682	-0.521086	0.147565	-3.53122	0.00041365	0.000760926	protein_coding	prrA	ES	regulatory proteins
Rv0904c	129.265	-1.31212	0.214001	-6.13136	8.71313e-10	2.71083e-09	protein_coding	accD3	NE	lipid metabolism
Rv0905	677.954	-0.60301	0.134738	-4.47544	7.62542e-06	1.71112e-05	protein_coding	echA6	NE	lipid metabolism
Rv0906	563.365	-0.363209	0.128737	-2.82133	0.00478249	0.00775943	protein_coding	NA	NE	conserved hypotheticals
Rv0907	609.656	-0.338173	0.109267	-3.09491	0.00196872	0.00336617	protein_coding	NA	NE	cell wall and cell processes
Rv0908	725.725	-0.137619	0.114306	-1.20395	0.228608	0.275417	protein_coding	ctpE	NE	cell wall and cell processes
Rv0909	408.961	0.202199	0.220892	0.915373	0.359996	0.414607	protein_coding	NA	NE	conserved hypotheticals
Rv0910	790.231	-0.72933	0.129371	-5.63749	1.72549e-08	4.82775e-08	protein_coding	NA	NE	conserved hypotheticals
Rv0911	267.258	0.0498013	0.141394	0.352217	0.724675	0.761559	protein_coding	NA	NE	conserved hypotheticals
Rv0912	108.04	-0.423308	0.21991	-1.92492	0.0542395	0.0745234	protein_coding	NA	NE	cell wall and cell processes
Rv0913c	605.453	-0.426947	0.144127	-2.96229	0.00305355	0.00508629	protein_coding	NA	NE	intermediary metabolism and respiration
Rv0914c	344.494	-0.714711	0.132841	-5.38022	7.43951e-08	1.97909e-07	protein_coding	NA	NE	lipid metabolism
Rv0915c	75.2198	-0.599443	0.280638	-2.136	0.0326795	0.0464149	protein_coding	PPE14	NE	PE/PPE
Rv0916c	57.4241	-0.231979	0.271204	-0.855366	0.392348	0.44851	protein_coding	PE7	NE	PE/PPE
Rv0917	380.88	-0.339813	0.124316	-2.73346	0.00626734	0.00996646	protein_coding	betP	NE	cell wall and cell processes
Rv0918	87.2594	0.172412	0.253515	0.680086	0.49645	0.550068	protein_coding	NA	NE	conserved hypotheticals
Rv0919	80.6559	0.958336	0.28224	3.39547	0.000685116	0.00123587	protein_coding	NA	NE	intermediary metabolism and respiration
Rvnt14	52.202	1.31827	0.254031	5.1894	2.10977e-07	5.42145e-07	tRNA	argT	NA	NA
Rv0920c	649.725	-0.100867	0.145951	-0.691104	0.4895	0.543271	protein_coding	NA	NE	insertion seqs and phages
Rv0921	698.679	2.44751	0.142331	17.1959	2.85231e-66	7.60805e-65	protein_coding	NA	NE	insertion seqs and phages
Rv0922	12136.2	1.71209	0.112205	15.2586	1.44345e-52	2.72417e-51	protein_coding	NA	NE	insertion seqs and phages
Rv0923c	327.18	-0.903345	0.167099	-5.40604	6.44338e-08	1.72904e-07	protein_coding	NA	NE	conserved hypotheticals
Rv0924c	135.279	-2.27072	0.24156	-9.40021	5.44544e-21	3.2515e-20	protein_coding	mntH	NE	cell wall and cell processes
Rv0925c	879.832	-2.27747	0.144917	-15.7157	1.18037e-55	2.43436e-54	protein_coding	NA	NE	conserved hypotheticals
Rv0926c	272.897	-1.60575	0.153311	-10.4738	1.14003e-25	8.27812e-25	protein_coding	NA	NE	conserved hypotheticals
Rv0927c	141.081	-2.39041	0.21006	-11.3796	5.28123e-30	4.74836e-29	protein_coding	NA	NE	intermediary metabolism and respiration
Rv0928	446.518	-0.590523	0.130308	-4.53173	5.85023e-06	1.32917e-05	protein_coding	pstS3	NE	cell wall and cell processes
Rv0929	259.27	-0.119261	0.147473	-0.808698	0.418689	0.474016	protein_coding	pstC2	NE	cell wall and cell processes
Rv0930	319.704	0.309369	0.14669	2.10901	0.034944	0.0494206	protein_coding	pstA1	NE	cell wall and cell processes
Rv0931c	4920.08	-0.0608753	0.0987178	-0.61666	0.537459	0.589143	protein_coding	pknD	GA	regulatory proteins
Rv0932c	5835.14	-0.212428	0.083097	-2.55638	0.0105768	0.0162635	protein_coding	pstS2	NE	cell wall and cell processes
Rv0933	612.032	-1.18054	0.129149	-9.14092	6.19259e-20	3.53446e-19	protein_coding	pstB	NE	cell wall and cell processes
Rv0934	1453.41	-1.6456	0.115661	-14.2278	6.15873e-46	9.81716e-45	protein_coding	pstS1	NE	cell wall and cell processes
Rv0935	1339.7	-0.80761	0.109994	-7.34234	2.09888e-13	8.27351e-13	protein_coding	pstC1	NE	cell wall and cell processes
Rv0936	427.997	-0.432554	0.185887	-2.32697	0.0199668	0.0293702	protein_coding	pstA2	NE	cell wall and cell processes
Rv0937c	500.14	-0.119976	0.185421	-0.647047	0.517602	0.569875	protein_coding	mku	NE	information pathways
Rv0938	1656.24	0.872299	0.114348	7.62846	2.37568e-14	9.96342e-14	protein_coding	ligD	NE	information pathways
Rv0939	1248.08	0.692009	0.117649	5.88196	4.05426e-09	1.19713e-08	protein_coding	NA	NE	intermediary metabolism and respiration
Rv0940c	272.798	-0.638715	0.152696	-4.18291	2.87799e-05	6.08607e-05	protein_coding	NA	NE	intermediary metabolism and respiration
Rv0941c	422.103	0.21653	0.123196	1.7576	0.0788148	0.105288	protein_coding	NA	NE	conserved hypotheticals
Rv0942	20.8669	-2.68864	0.622154	-4.3215	1.54975e-05	3.38089e-05	protein_coding	NA	NE	conserved hypotheticals
Rv0943c	17.5962	-0.706887	0.530368	-1.33282	0.18259	0.224713	protein_coding	NA	NE	intermediary metabolism and respiration
Rv0944	115.79	-0.690986	0.839335	-0.823254	0.410363	0.466653	protein_coding	NA	NE	information pathways
Rv0945	364.335	-1.21913	0.134402	-9.07078	1.1817e-19	6.62184e-19	protein_coding	NA	NE	intermediary metabolism and respiration
Rv0946c	441.349	-0.632867	0.164698	-3.84258	0.000121748	0.00023878	protein_coding	pgi	GD	intermediary metabolism and respiration
Rv0947c	89.9191	0.787553	0.220523	3.5713	0.000355209	0.000659491	pseudogene	NA	NA	NA
Rv0948c	731.923	0.0301562	0.139984	0.215426	0.829435	0.854421	protein_coding	NA	ES	intermediary metabolism and respiration
Rv0949	1997.4	1.60595	0.0766481	20.9522	1.79216e-97	9.31223e-96	protein_coding	uvrD1	NE	information pathways
Rv0950c	1494.73	-5.27768	0.178766	-29.5228	1.46818e-191	3.09167e-189	protein_coding	NA	NE	conserved hypotheticals
Rv0951	3374.56	-1.7486	0.119138	-14.6771	9.04001e-49	1.56576e-47	protein_coding	sucC	ES	intermediary metabolism and respiration
Rv0952	1711.47	-1.50688	0.113696	-13.2535	4.30442e-40	5.59155e-39	protein_coding	sucD	ES	intermediary metabolism and respiration
Rv0953c	89.8655	0.654219	0.282476	2.31601	0.0205575	0.0301615	protein_coding	NA	NE	intermediary metabolism and respiration
Rv0954	3413.18	-0.272376	0.199377	-1.36613	0.171897	0.2126	protein_coding	NA	NE	cell wall and cell processes
Rv0955	869.352	0.138977	0.154262	0.900919	0.367631	0.422792	protein_coding	NA	NE	cell wall and cell processes
Rv0956	147.635	-1.18	0.203752	-5.79134	6.98253e-09	2.02884e-08	protein_coding	purN	ES	intermediary metabolism and respiration
Rv0957	772.089	-1.21681	0.110048	-11.057	2.02695e-28	1.68254e-27	protein_coding	purH	ES	intermediary metabolism and respiration
Rv0958	633.699	0.79258	0.177569	4.4635	8.06333e-06	1.80534e-05	protein_coding	NA	NE	intermediary metabolism and respiration
Rv0959	653.866	1.57769	0.121008	13.0379	7.45157e-39	9.34599e-38	protein_coding	NA	NE	conserved hypotheticals
Rv0959A	66.0535	1.6854	0.272984	6.174	6.65821e-10	2.08773e-09	protein_coding	vapB9	NE	virulence, detoxification, adaptation
Rv0960	172.614	1.2326	0.178975	6.88698	5.69909e-12	2.04137e-11	protein_coding	vapC9	NE	virulence, detoxification, adaptation
Rv0961	318.181	-0.671145	0.181483	-3.69811	0.000217209	0.000414625	protein_coding	NA	NE	cell wall and cell processes
Rv0962c	10.0838	0.183904	0.601437	0.305775	0.759776	0.793077	protein_coding	lprP	NE	cell wall and cell processes
Rv0963c	35.5881	-1.03107	0.415085	-2.48399	0.0129921	0.0196974	protein_coding	NA	NE	conserved hypotheticals
Rv0964c	36.7996	-0.228038	0.341093	-0.668552	0.503781	0.557419	protein_coding	NA	NE	conserved hypotheticals
Rv0965c	154.696	-0.189744	0.185717	-1.02168	0.306931	0.358445	protein_coding	NA	NE	conserved hypotheticals
Rv0966c	750.539	0.121239	0.119457	1.01491	0.310147	0.361989	protein_coding	NA	NE	conserved hypotheticals
Rv0967	508.696	0.272815	0.184977	1.47486	0.140249	0.177519	protein_coding	csoR	Uncertain	regulatory proteins
Rv0968	267.121	0.729172	0.168726	4.32164	1.54873e-05	3.3805e-05	protein_coding	NA	NE	conserved hypotheticals
Rv0969	1501.96	0.493783	0.139097	3.54993	0.000385338	0.000710805	protein_coding	ctpV	NE	cell wall and cell processes
Rv0970	494.306	1.24566	0.141617	8.79598	1.418e-18	7.4847e-18	protein_coding	NA	NE	cell wall and cell processes
Rv0971c	68.2643	-1.73062	0.346947	-4.98814	6.09647e-07	1.50382e-06	protein_coding	echA7	NE	lipid metabolism
Rv0972c	193.31	-0.797287	0.209972	-3.79711	0.000146393	0.000285299	protein_coding	fadE12	NE	lipid metabolism
Rv0973c	185.534	-1.13212	0.229141	-4.9407	7.78422e-07	1.90837e-06	protein_coding	accA2	NE	lipid metabolism
Rv0974c	102.239	-1.49409	0.266944	-5.59701	2.18081e-08	6.05091e-08	protein_coding	accD2	NE	lipid metabolism
Rv0975c	107.418	-1.38163	0.246947	-5.59484	2.20827e-08	6.11861e-08	protein_coding	fadE13	NE	lipid metabolism
Rv0976c	111.265	-2.95918	0.352311	-8.39934	4.48987e-17	2.21504e-16	protein_coding	NA	NE	conserved hypotheticals
Rv0977	231.308	-0.789843	0.156821	-5.03658	4.73934e-07	1.18291e-06	protein_coding	PE_PGRS16	GA	PE/PPE
Rv0978c	66.0789	2.60983	0.577751	4.51722	6.26572e-06	1.41954e-05	protein_coding	PE_PGRS17	GA	PE/PPE
Rv0979c	16.9427	0.958555	0.50793	1.88718	0.0591365	0.0807251	protein_coding	NA	GA	conserved hypotheticals
Rv0979A	547.801	-2.27258	0.160039	-14.2002	9.1391e-46	1.44528e-44	protein_coding	rpmF	Uncertain	information pathways
Rv0980c	47.0553	0.800359	0.367234	2.17942	0.0293002	0.0418379	protein_coding	PE_PGRS18	GA	PE/PPE
Rv0981	913.583	1.72614	0.133304	12.9489	2.38464e-38	2.93567e-37	protein_coding	mprA	GA	regulatory proteins
Rv0982	3154.06	1.70827	0.108494	15.7452	7.40639e-56	1.54338e-54	protein_coding	mprB	ES	regulatory proteins
Rv0983	9065.03	1.7556	0.0939092	18.6947	5.468e-78	1.88599e-76	protein_coding	pepD	NE	intermediary metabolism and respiration
Rv0984	4544.04	1.31175	0.125019	10.4924	9.36643e-26	6.85102e-25	protein_coding	moaB2	NE	intermediary metabolism and respiration
Rv0985c	204.074	-1.90052	0.180207	-10.5463	5.28355e-26	3.9287e-25	protein_coding	mscL	NE	cell wall and cell processes
Rv0986	532.833	-0.957174	0.208415	-4.59263	4.37686e-06	1.00239e-05	protein_coding	NA	NE	cell wall and cell processes
Rv0987	946.344	-1.20466	0.113766	-10.5889	3.35489e-26	2.53263e-25	protein_coding	NA	NE	cell wall and cell processes
Rv0988	592.065	-1.08109	0.159491	-6.77839	1.21525e-11	4.23908e-11	protein_coding	NA	NE	cell wall and cell processes
Rv0989c	381.312	-0.185812	0.173355	-1.07186	0.283784	0.334735	protein_coding	grcC2	NE	intermediary metabolism and respiration
Rv0990c	1150.45	1.81089	0.199363	9.08338	1.05254e-19	5.93964e-19	protein_coding	NA	NE	conserved hypotheticals
Rv0991c	3453.78	0.191013	0.208658	0.915434	0.359964	0.414607	protein_coding	NA	NE	conserved hypotheticals
Rv0992c	139.486	0.629516	0.300825	2.09263	0.036382	0.0513092	protein_coding	NA	NE	conserved hypotheticals
Rv0993	878.658	-1.91867	0.120175	-15.9656	2.21847e-57	4.82397e-56	protein_coding	galU	ES	intermediary metabolism and respiration
Rv0994	1150.88	0.31288	0.109775	2.85019	0.00436935	0.0071267	protein_coding	moeA1	NE	intermediary metabolism and respiration
Rv0995	357.383	0.174509	0.147507	1.18305	0.236789	0.284417	protein_coding	rimJ	NE	information pathways
Rv0996	1671.94	-1.43463	0.14535	-9.87019	5.60568e-23	3.61747e-22	protein_coding	NA	NE	cell wall and cell processes
Rvnt15	30.7981	0.785172	0.378579	2.074	0.0380796	0.0535336	tRNA	alaV	NA	NA
Rv0997a	1344.17	1.21652	0.122885	9.89962	4.1786e-23	2.72734e-22	protein_coding	NA	NA	NA
Rv0997	1006.36	1.36235	0.0924099	14.7425	3.44014e-49	6.01047e-48	protein_coding	NA	NE	conserved hypotheticals
Rv0998	348.172	0.701505	0.140721	4.98509	6.19322e-07	1.5258e-06	protein_coding	NA	NE	conserved hypotheticals
Rv0999	368.643	-0.630027	0.198955	-3.16669	0.00154186	0.00266363	protein_coding	NA	NE	conserved hypotheticals
Rv1000c	573.951	0.540543	0.116574	4.63692	3.53641e-06	8.18343e-06	protein_coding	NA	NE	conserved hypotheticals
Rv1001	470.258	-0.0627671	0.113017	-0.555378	0.578636	0.62911	protein_coding	arcA	NE	intermediary metabolism and respiration
Rv1002c	645.462	-0.671323	0.125709	-5.3403	9.27906e-08	2.4473e-07	protein_coding	NA	GD	cell wall and cell processes
Rv1003	169.888	-0.115332	0.248464	-0.464181	0.642518	0.687725	protein_coding	NA	NE	conserved hypotheticals
Rv1004c	264.434	0.834007	0.180425	4.62245	3.79236e-06	8.74034e-06	protein_coding	NA	NE	cell wall and cell processes
Rv1005c	319.208	1.51434	0.180835	8.37416	5.56187e-17	2.73043e-16	protein_coding	NA	ES	intermediary metabolism and respiration
Rv1006	2222.65	-0.491503	0.126493	-3.8856	0.000102076	0.000202081	protein_coding	NA	GA	conserved hypotheticals
Rv1007c	629.551	-0.522139	0.10372	-5.0341	4.80108e-07	1.19758e-06	protein_coding	metS	ES	information pathways
Rv1008	98.9843	-1.29605	0.239324	-5.41545	6.11356e-08	1.64605e-07	protein_coding	tatD	GA	cell wall and cell processes
Rv1009	2841.14	-1.27757	0.110516	-11.5601	6.56523e-31	6.15164e-30	protein_coding	rpfB	NE	cell wall and cell processes
Rv1010	667.633	-0.35374	0.131098	-2.69829	0.00696965	0.0110263	protein_coding	ksgA	NE	information pathways
Rv1011	373.706	-0.505368	0.167016	-3.02587	0.00247917	0.00418529	protein_coding	ispE	ES	intermediary metabolism and respiration
Rv1012	15.343	0.543315	0.475379	1.14291	0.253077	0.302528	protein_coding	NA	NE	conserved hypotheticals
Rv1013	2376.6	-0.307613	0.111998	-2.74658	0.006022	0.00961453	protein_coding	pks16	NE	lipid metabolism
Rv1014c	119.664	-1.53337	0.213653	-7.17693	7.12929e-13	2.72699e-12	protein_coding	pth	ES	intermediary metabolism and respiration
Rv1015c	450.967	-1.48925	0.12383	-12.0265	2.57756e-33	2.64431e-32	protein_coding	rplY	GD	information pathways
Rv1016c	465.111	0.49588	0.122482	4.04859	5.15278e-05	0.000105346	protein_coding	lpqT	GA	cell wall and cell processes
Rv1017c	1601.84	-0.76852	0.123721	-6.21171	5.24119e-10	1.65902e-09	protein_coding	prsA	ES	intermediary metabolism and respiration
Rv1018c	846.811	-1.3513	0.124255	-10.8752	1.513e-27	1.20828e-26	protein_coding	glmU	ES	cell wall and cell processes
Rvnt16	1.24516	-3.09771	2.13664	-1.44981	0.147113	0.18521	tRNA	glnT	NA	NA
Rv1019	471.292	1.08927	0.135598	8.03309	9.50502e-16	4.33139e-15	protein_coding	NA	NE	regulatory proteins
Rv1020	975.906	0.733844	0.0958796	7.65381	1.95117e-14	8.24355e-14	protein_coding	mfd	NE	information pathways
Rv1021	482.285	0.58005	0.139679	4.15273	3.28538e-05	6.90016e-05	protein_coding	NA	NE	conserved hypotheticals
Rv1022	287.904	0.476082	0.134762	3.53277	0.000411232	0.000756825	protein_coding	lpqU	NE	cell wall and cell processes
Rv1023	1057.87	-0.447273	0.146522	-3.05259	0.00226876	0.00385121	protein_coding	eno	GD	intermediary metabolism and respiration
Rv1024	191.556	-0.972443	0.159775	-6.08634	1.15523e-09	3.56643e-09	protein_coding	NA	ES	cell wall and cell processes
Rv1025	188.366	-0.250283	0.175669	-1.42474	0.154232	0.193382	protein_coding	NA	ES	conserved hypotheticals
Rv1026	166.623	0.0584415	0.226574	0.257936	0.796457	0.827273	protein_coding	NA	NE	virulence, detoxification, adaptation
Rv1027c	97.2754	0.596361	0.20069	2.97155	0.00296304	0.00494995	protein_coding	kdpE	NE	regulatory proteins
Rv1028c	305.555	-0.127356	0.123671	-1.02979	0.303108	0.354601	protein_coding	kdpD	NE	regulatory proteins
Rv1028A	15.2424	-1.42402	0.548166	-2.59779	0.00938265	0.0145956	protein_coding	kdpF	NE	cell wall and cell processes
Rv1029	169.888	-1.17894	0.199369	-5.91337	3.35168e-09	9.97774e-09	protein_coding	kdpA	NE	cell wall and cell processes
Rv1030	206.275	-1.14034	0.167052	-6.82623	8.71724e-12	3.08107e-11	protein_coding	kdpB	NE	cell wall and cell processes
Rv1031	76.5423	-0.488785	0.246989	-1.97897	0.0478192	0.0661565	protein_coding	kdpC	NE	cell wall and cell processes
Rv1032c	271.124	0.0224719	0.143132	0.157001	0.875244	0.892874	protein_coding	trcS	NE	regulatory proteins
Rv1033c	300.666	-0.891908	0.22443	-3.97411	7.06426e-05	0.000142317	protein_coding	trcR	GA	regulatory proteins
Rv1037c	9.2191	-0.958381	0.835997	-1.14639	0.251632	0.300934	protein_coding	esxI	NE	NA
Rv1038c	29.6356	0.694717	0.874537	0.794383	0.426973	0.481623	protein_coding	esxJ	NE	cell wall and cell processes
Rv1039c	56.9917	0.885881	0.273638	3.23742	0.00120614	0.00211378	protein_coding	PPE15	NE	PE/PPE
Rv1040c	39.8045	-0.46166	0.419653	-1.1001	0.271289	0.322051	protein_coding	PE8	NE	PE/PPE
Rv1041c	10.3535	0.434086	0.606557	0.715656	0.474204	0.528346	protein_coding	NA	NE	insertion seqs and phages
Rv1042c	222.148	0.960273	0.171863	5.58743	2.3046e-08	6.3723e-08	protein_coding	NA	NE	NA
Rv1043c	335.99	0.949735	0.122491	7.75353	8.93717e-15	3.84904e-14	protein_coding	NA	GA	conserved hypotheticals
Rv1044	57.0034	-0.331616	0.285493	-1.16155	0.245416	0.293985	protein_coding	NA	ES	conserved hypotheticals
Rv1045	144.58	0.804201	0.184249	4.36475	1.27268e-05	2.80087e-05	protein_coding	NA	NE	conserved hypotheticals
Rv1047	5.49145	3.0111	1.08766	2.76843	0.00563274	0.00902909	protein_coding	NA	NE	NA
Rv1048c	386.77	1.45665	0.140591	10.361	3.73218e-25	2.6476e-24	protein_coding	NA	NE	conserved hypotheticals
Rv1049	548.139	2.05848	0.233619	8.81126	1.23749e-18	6.58405e-18	protein_coding	NA	NE	regulatory proteins
Rv1050	626.388	2.1021	0.184059	11.4208	3.29056e-30	2.99217e-29	protein_coding	NA	NE	intermediary metabolism and respiration
Rv1051c	23.434	0.112321	0.564137	0.199101	0.842183	0.864659	protein_coding	NA	NE	conserved hypotheticals
Rv1052	538.711	1.61124	0.169016	9.53309	1.52668e-21	9.2972e-21	protein_coding	NA	NE	conserved hypotheticals
Rvnt17	88.3062	-0.251703	0.254427	-0.989294	0.322519	0.375334	tRNA	leuX	NA	NA
Rv1056	191.671	0.038387	0.155431	0.246972	0.80493	0.834117	protein_coding	NA	NE	conserved hypotheticals
Rv1057	1265.27	2.4005	0.0993951	24.1511	7.26869e-129	6.76326e-127	protein_coding	NA	NE	conserved hypotheticals
Rv1058	493.057	0.662651	0.105573	6.27671	3.45814e-10	1.10423e-09	protein_coding	fadD14	NE	lipid metabolism
Rv1059	407.686	0.117459	0.11233	1.04566	0.295717	0.347168	protein_coding	NA	NE	conserved hypotheticals
Rv1060	419.669	-0.477657	0.124143	-3.84765	0.000119255	0.000234122	protein_coding	NA	NE	conserved hypotheticals
Rv1061	334.138	0.719102	0.160158	4.48995	7.12408e-06	1.60402e-05	protein_coding	NA	NE	conserved hypotheticals
Rv1062	97.0814	0.629111	0.271351	2.31844	0.0204254	0.0300007	protein_coding	NA	NE	conserved hypotheticals
Rv1063c	262.014	-0.440648	0.153348	-2.87353	0.00405916	0.00664513	protein_coding	NA	NE	conserved hypotheticals
Rv1064c	64.2836	-0.295721	0.43254	-0.683686	0.494173	0.547697	protein_coding	lpqV	NE	cell wall and cell processes
Rv1065	362.363	0.430347	0.177567	2.42357	0.0153686	0.0230731	protein_coding	NA	NE	conserved hypotheticals
Rv1066	187.66	1.77696	0.245947	7.22498	5.01166e-13	1.94111e-12	protein_coding	NA	NE	conserved hypotheticals
Rv1067c	17.0599	-0.882466	0.652293	-1.35287	0.176098	0.217392	protein_coding	PE_PGRS19	NE	PE/PPE
Rv1068c	36.1563	0.100146	0.359475	0.278588	0.780561	0.812864	protein_coding	PE_PGRS20	NE	PE/PPE
Rv1069c	503.964	-0.657549	0.142755	-4.60613	4.10239e-06	9.42427e-06	protein_coding	NA	NE	conserved hypotheticals
Rv1070c	522.566	-1.21357	0.130928	-9.26893	1.88016e-20	1.09339e-19	protein_coding	echA8	NE	lipid metabolism
Rv1071c	452.257	-1.2721	0.131062	-9.7061	2.83995e-22	1.79789e-21	protein_coding	echA9	NE	lipid metabolism
Rv1072	41811.7	1.65675	0.14495	11.4298	2.96733e-30	2.71057e-29	protein_coding	NA	NE	cell wall and cell processes
Rv1073	13094	2.60774	0.111338	23.4217	2.56723e-121	2.18542e-119	protein_coding	NA	GA	conserved hypotheticals
Rv1074c	2297.3	-0.849723	0.0983023	-8.64398	5.42869e-18	2.78464e-17	protein_coding	fadA3	GA	lipid metabolism
Rv1075c	144.145	-0.403792	0.190045	-2.12472	0.03361	0.0476688	protein_coding	NA	NE	cell wall and cell processes
Rv1076	562.023	0.522703	0.12231	4.27358	1.9236e-05	4.16016e-05	protein_coding	lipU	NE	intermediary metabolism and respiration
Rv1077	1114.65	-0.927534	0.138129	-6.71499	1.88081e-11	6.46487e-11	protein_coding	cbs	NE	intermediary metabolism and respiration
Rv1078	2248.44	-2.07069	0.161689	-12.8066	1.50554e-37	1.78744e-36	protein_coding	NA	NE	conserved hypotheticals
Rv1079	1386.58	-1.16152	0.11011	-10.5488	5.14632e-26	3.83434e-25	protein_coding	metB	NE	intermediary metabolism and respiration
Rv1080c	3083.03	-0.171381	0.109478	-1.56544	0.11748	0.151968	protein_coding	greA	NE	information pathways
Rv1081c	74.0448	-0.552201	0.240897	-2.29227	0.0218902	0.0319879	protein_coding	NA	NE	cell wall and cell processes
Rv1082	524.836	0.28115	0.120064	2.34167	0.0191979	0.028333	protein_coding	mca	NE	virulence, detoxification, adaptation
Rv1083	137.42	0.488596	0.188291	2.59489	0.00946208	0.0146963	protein_coding	NA	NE	conserved hypotheticals
Rv1084	222.954	0.949864	0.15892	5.977	2.27281e-09	6.87339e-09	protein_coding	NA	NE	conserved hypotheticals
Rv1085c	316.682	-0.900248	0.207141	-4.34606	1.38604e-05	3.04032e-05	protein_coding	NA	NE	virulence, detoxification, adaptation
Rv1086	734.146	1.1051	0.116818	9.45997	3.08028e-21	1.85606e-20	protein_coding	NA	NE	cell wall and cell processes
Rv1087	201.338	0.384234	0.184421	2.08346	0.037209	0.0524017	protein_coding	PE_PGRS21	NE	PE/PPE
Rv1088	20.3752	0.0721713	0.535672	0.13473	0.892825	0.908031	protein_coding	PE9	NE	PE/PPE
Rv1088a	34.6186	-0.557999	0.378287	-1.47507	0.140195	0.177506	protein_coding	NA	NA	NA
Rv1091	78.009	-0.693278	0.334593	-2.07201	0.0382649	0.0537563	protein_coding	PE_PGRS22	NE	PE/PPE
Rv1092c	263.499	-1.39666	0.200434	-6.9682	3.21015e-12	1.17267e-11	protein_coding	coaA	ES	intermediary metabolism and respiration
RVnc0034	23.1379	0.266087	0.411202	0.647096	0.51757	0.569875	ncRNA	MTS0858	NA	NA
Rv1093	1452.02	-0.358054	0.0858013	-4.17306	3.00534e-05	6.34197e-05	protein_coding	glyA1	ES	intermediary metabolism and respiration
Rv1094	6876.83	-3.2319	0.177459	-18.2122	4.13294e-74	1.26228e-72	protein_coding	desA2	ES	lipid metabolism
Rv1095	3108.57	-1.01996	0.100844	-10.1143	4.77634e-24	3.25003e-23	protein_coding	phoH2	NE	intermediary metabolism and respiration
Rv1096	1186.12	-0.191207	0.130688	-1.46308	0.143445	0.180991	protein_coding	NA	NE	intermediary metabolism and respiration
Rv1097c	694.873	-0.738105	0.119041	-6.20042	5.63133e-10	1.77549e-09	protein_coding	NA	NE	cell wall and cell processes
Rv1098c	893.689	-1.57872	0.114503	-13.7875	3.02927e-43	4.35975e-42	protein_coding	fum	ES	intermediary metabolism and respiration
Rv1099c	489.403	-1.62473	0.137635	-11.8046	3.69409e-32	3.6494e-31	protein_coding	glpX	NE	intermediary metabolism and respiration
Rv1100	374.071	0.0572718	0.156179	0.366707	0.713837	0.752586	protein_coding	NA	NE	conserved hypotheticals
Rv1101c	749.689	0.344848	0.12399	2.78126	0.00541485	0.00870074	protein_coding	NA	NE	cell wall and cell processes
Rv1102c	702.64	0.0665784	0.124191	0.536097	0.591891	0.641777	protein_coding	mazF3	NE	virulence, detoxification, adaptation
Rv1103c	330.824	-1.27074	0.205418	-6.18614	6.16558e-10	1.93782e-09	protein_coding	mazE3	NE	virulence, detoxification, adaptation
Rv1106c	628.56	0.172938	0.165493	1.04499	0.296029	0.347183	protein_coding	NA	NE	intermediary metabolism and respiration
Rv1107c	339.886	0.626059	0.43158	1.45062	0.146886	0.185041	protein_coding	xseB	NE	information pathways
Rv1108c	482.735	-0.227795	0.151307	-1.50552	0.132192	0.168654	protein_coding	xseA	NE	information pathways
Rv1109c	1754.88	-1.20227	0.130727	-9.1968	3.68773e-20	2.12603e-19	protein_coding	NA	NE	conserved hypotheticals
Rv1110	1540.75	0.930207	0.0800947	11.6138	3.50482e-31	3.30726e-30	protein_coding	lytB2	ES	cell wall and cell processes
Rv1111c	919.589	-1.12618	0.0917911	-12.2689	1.33028e-34	1.40434e-33	protein_coding	NA	ESD	conserved hypotheticals
Rv1112	132.929	-0.0831318	0.200257	-0.415125	0.678051	0.719215	protein_coding	NA	NE	conserved hypotheticals
Rv1113	48.2206	-0.119027	0.330443	-0.360204	0.718695	0.75671	protein_coding	vapB32	NE	virulence, detoxification, adaptation
Rv1114	132.36	0.526649	0.173146	3.04165	0.00235288	0.00398555	protein_coding	vapC32	NE	virulence, detoxification, adaptation
Rv1115	86.0824	0.866946	0.212642	4.07703	4.56153e-05	9.39787e-05	protein_coding	NA	NE	cell wall and cell processes
Rv1116	29.4308	1.27583	0.35077	3.63722	0.000275596	0.000518339	protein_coding	NA	NE	conserved hypotheticals
Rv1117	711.208	0.660504	0.140139	4.7132	2.43855e-06	5.71901e-06	protein_coding	NA	NE	conserved hypotheticals
Rv1118c	168.298	0.0811252	0.180582	0.449243	0.653257	0.696796	protein_coding	NA	NE	conserved hypotheticals
Rv1120c	14.9377	1.02503	0.559705	1.83137	0.0670457	0.0905332	protein_coding	NA	NE	conserved hypotheticals
Rv1121	4333.24	1.20936	0.139546	8.66641	4.45947e-18	2.31118e-17	protein_coding	zwf1	NE	intermediary metabolism and respiration
Rv1122	1656.21	0.993704	0.112893	8.80214	1.34229e-18	7.11322e-18	protein_coding	gnd2	ES	intermediary metabolism and respiration
Rv1123c	425.89	-1.13174	0.141364	-8.00586	1.18631e-15	5.36926e-15	protein_coding	bpoB	NE	virulence, detoxification, adaptation
Rv1124	183.408	-1.03939	0.168496	-6.16863	6.88837e-10	2.15821e-09	protein_coding	ephC	NE	virulence, detoxification, adaptation
Rv1125	132.968	-0.00735517	0.233792	-0.0314603	0.974902	0.98013	protein_coding	NA	NE	conserved hypotheticals
Rv1126c	449.836	0.755511	0.125239	6.03256	1.61383e-09	4.92895e-09	protein_coding	NA	NE	conserved hypotheticals
Rv1127c	1752.91	0.460549	0.0880422	5.231	1.68596e-07	4.36603e-07	protein_coding	ppdK	NE	intermediary metabolism and respiration
Rv1128c	1867.3	1.93702	0.118183	16.3901	2.25243e-60	5.23952e-59	protein_coding	NA	NE	insertion seqs and phages
Rv1129c	313.272	-1.60568	0.182319	-8.80698	1.28564e-18	6.82208e-18	protein_coding	NA	NE	regulatory proteins
Rv1130	1774.86	-2.83581	0.0915813	-30.965	1.59586e-210	7.0945e-208	protein_coding	prpD	NE	intermediary metabolism and respiration
Rv1131	1490.65	-2.46379	0.125191	-19.6802	3.18487e-86	1.32736e-84	protein_coding	prpC	NE	intermediary metabolism and respiration
Rv1132	723.212	-1.64394	0.115594	-14.2216	6.72741e-46	1.06811e-44	protein_coding	NA	NE	cell wall and cell processes
Rv1133c	8818.33	-1.43074	0.138591	-10.3235	5.51999e-25	3.88829e-24	protein_coding	metE	ES	intermediary metabolism and respiration
Rv1134	20.9843	1.02845	0.467785	2.19854	0.0279103	0.0400679	protein_coding	NA	NE	conserved hypotheticals
Rv1135c	128.568	0.0701074	0.179833	0.389847	0.696649	0.736989	protein_coding	PPE16	NE	PE/PPE
Rv1138a	21.6589	0.0896771	0.521274	0.172034	0.86341	0.883053	protein_coding	NA	NA	NA
Rv1138c	103.533	0.0736768	0.212582	0.346581	0.728906	0.764644	protein_coding	NA	NE	intermediary metabolism and respiration
Rv1139c	154.255	-0.52072	0.174708	-2.98051	0.00287766	0.00481737	protein_coding	NA	NE	cell wall and cell processes
Rv1140	518.45	-1.01422	0.143366	-7.07436	1.50141e-12	5.60891e-12	protein_coding	NA	NE	cell wall and cell processes
Rv1141c	209.007	0.622284	0.150539	4.13371	3.56959e-05	7.46183e-05	protein_coding	echA11	NE	lipid metabolism
Rv1142c	633.147	0.376144	0.171673	2.19105	0.0284482	0.0407815	protein_coding	echA10	NE	lipid metabolism
Rv1143	353.356	-0.303082	0.126465	-2.39657	0.0165492	0.0247249	protein_coding	mcr	GA	lipid metabolism
Rv1144	171.666	-0.530532	0.193951	-2.73539	0.00623069	0.00991924	protein_coding	NA	GA	intermediary metabolism and respiration
Rv1145	96.7779	-0.332775	0.25175	-1.32185	0.186219	0.228546	protein_coding	NA	GA	cell wall and cell processes
Rv1146	192.159	-0.0148643	0.150809	-0.0985633	0.921485	0.934566	protein_coding	NA	GA	cell wall and cell processes
Rv1147	86.8749	-0.0183628	0.252074	-0.0728468	0.941928	0.952643	protein_coding	NA	GA	conserved hypotheticals
Rv1148c	5916.38	2.21197	0.13714	16.1293	1.58704e-58	3.56728e-57	protein_coding	NA	NE	insertion seqs and phages
Rv1149	12.1856	0.638181	0.75537	0.844858	0.39819	0.454279	protein_coding	NA	NE	insertion seqs and phages
Rv1150	4.48663	1.02929	0.943188	1.09129	0.275147	0.326085	pseudogene	NA	NA	NA
Rv1151c	193.057	1.56024	0.155034	10.0638	7.9831e-24	5.35912e-23	protein_coding	NA	NE	regulatory proteins
Rv1152	380.092	0.865512	0.122651	7.05672	1.70477e-12	6.33315e-12	protein_coding	NA	NE	regulatory proteins
Rv1153c	146.409	0.212512	0.166463	1.27663	0.201733	0.245927	protein_coding	omt	NE	lipid metabolism
Rv1154c	203.351	0.441064	0.173126	2.54764	0.0108453	0.0166508	protein_coding	NA	NE	conserved hypotheticals
Rv1155	787.411	0.750028	0.104004	7.2115	5.53396e-13	2.1372e-12	protein_coding	NA	NE	intermediary metabolism and respiration
Rv1155a	191.547	0.0742058	0.191634	0.387227	0.698588	0.73865	protein_coding	NA	NA	NA
Rv1156	2161.82	-0.546645	0.15008	-3.64235	0.000270164	0.000508431	protein_coding	NA	NE	conserved hypotheticals
Rv1157c	587.546	-3.03581	0.180107	-16.8555	9.55392e-64	2.43473e-62	protein_coding	NA	NE	conserved hypotheticals
RVnc0012	80.7148	0.892967	0.271204	3.2926	0.000992641	0.00175345	ncRNA	mcr10	NA	NA
Rv1158c	405.277	-4.11159	0.216219	-19.0158	1.26173e-80	4.54791e-79	protein_coding	NA	NE	conserved hypotheticals
Rv1159	355.433	0.638461	0.200498	3.18438	0.00145065	0.00251476	protein_coding	pimE	NE	cell wall and cell processes
Rv1159A	396.394	-0.00394282	0.19898	-0.0198152	0.984191	0.987642	protein_coding	NA	NE	conserved hypotheticals
Rv1160	131.621	-0.0199755	0.227055	-0.0879765	0.929895	0.94214	protein_coding	mutT2	NE	information pathways
Rv1161	8375.41	0.416859	0.0742148	5.61693	1.94378e-08	5.41955e-08	protein_coding	narG	NE	intermediary metabolism and respiration
Rv1162	2765.02	0.373623	0.0872315	4.28312	1.8429e-05	3.99211e-05	protein_coding	narH	NE	intermediary metabolism and respiration
Rv1163	278.733	-0.220046	0.171028	-1.28661	0.198231	0.242322	protein_coding	narJ	NE	intermediary metabolism and respiration
Rv1164	361.229	0.160355	0.21139	0.758574	0.448107	0.502781	protein_coding	narI	NE	intermediary metabolism and respiration
Rv1165	875.514	-0.131713	0.130536	-1.00902	0.312966	0.36496	protein_coding	typA	NE	information pathways
Rv1166	960.414	-0.556189	0.157342	-3.5349	0.000407928	0.000751783	protein_coding	lpqW	ES	cell wall and cell processes
Rv1167c	391.746	0.225849	0.124407	1.8154	0.0694625	0.0936071	protein_coding	NA	NE	regulatory proteins
Rv1168c	523.648	0.0540648	0.129111	0.418746	0.675402	0.717166	protein_coding	PPE17	NE	PE/PPE
Rv1169c	108.288	-0.222807	0.248717	-0.895825	0.370346	0.425547	protein_coding	lipX	NE	PE/PPE
Rv1170	369.631	0.445741	0.111811	3.98657	6.70346e-05	0.000135321	protein_coding	mshB	NE	intermediary metabolism and respiration
Rv1171	507.631	0.402288	0.162301	2.47865	0.0131881	0.0199718	protein_coding	NA	NE	conserved hypotheticals
Rv1172c	1339.54	-1.66568	0.127694	-13.0443	6.84741e-39	8.61525e-38	protein_coding	PE12	NE	PE/PPE
Rv1173	3237.33	0.169175	0.14089	1.20076	0.229845	0.276741	protein_coding	fbiC	NE	intermediary metabolism and respiration
Rv1174c	2373.23	0.643614	0.0967965	6.64914	2.94803e-11	1.00469e-10	protein_coding	TB8.4	NE	cell wall and cell processes
Rv1175c	902.177	-1.75274	0.108811	-16.1081	2.238e-58	4.9471e-57	protein_coding	fadH	NE	lipid metabolism
Rv1176c	120.345	-1.99984	0.22281	-8.97552	2.82014e-19	1.54355e-18	protein_coding	NA	NE	conserved hypotheticals
Rv1177	1670.39	-0.596987	0.141564	-4.21709	2.47475e-05	5.27516e-05	protein_coding	fdxC	ES	intermediary metabolism and respiration
Rv1178	2250.17	0.0481153	0.091653	0.524973	0.599602	0.648381	protein_coding	NA	NE	intermediary metabolism and respiration
Rv1179c	700.556	0.143169	0.117492	1.21854	0.223019	0.269332	protein_coding	NA	NE	conserved hypotheticals
Rv1180	1462.7	0.577674	0.137802	4.19206	2.7643e-05	5.86424e-05	protein_coding	pks3	NE	lipid metabolism
Rv1181	4591.42	0.689493	0.0786534	8.76623	1.84756e-18	9.71367e-18	protein_coding	pks4	NE	lipid metabolism
Rv1182	1926.87	0.260381	0.10387	2.50681	0.0121827	0.0185476	protein_coding	papA3	NE	lipid metabolism
Rv1183	2779.1	0.914071	0.10227	8.93779	3.97031e-19	2.16125e-18	protein_coding	mmpL10	NE	cell wall and cell processes
Rv1184c	1521.66	0.754111	0.115314	6.53962	6.16733e-11	2.07357e-10	protein_coding	NA	NE	cell wall and cell processes
Rv1185c	3903.86	0.292458	0.105822	2.76369	0.00571523	0.00915004	protein_coding	fadD21	NE	lipid metabolism
Rv1186c	355.87	0.241853	0.160928	1.50287	0.132874	0.169416	protein_coding	NA	NE	conserved hypotheticals
Rv1187	188.889	-0.817209	0.185588	-4.40334	1.06598e-05	2.36288e-05	protein_coding	rocA	NE	intermediary metabolism and respiration
Rv1188	79.13	-0.334613	0.226324	-1.47847	0.139281	0.176461	protein_coding	NA	NE	intermediary metabolism and respiration
Rv1189	110.363	1.29447	0.202567	6.39031	1.6555e-10	5.42923e-10	protein_coding	sigI	NE	information pathways
Rv1190	44.25	1.20467	0.317611	3.79291	0.00014889	0.000289601	protein_coding	NA	NE	conserved hypotheticals
Rv1191	197.507	-0.727831	0.157475	-4.62188	3.80275e-06	8.75925e-06	protein_coding	NA	NE	conserved hypotheticals
Rv1192	1858.88	0.0375678	0.106075	0.354164	0.723216	0.76067	protein_coding	NA	NE	conserved hypotheticals
Rv1193	633.755	0.193896	0.131795	1.47119	0.141239	0.178546	protein_coding	fadD36	NE	lipid metabolism
Rv1194c	2048.47	-0.386731	0.148328	-2.60727	0.00912684	0.0142364	protein_coding	NA	NE	conserved hypotheticals
Rv1195	2689.93	-2.11234	0.200926	-10.513	7.52438e-26	5.53401e-25	protein_coding	PE13	GA	PE/PPE
Rv1196	4114.86	-2.08971	0.166257	-12.5691	3.1207e-36	3.55724e-35	protein_coding	PPE18	GA	PE/PPE
Rv1197	3276.29	-2.48722	0.305475	-8.14216	3.88283e-16	1.81274e-15	protein_coding	esxK	GA	cell wall and cell processes
Rv1198	5072.8	-2.05228	0.181925	-11.2809	1.63129e-29	1.45039e-28	protein_coding	esxL	GA	cell wall and cell processes
Rv1199c	35.5914	-0.991539	0.814088	-1.21798	0.223233	0.26951	protein_coding	NA	NE	NA
Rv1200	856.711	1.11399	0.134635	8.27415	1.2937e-16	6.20636e-16	protein_coding	NA	NE	cell wall and cell processes
Rv1201c	1474.18	-1.24053	0.122209	-10.1509	3.28238e-24	2.25649e-23	protein_coding	dapD	ES	intermediary metabolism and respiration
Rv1202	571.339	0.504683	0.126805	3.97999	6.89175e-05	0.000138911	protein_coding	dapE	ES	intermediary metabolism and respiration
Rv1203c	21.274	0.707013	0.435518	1.62339	0.104507	0.136511	protein_coding	NA	NE	conserved hypotheticals
Rv1204c	306.255	-0.348275	0.204753	-1.70095	0.088952	0.117574	protein_coding	NA	NE	conserved hypotheticals
Rv1205	291.595	-0.687274	0.211597	-3.24803	0.00116205	0.0020401	protein_coding	NA	NE	conserved hypotheticals
Rv1206	640.987	-0.568459	0.14099	-4.0319	5.53278e-05	0.000112827	protein_coding	fadD6	NE	lipid metabolism
Rv1207	537.364	-0.0554256	0.121769	-0.45517	0.648987	0.692795	protein_coding	folP2	NE	intermediary metabolism and respiration
Rv1208	692.818	0.399392	0.0969662	4.11887	3.80728e-05	7.9297e-05	protein_coding	gpgS	ES	intermediary metabolism and respiration
Rv1209	441.315	1.03413	0.270186	3.82749	0.000129459	0.00025316	protein_coding	NA	NE	conserved hypotheticals
Rv1210	1313.96	2.04223	0.148577	13.7452	5.44114e-43	7.80287e-42	protein_coding	tagA	NE	information pathways
Rv1211	2598.39	0.0362474	0.208375	0.173953	0.861902	0.882413	protein_coding	NA	NE	conserved hypotheticals
Rv1212c	143.095	-0.649596	0.195458	-3.32345	0.000889101	0.00158383	protein_coding	glgA	NE	intermediary metabolism and respiration
Rv1213	493.293	-0.293544	0.108247	-2.71181	0.00669168	0.0105991	protein_coding	glgC	NE	intermediary metabolism and respiration
Rv1214c	84.0959	-0.409915	0.260865	-1.57137	0.116097	0.150325	protein_coding	PE14	NE	PE/PPE
Rv1215c	475.338	-1.15727	0.112845	-10.2554	1.11964e-24	7.83158e-24	protein_coding	NA	NE	conserved hypotheticals
Rv1216c	351.825	0.255796	0.171349	1.49284	0.13548	0.172313	protein_coding	NA	NE	cell wall and cell processes
Rv1217c	459.835	0.257463	0.166957	1.54209	0.123052	0.158204	protein_coding	NA	NE	cell wall and cell processes
Rv1218c	339.842	-0.0852882	0.13988	-0.609723	0.542046	0.593521	protein_coding	NA	NE	cell wall and cell processes
Rv1219c	207.312	-0.00672898	0.170906	-0.0393724	0.968593	0.975344	protein_coding	NA	NE	regulatory proteins
Rv1220c	413.548	-0.40384	0.190242	-2.12278	0.0337727	0.0478826	protein_coding	NA	NE	intermediary metabolism and respiration
Rv1221	12610.3	1.44285	0.0974927	14.7996	1.47443e-49	2.58737e-48	protein_coding	sigE	NE	information pathways
Rv1222	2693.28	1.18466	0.140021	8.46055	2.66113e-17	1.32099e-16	protein_coding	rseA	Uncertain	information pathways
Rv1223	8023.07	1.37261	0.0835766	16.4234	1.30153e-60	3.04528e-59	protein_coding	htrA	ES	intermediary metabolism and respiration
Rv1224	1616.81	1.97228	0.0907943	21.7225	1.2565e-104	7.97974e-103	protein_coding	tatB	GD	cell wall and cell processes
Rv1225c	95.8097	-0.331671	0.209682	-1.58179	0.113698	0.147458	protein_coding	NA	NE	conserved hypotheticals
Rv1226c	145.027	-1.11043	0.187005	-5.93798	2.88548e-09	8.63026e-09	protein_coding	NA	NE	cell wall and cell processes
Rv1227c	71.5989	-1.18238	0.274168	-4.31263	1.61321e-05	3.51549e-05	protein_coding	NA	NE	cell wall and cell processes
Rv1228	101.636	0.218188	0.206084	1.05873	0.289722	0.340804	protein_coding	lpqX	GA	cell wall and cell processes
Rv1228a	25.8525	0.419446	0.479572	0.874626	0.381777	0.437677	protein_coding	NA	NA	NA
Rv1229c	1312.34	0.606015	0.103108	5.87745	4.16624e-09	1.22838e-08	protein_coding	mrp	ES	intermediary metabolism and respiration
Rv1230c	395.803	-1.13813	0.154881	-7.34842	2.00563e-13	7.91374e-13	protein_coding	NA	NE	cell wall and cell processes
Rv1231c	327.99	-0.802292	0.206174	-3.89134	9.96932e-05	0.000197559	protein_coding	NA	NE	cell wall and cell processes
Rv1232c	475.673	-0.773724	0.209415	-3.6947	0.000220148	0.000419235	protein_coding	NA	NE	conserved hypotheticals
Rv1233c	618.288	-0.989163	0.168531	-5.86932	4.37596e-09	1.28832e-08	protein_coding	NA	NE	cell wall and cell processes
Rv1234	688.7	-0.718732	0.181311	-3.96409	7.36771e-05	0.000148132	protein_coding	NA	NE	cell wall and cell processes
Rv1235	394.553	-0.415469	0.114629	-3.62448	0.000289539	0.000543107	protein_coding	lpqY	NE	cell wall and cell processes
Rv1236	248.174	0.107451	0.150081	0.715953	0.474021	0.528289	protein_coding	sugA	NE	cell wall and cell processes
Rv1237	282.527	0.317797	0.164989	1.92617	0.0540828	0.0743591	protein_coding	sugB	NE	cell wall and cell processes
Rv1238	761.922	-0.157171	0.148949	-1.0552	0.291334	0.342329	protein_coding	sugC	NE	cell wall and cell processes
Rv1239c	509.744	-0.121255	0.120035	-1.01016	0.312417	0.364426	protein_coding	corA	NE	cell wall and cell processes
Rv1240	1260.92	-2.0908	0.101726	-20.5532	7.20908e-94	3.56093e-92	protein_coding	mdh	NE	intermediary metabolism and respiration
Rv1241	302.16	-0.983669	0.184772	-5.3237	1.0168e-07	2.67119e-07	protein_coding	vapB33	Uncertain	virulence, detoxification, adaptation
Rv1242	129.918	-1.06743	0.202483	-5.27173	1.35147e-07	3.52493e-07	protein_coding	vapC33	NE	virulence, detoxification, adaptation
Rv1243c	37.1694	0.491956	0.315977	1.55694	0.119486	0.154114	protein_coding	PE_PGRS23	NE	PE/PPE
Rv1244	189.578	-1.52526	0.184075	-8.28608	1.17045e-16	5.62856e-16	protein_coding	lpqZ	NE	cell wall and cell processes
Rv1245c	310.193	-0.346846	0.149216	-2.32445	0.0201012	0.0295571	protein_coding	NA	NE	intermediary metabolism and respiration
Rv1246c	101.516	1.12111	0.18344	6.11156	9.86603e-10	3.06e-09	protein_coding	relE	NE	virulence, detoxification, adaptation
Rv1247c	335.709	0.604446	0.150075	4.02763	5.63411e-05	0.00011466	protein_coding	relB	NE	virulence, detoxification, adaptation
Rv1248c	5002.02	0.277454	0.114413	2.42502	0.0153075	0.0229899	protein_coding	NA	NE	intermediary metabolism and respiration
Rv1249c	575.507	0.226503	0.121527	1.86382	0.0623475	0.0847612	protein_coding	NA	NE	cell wall and cell processes
Rv1250	246.84	-0.571522	0.168151	-3.39886	0.000676679	0.0012212	protein_coding	NA	NE	cell wall and cell processes
Rv1251c	671.643	-1.98318	0.135365	-14.6506	1.33467e-48	2.29185e-47	protein_coding	NA	NE	conserved hypotheticals
Rv1252c	305.044	-3.43855	0.220134	-15.6203	5.29899e-55	1.07077e-53	protein_coding	lprE	NE	cell wall and cell processes
Rv1253	621.687	0.170577	0.104802	1.62762	0.103606	0.135466	protein_coding	deaD	NE	information pathways
Rv1254	530.31	1.02507	0.180095	5.69185	1.25671e-08	3.56856e-08	protein_coding	NA	ES	intermediary metabolism and respiration
Rv1255c	79.4167	0.139543	0.228502	0.610685	0.541408	0.592985	protein_coding	NA	NE	regulatory proteins
Rv1256c	146.247	0.227196	0.198198	1.14631	0.251669	0.300934	protein_coding	cyp130	NE	intermediary metabolism and respiration
Rv1257c	967.585	0.302019	0.104292	2.89591	0.00378063	0.00622225	protein_coding	NA	NE	intermediary metabolism and respiration
Rv1258c	149.935	-1.28179	0.212342	-6.03643	1.57561e-09	4.81589e-09	protein_coding	NA	NE	cell wall and cell processes
Rv1259	83.6344	-0.913735	0.248823	-3.67222	0.000240448	0.000454863	protein_coding	udgB	NE	information pathways
Rv1260	573.915	-1.06016	0.133277	-7.9546	1.79708e-15	8.03365e-15	protein_coding	NA	NE	intermediary metabolism and respiration
Rv1261c	250.369	-1.15162	0.178307	-6.45866	1.05631e-10	3.51022e-10	protein_coding	NA	NE	conserved hypotheticals
Rv1262c	146.584	-0.869024	0.188141	-4.619	3.8559e-06	8.87145e-06	protein_coding	NA	NE	conserved hypotheticals
Rv1263	137.668	-2.28088	0.234106	-9.74293	1.97775e-22	1.2681e-21	protein_coding	amiB2	NE	intermediary metabolism and respiration
Rv1264	1017.79	-0.207982	0.133532	-1.55754	0.119341	0.153978	protein_coding	NA	NE	intermediary metabolism and respiration
RVnc0013	156.58	1.01748	0.23487	4.33208	1.47706e-05	3.23288e-05	ncRNA	mcr11	NA	NA
Rv1265	4944.9	1.85784	0.105624	17.5893	2.97698e-69	8.27147e-68	protein_coding	NA	NE	conserved hypotheticals
Rv1266c	487.114	-0.491897	0.124625	-3.94702	7.91286e-05	0.000158455	protein_coding	pknH	NE	regulatory proteins
Rv1267c	132.983	-1.76667	0.217019	-8.14065	3.93158e-16	1.83336e-15	protein_coding	embR	NE	regulatory proteins
Rv1268c	30.4904	-0.138281	0.342214	-0.404078	0.686155	0.726849	protein_coding	NA	NE	conserved hypotheticals
Rv1269c	130.705	-1.47887	0.214083	-6.90795	4.91716e-12	1.76603e-11	protein_coding	NA	NE	cell wall and cell processes
Rv1270c	409.432	-1.98269	0.163314	-12.1404	6.45288e-34	6.65412e-33	protein_coding	lprA	NE	cell wall and cell processes
Rv1271c	71.104	-1.65275	0.303998	-5.4367	5.42751e-08	1.47024e-07	protein_coding	NA	NE	cell wall and cell processes
Rv1272c	439.83	-0.744524	0.148812	-5.00313	5.6407e-07	1.39743e-06	protein_coding	NA	NE	cell wall and cell processes
Rv1273c	207.534	-0.796262	0.173047	-4.60142	4.19624e-06	9.6268e-06	protein_coding	NA	NE	cell wall and cell processes
Rv1274	2103.97	0.557206	0.0944464	5.89971	3.64138e-09	1.0808e-08	protein_coding	lprB	NE	cell wall and cell processes
Rv1275	1444.64	0.604701	0.129917	4.65452	3.24741e-06	7.52339e-06	protein_coding	lprC	NE	cell wall and cell processes
Rv1276c	45.8306	-1.54792	0.328321	-4.71466	2.42115e-06	5.6871e-06	protein_coding	NA	NE	conserved hypotheticals
Rv1277	3524.87	1.85186	0.10582	17.5001	1.43096e-68	3.94847e-67	protein_coding	NA	NE	conserved hypotheticals
Rv1278	4615.01	2.59327	0.10997	23.5817	5.94511e-123	5.28587e-121	protein_coding	NA	NE	conserved hypotheticals
Rv1279	3003.88	2.2378	0.0803604	27.8471	1.16861e-170	2.03287e-168	protein_coding	NA	NE	intermediary metabolism and respiration
Rv1280c	952.408	-0.147026	0.0978621	-1.50238	0.132999	0.169522	protein_coding	oppA	NE	cell wall and cell processes
Rv1281c	404.277	-0.497816	0.142752	-3.48729	0.000487944	0.000889414	protein_coding	oppD	NE	cell wall and cell processes
Rv1282c	237.542	-0.760896	0.181676	-4.18819	2.81188e-05	5.9557e-05	protein_coding	oppC	NE	cell wall and cell processes
Rv1283c	326.936	-0.943654	0.145642	-6.47928	9.21637e-11	3.08059e-10	protein_coding	oppB	NE	cell wall and cell processes
Rv1284	253.976	-0.670866	0.188777	-3.55375	0.000379785	0.000701857	protein_coding	canA	NE	intermediary metabolism and respiration
Rv1285	672.701	-0.0992017	0.227903	-0.435281	0.663358	0.706253	protein_coding	cysD	NE	intermediary metabolism and respiration
Rv1286	1007.62	0.0882539	0.192706	0.457972	0.646972	0.691198	protein_coding	NA	GD	intermediary metabolism and respiration
Rv1287	252.109	-0.593216	0.15835	-3.74625	0.000179501	0.000346279	protein_coding	NA	NE	conserved hypotheticals
Rv1288	164.035	-0.158825	0.185135	-0.857887	0.390955	0.447301	protein_coding	NA	NE	conserved hypotheticals
Rv1289	290.47	-1.15125	0.221948	-5.18703	2.13675e-07	5.48725e-07	protein_coding	NA	NE	conserved hypotheticals
Rv1290c	143.769	-0.378656	0.225487	-1.67928	0.0930974	0.122729	protein_coding	NA	NE	conserved hypotheticals
Rv1290A	22.3463	1.34559	0.44768	3.0057	0.00264971	0.00445254	protein_coding	NA	NE	conserved hypotheticals
Rv1291c	11.7717	0.658115	0.534155	1.23207	0.217924	0.263338	protein_coding	NA	NE	cell wall and cell processes
Rvnt18	13.7664	1.39661	0.536745	2.602	0.00926815	0.01444	tRNA	argV	NA	NA
Rv1292	739.283	-0.423985	0.104247	-4.06712	4.75974e-05	9.77603e-05	protein_coding	argS	ES	information pathways
Rv1293	1382.51	0.685675	0.0867899	7.9004	2.78017e-15	1.23183e-14	protein_coding	lysA	ES	intermediary metabolism and respiration
Rv1294	1169.61	0.180793	0.0972564	1.85893	0.0630372	0.0856116	protein_coding	thrA	ES	intermediary metabolism and respiration
Rv1295	1094.85	0.138692	0.0988347	1.40328	0.160534	0.20053	protein_coding	thrC	ES	intermediary metabolism and respiration
Rv1296	703.234	1.12863	0.118867	9.49488	2.20457e-21	1.33441e-20	protein_coding	thrB	ES	intermediary metabolism and respiration
Rv1297	16167.5	-0.556335	0.136256	-4.08302	4.44547e-05	9.1824e-05	protein_coding	rho	ES	information pathways
Rv1298	2867.33	0.253877	0.170068	1.4928	0.13549	0.172313	protein_coding	rpmE	NE	information pathways
Rv1299	1999.87	0.158855	0.10989	1.44558	0.148296	0.186603	protein_coding	prfA	ES	information pathways
Rv1300	1688.28	0.0910974	0.0927279	0.982416	0.325895	0.378822	protein_coding	hemK	GD	intermediary metabolism and respiration
Rv1301	1048.44	0.480777	0.106601	4.51004	6.48148e-06	1.46511e-05	protein_coding	NA	GD	conserved hypotheticals
Rv1302	615.609	0.0682122	0.182032	0.374727	0.707864	0.746878	protein_coding	rfe	ES	cell wall and cell processes
Rv1303	1649.79	-1.20038	0.173106	-6.93437	4.08043e-12	1.47611e-11	protein_coding	NA	NE	cell wall and cell processes
Rv1304	2716.54	-1.43068	0.148788	-9.61559	6.87145e-22	4.25583e-21	protein_coding	atpB	ES	intermediary metabolism and respiration
Rv1305	1618.94	-1.75452	0.153943	-11.3972	4.31891e-30	3.90067e-29	protein_coding	atpE	ES	intermediary metabolism and respiration
Rv1306	4016.01	-1.18114	0.136066	-8.68064	3.93535e-18	2.05017e-17	protein_coding	atpF	ES	intermediary metabolism and respiration
Rv1307	7507.68	-1.11856	0.111837	-10.0017	1.4985e-23	9.94278e-23	protein_coding	atpH	ES	intermediary metabolism and respiration
Rv1308	7792.86	-1.11597	0.11581	-9.63618	5.62408e-22	3.49953e-21	protein_coding	atpA	ES	intermediary metabolism and respiration
Rv1309	3326.18	-1.18312	0.126557	-9.34848	8.89192e-21	5.23185e-20	protein_coding	atpG	ES	intermediary metabolism and respiration
Rv1310	5903.23	-1.38506	0.119442	-11.5961	4.31463e-31	4.06185e-30	protein_coding	atpD	ES	intermediary metabolism and respiration
Rv1311	1177.04	-0.300051	0.337868	-0.888071	0.374503	0.429953	protein_coding	atpC	Uncertain	intermediary metabolism and respiration
Rv1312	1158.75	-0.661522	0.122602	-5.39568	6.8266e-08	1.8221e-07	protein_coding	NA	NE	cell wall and cell processes
Rv1313c	18.1638	0.722297	0.540096	1.33735	0.181108	0.223164	protein_coding	NA	NE	NA
Rv1314c	149.082	-0.564236	0.173039	-3.26075	0.00111119	0.00195508	protein_coding	NA	NE	conserved hypotheticals
Rv1315	980.237	0.384933	0.138351	2.7823	0.00539748	0.00867979	protein_coding	murA	ES	cell wall and cell processes
RVnc0021	5405.1	1.33359	0.242437	5.50079	3.78102e-08	1.03332e-07	ncRNA	mcr3	NA	NA
Rvnr01	2.02867e+06	0.196626	0.858774	0.228961	0.818899	0.84509	rRNA	rrs	ES	NA
Rvnr02	2.82067e+07	0.371573	0.42813	0.867898	0.38545	0.441508	rRNA	rrl	NA	NA
Rvnr03	12209	-0.145167	0.466266	-0.31134	0.755542	0.789688	rRNA	rrf	NA	NA
Rv1316c	2511.14	2.64468	0.147861	17.8863	1.50711e-71	4.36952e-70	protein_coding	ogt	NE	information pathways
Rv1317c	3361.95	2.38695	0.152775	15.6239	5.00233e-55	1.02114e-53	protein_coding	alkA	NE	information pathways
Rv1318c	282.345	0.0713192	0.169287	0.421293	0.673541	0.715761	protein_coding	NA	NE	intermediary metabolism and respiration
Rv1319c	355.212	-0.856593	0.159318	-5.37663	7.58927e-08	2.01625e-07	protein_coding	NA	NE	intermediary metabolism and respiration
Rv1320c	1056.66	-0.67983	0.121158	-5.61111	2.01032e-08	5.59728e-08	protein_coding	NA	NE	intermediary metabolism and respiration
Rv1321	869.123	0.341223	0.128255	2.6605	0.00780247	0.0122711	protein_coding	NA	NE	conserved hypotheticals
Rv1322	182.117	0.341429	0.156199	2.18586	0.0288258	0.041249	protein_coding	NA	NE	conserved hypotheticals
Rv1322A	4232.59	-0.155705	0.0950694	-1.6378	0.101463	0.132925	protein_coding	NA	NE	conserved hypotheticals
Rv1323	6137.08	0.282631	0.0983427	2.87393	0.00405394	0.0066393	protein_coding	fadA4	NE	lipid metabolism
Rv1324	2027.51	0.145864	0.128272	1.13714	0.255479	0.304897	protein_coding	NA	NE	intermediary metabolism and respiration
Rv1325c	124.52	0.7147	0.198366	3.60293	0.000314653	0.000586365	protein_coding	PE_PGRS24	NE	PE/PPE
Rv1326c	1087.12	0.224626	0.100164	2.24257	0.0249243	0.0360659	protein_coding	glgB	ES	intermediary metabolism and respiration
Rv1327c	1269.22	-0.319113	0.0892221	-3.57662	0.000348071	0.000646834	protein_coding	glgE	ES	intermediary metabolism and respiration
Rv1328	1553.08	-0.962614	0.0840562	-11.452	2.29699e-30	2.11757e-29	protein_coding	glgP	NE	intermediary metabolism and respiration
Rv1329c	370.776	0.878047	0.135079	6.50027	8.01767e-11	2.69117e-10	protein_coding	dinG	NE	information pathways
Rv1330c	199.353	0.177552	0.154223	1.15127	0.249622	0.298844	protein_coding	pncB1	NE	intermediary metabolism and respiration
Rv1331	745.853	0.328878	0.167063	1.96859	0.0490003	0.0676501	protein_coding	NA	NE	conserved hypotheticals
Rv1332	1271.46	1.35844	0.0983755	13.8088	2.25648e-43	3.28297e-42	protein_coding	NA	NE	regulatory proteins
Rv1333	545.165	0.818564	0.200941	4.07366	4.62801e-05	9.52013e-05	protein_coding	NA	NE	intermediary metabolism and respiration
Rv1334	436.931	1.39567	0.176235	7.91937	2.38717e-15	1.06005e-14	protein_coding	mec	NE	intermediary metabolism and respiration
Rv1335	564.228	0.867252	0.233569	3.71305	0.000204777	0.000392204	protein_coding	cysO	GA	intermediary metabolism and respiration
Rv1336	1129.56	-1.38727	0.164812	-8.4173	3.8527e-17	1.90539e-16	protein_coding	cysM	GA	intermediary metabolism and respiration
Rv1337	920.405	-1.3867	0.15187	-9.13089	6.79385e-20	3.85563e-19	protein_coding	NA	GA	cell wall and cell processes
Rv1338	257.061	-1.13744	0.165454	-6.87467	6.21344e-12	2.21766e-11	protein_coding	murI	ES	cell wall and cell processes
Rv1339	782.933	-0.399845	0.130315	-3.0683	0.00215283	0.00366532	protein_coding	NA	NE	conserved hypotheticals
Rv1340	1091.19	-0.112571	0.110048	-1.02293	0.306342	0.357877	protein_coding	rphA	NE	information pathways
Rv1341	318.789	0.26022	0.135894	1.91487	0.0555093	0.0760878	protein_coding	NA	NE	conserved hypotheticals
Rv1342c	286.13	2.39817	0.228824	10.4804	1.06263e-25	7.73017e-25	protein_coding	NA	GD	cell wall and cell processes
Rv1343c	221.582	1.26564	0.211465	5.98512	2.16233e-09	6.5492e-09	protein_coding	lprD	GD	cell wall and cell processes
Rv1344	281.625	3.45244	0.411814	8.38348	5.13842e-17	2.52876e-16	protein_coding	mbtL	NE	lipid metabolism
Rv1345	747.967	1.89125	0.150695	12.5502	3.96697e-36	4.50905e-35	protein_coding	mbtM	NE	lipid metabolism
Rv1346	992.396	2.21175	0.0891192	24.8178	5.75541e-136	6.3965e-134	protein_coding	mbtN	NE	lipid metabolism
Rv1347c	100.008	0.689811	0.212588	3.24482	0.00117523	0.00206233	protein_coding	mbtK	NE	lipid metabolism
Rvnt19	17.1357	1.48357	0.458407	3.23635	0.00121067	0.00211987	tRNA	leuW	NA	NA
Rv1348	342.115	0.0945605	0.129668	0.729252	0.465847	0.52063	protein_coding	irtA	ESD	cell wall and cell processes
Rv1349	179.674	0.128908	0.170214	0.757332	0.448851	0.503463	protein_coding	irtB	GD	cell wall and cell processes
Rv1350	98.8912	-0.136088	0.19042	-0.714674	0.47481	0.52877	protein_coding	fabG2	NE	lipid metabolism
Rv1351	132.444	0.0949327	0.202848	0.467999	0.639785	0.685717	protein_coding	NA	NE	conserved hypotheticals
Rv1352	353.018	-0.948718	0.184209	-5.15022	2.60179e-07	6.64312e-07	protein_coding	NA	NE	conserved hypotheticals
Rv1353c	27.6267	-0.423684	0.390458	-1.08509	0.27788	0.328934	protein_coding	NA	NE	regulatory proteins
Rv1354c	82.0621	-0.57832	0.26997	-2.14216	0.0321807	0.0457226	protein_coding	NA	NE	conserved hypotheticals
Rv1355c	111.618	0.0356287	0.205749	0.173166	0.862521	0.882595	protein_coding	moeY	NE	intermediary metabolism and respiration
Rv1356c	35.9785	0.886164	0.409267	2.16525	0.0303688	0.043302	protein_coding	NA	NE	conserved hypotheticals
Rv1357c	15.0626	1.56918	0.784542	2.00012	0.045487	0.063258	protein_coding	NA	NE	conserved hypotheticals
Rv1358	91.5142	-0.0337629	0.25699	-0.131378	0.895476	0.910264	protein_coding	NA	NE	regulatory proteins
Rv1359	63.6209	-0.819587	0.283787	-2.88804	0.00387651	0.00636804	protein_coding	NA	NE	regulatory proteins
Rv1360	690.484	-0.777299	0.10283	-7.5591	4.05866e-14	1.66911e-13	protein_coding	NA	NE	intermediary metabolism and respiration
Rv1361c	9036.37	-1.9108	0.102078	-18.719	3.4653e-78	1.20562e-76	protein_coding	PPE19	NE	PE/PPE
Rv1362c	252.817	-0.228036	0.173371	-1.31531	0.188407	0.231019	protein_coding	NA	NE	cell wall and cell processes
Rv1363c	291.318	-0.643637	0.228303	-2.81922	0.00481407	0.00780117	protein_coding	NA	NE	cell wall and cell processes
RVnc0015	123.803	0.437031	0.328226	1.33149	0.183027	0.225112	ncRNA	mcr15	NA	NA
Rv1364c	619.214	0.360996	0.10742	3.36059	0.00077776	0.00139606	protein_coding	NA	NE	information pathways
Rv1365c	144.225	-0.53995	0.199935	-2.70063	0.00692084	0.0109578	protein_coding	rsfA	NE	information pathways
Rv1366	120.151	-1.03366	0.201685	-5.12515	2.97304e-07	7.56208e-07	protein_coding	NA	NE	conserved hypotheticals
Rv1366A	193.247	-0.656639	0.161092	-4.07617	4.57833e-05	9.42765e-05	protein_coding	NA	NE	NA
Rv1367c	413.982	0.531764	0.133346	3.98784	6.66769e-05	0.000134666	protein_coding	NA	NE	conserved hypotheticals
Rv1368	984.735	-0.479257	0.121193	-3.9545	7.66951e-05	0.00015389	protein_coding	lprF	NE	cell wall and cell processes
Rv1371	22.3756	-0.207412	0.488999	-0.424156	0.671452	0.71373	protein_coding	NA	NE	cell wall and cell processes
Rv1372	92.4026	-0.0983303	0.231025	-0.425626	0.67038	0.71278	protein_coding	NA	NE	conserved hypotheticals
Rv1373	141.636	-0.150846	0.182919	-0.824661	0.409564	0.466192	protein_coding	NA	NE	intermediary metabolism and respiration
Rv1374c	116.859	1.29289	0.231082	5.59494	2.20693e-08	6.11861e-08	protein_coding	NA	NE	conserved hypotheticals
RVnc0035	1106.29	-2.43654	0.195746	-12.4475	1.44383e-35	1.60021e-34	ncRNA	MTS1082	NA	NA
Rv1375	1075.58	-0.335026	0.105008	-3.19047	0.00142042	0.00246663	protein_coding	NA	NE	conserved hypotheticals
Rv1376	265.684	0.157461	0.137839	1.14235	0.253308	0.302713	protein_coding	NA	NE	conserved hypotheticals
Rv1377c	502.434	0.40452	0.135569	2.98386	0.00284635	0.00476895	protein_coding	NA	NE	intermediary metabolism and respiration
Rv1378c	1347.66	0.605179	0.180699	3.3491	0.000810734	0.00145264	protein_coding	NA	NE	conserved hypotheticals
Rv1379	524.242	-1.31407	0.157759	-8.32962	8.11024e-17	3.94757e-16	protein_coding	pyrR	NE	regulatory proteins
Rv1380	177.687	-1.16613	0.181961	-6.4087	1.46763e-10	4.82099e-10	protein_coding	pyrB	ES	intermediary metabolism and respiration
Rv1381	452.344	-0.414479	0.158715	-2.61147	0.0090154	0.0140791	protein_coding	pyrC	ES	intermediary metabolism and respiration
Rv1382	96.6652	-0.173761	0.212114	-0.819187	0.41268	0.468672	protein_coding	NA	ES	cell wall and cell processes
Rv1383	283.943	-0.38878	0.155551	-2.49937	0.0124416	0.0189057	protein_coding	carA	ES	intermediary metabolism and respiration
Rv1384	1183.16	-0.267336	0.117943	-2.26665	0.0234117	0.0340867	protein_coding	carB	ES	intermediary metabolism and respiration
Rv1385	106.305	-0.0471787	0.225533	-0.209187	0.834302	0.85855	protein_coding	pyrF	ES	intermediary metabolism and respiration
Rv1386	806.951	-1.42765	0.210858	-6.77066	1.28195e-11	4.46008e-11	protein_coding	PE15	GA	PE/PPE
Rv1387	6691.43	-1.17784	0.0990981	-11.8856	1.40646e-32	1.40681e-31	protein_coding	PPE20	NE	PE/PPE
Rv1388	2124.81	-0.416412	0.111425	-3.73715	0.000186116	0.000357661	protein_coding	mihF	NE	information pathways
Rv1389	2813.91	-0.26754	0.134956	-1.98242	0.047432	0.065689	protein_coding	gmk	ES	intermediary metabolism and respiration
Rv1390	3241.34	-0.250877	0.132772	-1.88953	0.0588202	0.0803207	protein_coding	rpoZ	ES	information pathways
Rv1391	1639.25	0.0789937	0.11503	0.686724	0.492257	0.546041	protein_coding	dfp	ES	intermediary metabolism and respiration
Rv1392	2432.15	0.379354	0.0939023	4.03988	5.34793e-05	0.000109224	protein_coding	metK	ES	intermediary metabolism and respiration
Rv1393c	358.088	0.481396	0.157906	3.04862	0.00229893	0.00389746	protein_coding	NA	NE	intermediary metabolism and respiration
Rv1394c	330.175	-0.257293	0.171685	-1.49863	0.133969	0.170596	protein_coding	cyp132	NE	intermediary metabolism and respiration
Rv1395	306.381	0.921814	0.193618	4.761	1.92634e-06	4.56323e-06	protein_coding	NA	NE	regulatory proteins
Rv1396c	526.252	0.717709	0.214196	3.35071	0.000806041	0.00144553	protein_coding	PE_PGRS25	NE	PE/PPE
Rv1397c	2103.33	0.433628	0.105011	4.12934	3.638e-05	7.59292e-05	protein_coding	vapC10	NE	virulence, detoxification, adaptation
Rv1398c	2771.2	0.29649	0.182086	1.6283	0.103461	0.135321	protein_coding	vapB10	NE	virulence, detoxification, adaptation
Rv1399c	160.019	-1.59791	0.199537	-8.00808	1.16509e-15	5.27918e-15	protein_coding	nlhH	NE	intermediary metabolism and respiration
Rv1400c	192.183	-2.18383	0.197085	-11.0806	1.55808e-28	1.30964e-27	protein_coding	lipI	NE	intermediary metabolism and respiration
Rv1401	232.491	-0.110718	0.178884	-0.618939	0.535956	0.587712	protein_coding	NA	NE	cell wall and cell processes
Rv1402	228.272	0.647162	0.233304	2.7739	0.00553881	0.00889277	protein_coding	priA	ES	information pathways
Rv1403c	57.6921	-1.17381	0.370664	-3.16679	0.00154133	0.00266363	protein_coding	NA	NE	intermediary metabolism and respiration
Rv1404	721.285	-0.727413	0.140112	-5.19167	2.08417e-07	5.3591e-07	protein_coding	NA	NE	regulatory proteins
Rv1405c	426.827	-1.11674	0.383345	-2.91313	0.00357822	0.00591101	protein_coding	NA	NE	intermediary metabolism and respiration
Rv1406	2212.58	2.25679	0.112962	19.9783	8.5024e-89	3.86569e-87	protein_coding	fmt	GD	information pathways
Rv1407	1651.67	2.59427	0.181835	14.2672	3.50497e-46	5.60935e-45	protein_coding	fmu	NE	information pathways
Rv1408	589.421	-0.159434	0.124203	-1.28366	0.199261	0.243359	protein_coding	rpe	GD	intermediary metabolism and respiration
Rv1409	551.96	-0.692314	0.140341	-4.9331	8.09357e-07	1.97815e-06	protein_coding	ribG	ES	intermediary metabolism and respiration
Rv1410c	3346.98	0.418466	0.130363	3.20999	0.00132738	0.00231207	protein_coding	NA	NE	cell wall and cell processes
Rv1411c	1944.54	-0.075964	0.135265	-0.561595	0.574392	0.624835	protein_coding	lprG	NE	cell wall and cell processes
Rv1412	273.568	0.638292	0.1211	5.27077	1.35854e-07	3.53876e-07	protein_coding	ribC	NE	intermediary metabolism and respiration
Rv1413	120.705	-0.056529	0.220071	-0.256867	0.797281	0.827691	protein_coding	NA	NE	conserved hypotheticals
Rv1414	24.2427	0.638231	0.414473	1.53986	0.123594	0.158745	protein_coding	NA	NE	conserved hypotheticals
Rv1415	1276.14	0.258117	0.12164	2.12197	0.0338404	0.0479445	protein_coding	ribA2	ES	intermediary metabolism and respiration
Rv1416	543.574	-0.174554	0.13069	-1.33563	0.18167	0.223788	protein_coding	ribH	ES	intermediary metabolism and respiration
Rv1417	285.145	0.953252	0.135555	7.03223	2.03251e-12	7.52275e-12	protein_coding	NA	NE	cell wall and cell processes
Rv1418	304.259	0.0789051	0.18037	0.437462	0.661776	0.704755	protein_coding	lprH	NE	cell wall and cell processes
Rv1419	759.097	0.233419	0.155269	1.50333	0.132755	0.169319	protein_coding	NA	NE	conserved hypotheticals
Rv1420	992.177	0.389709	0.0865415	4.50315	6.69551e-06	1.51178e-05	protein_coding	uvrC	NE	information pathways
Rv1421	384.353	0.180257	0.1353	1.33228	0.182769	0.224864	protein_coding	NA	NE	conserved hypotheticals
Rv1422	456.589	0.127492	0.154887	0.823128	0.410435	0.466653	protein_coding	NA	NE	conserved hypotheticals
Rv1423	505.803	-0.130342	0.158618	-0.821738	0.411226	0.467287	protein_coding	whiA	ES	regulatory proteins
Rv1424c	159.722	-1.41483	0.208936	-6.7716	1.27363e-11	4.43498e-11	protein_coding	NA	NE	cell wall and cell processes
Rv1425	640.697	-0.809618	0.109248	-7.41083	1.25509e-13	4.99663e-13	protein_coding	NA	NE	lipid metabolism
Rv1426c	361.845	-1.29932	0.198363	-6.55022	5.74541e-11	1.93986e-10	protein_coding	lipO	NE	intermediary metabolism and respiration
Rv1427c	616.687	-1.05885	0.132678	-7.98059	1.45641e-15	6.55466e-15	protein_coding	fadD12	NE	lipid metabolism
Rv1428c	226.248	-1.28117	0.204365	-6.26904	3.63291e-10	1.15911e-09	protein_coding	NA	NE	conserved hypotheticals
Rv1429	190.282	0.022115	0.166296	0.132986	0.894205	0.909203	protein_coding	NA	NE	conserved hypotheticals
Rv1430	204.382	-1.31708	0.175659	-7.49793	6.48353e-14	2.62557e-13	protein_coding	PE16	NE	PE/PPE
Rv1431	278.047	-0.713802	0.177484	-4.02177	5.77616e-05	0.000117431	protein_coding	NA	NE	cell wall and cell processes
Rv1432	87.8094	0.868254	0.20812	4.17189	3.02089e-05	6.37141e-05	protein_coding	NA	NE	intermediary metabolism and respiration
Rv1433	456.437	-1.10823	0.131123	-8.45183	2.86777e-17	1.4218e-16	protein_coding	NA	NE	cell wall and cell processes
Rv1434	33.325	-0.0708551	0.327596	-0.216288	0.828763	0.854168	protein_coding	NA	Uncertain	conserved hypotheticals
Rv1435c	1067.82	-0.613564	0.156064	-3.9315	8.44177e-05	0.000168456	protein_coding	NA	NE	cell wall and cell processes
Rv1436	1772.96	-1.69935	0.129824	-13.0897	3.77132e-39	4.75995e-38	protein_coding	gap	GD	intermediary metabolism and respiration
Rv1437	1403.3	-1.19863	0.103015	-11.6355	2.72108e-31	2.57377e-30	protein_coding	pgk	GD	intermediary metabolism and respiration
Rv1438	954.089	-0.739277	0.0996113	-7.42162	1.15696e-13	4.62678e-13	protein_coding	tpi	ES	intermediary metabolism and respiration
Rv1439c	127.06	0.28107	0.222553	1.26294	0.206611	0.251109	protein_coding	NA	NE	conserved hypotheticals
Rv1440	404.64	-0.545885	0.178765	-3.05364	0.0022608	0.00383933	protein_coding	secG	NE	cell wall and cell processes
Rv1441c	108.391	-0.575869	0.192504	-2.99146	0.00277649	0.00466167	protein_coding	PE_PGRS26	NE	PE/PPE
Rv1442	1093.72	0.851599	0.110283	7.72193	1.1458e-14	4.91884e-14	protein_coding	bisC	NE	intermediary metabolism and respiration
Rv1443c	282.845	-0.188661	0.137404	-1.37304	0.169741	0.210388	protein_coding	NA	NE	conserved hypotheticals
Rv1444c	470.383	-0.556913	0.153593	-3.62589	0.000287967	0.000540664	protein_coding	NA	NE	conserved hypotheticals
Rv1445c	337.14	0.00335132	0.170494	0.0196565	0.984317	0.987642	protein_coding	devB	NE	intermediary metabolism and respiration
Rv1446c	492.582	0.0411556	0.112417	0.366097	0.714293	0.752867	protein_coding	opcA	NE	intermediary metabolism and respiration
Rv1447c	1463.89	0.331968	0.12894	2.57459	0.0100359	0.0155154	protein_coding	zwf2	NE	intermediary metabolism and respiration
Rv1448c	1307.01	-0.396661	0.134491	-2.94935	0.0031844	0.00528663	protein_coding	tal	NE	intermediary metabolism and respiration
Rv1449c	2948.55	-0.463875	0.0944612	-4.91075	9.07289e-07	2.20538e-06	protein_coding	tkt	ES	intermediary metabolism and respiration
Rv1450c	26.1854	0.571376	0.434721	1.31435	0.188728	0.231342	protein_coding	PE_PGRS27	NE	PE/PPE
Rv1451	1627.05	0.144478	0.103331	1.39821	0.16205	0.202171	protein_coding	NA	GD	intermediary metabolism and respiration
Rv1452c	19.5657	0.873787	0.485117	1.80119	0.0716735	0.0963271	protein_coding	PE_PGRS28	NE	PE/PPE
Rv1453	131.371	-1.27769	0.251107	-5.08823	3.61419e-07	9.13479e-07	protein_coding	NA	GA	regulatory proteins
Rv1454c	438.236	-0.585438	0.172205	-3.39967	0.000674679	0.00121814	protein_coding	qor	GA	intermediary metabolism and respiration
Rv1455	96.5453	-0.495786	0.24104	-2.05687	0.039699	0.0556538	protein_coding	NA	GA	conserved hypotheticals
Rv1456c	263.683	-1.20117	0.217641	-5.51901	3.40907e-08	9.34226e-08	protein_coding	NA	ES	cell wall and cell processes
Rv1457c	244.259	0.116484	0.177195	0.657375	0.51094	0.564248	protein_coding	NA	GD	cell wall and cell processes
Rv1458c	442.889	-0.427664	0.157119	-2.72191	0.00649062	0.0103174	protein_coding	NA	GD	cell wall and cell processes
Rv1459c	633.354	0.582466	0.419103	1.38979	0.164592	0.204832	protein_coding	NA	ESD	cell wall and cell processes
Rv1460	1284.5	3.62138	0.147084	24.6211	7.51621e-134	7.33472e-132	protein_coding	NA	NE	regulatory proteins
Rv1461	21362.4	3.70733	0.135503	27.3598	8.25725e-165	1.27066e-162	protein_coding	NA	ES	conserved hypotheticals
Rv1462	6162.27	3.52054	0.132115	26.6476	1.90956e-156	2.63454e-154	protein_coding	NA	ES	conserved hypotheticals
Rv1463	4065.28	3.15487	0.121574	25.9502	1.80704e-148	2.40998e-146	protein_coding	NA	ES	cell wall and cell processes
Rv1464	3715.38	3.21066	0.168273	19.0801	3.69273e-81	1.35547e-79	protein_coding	csd	ES	intermediary metabolism and respiration
Rv1465	2772.38	4.39369	0.112955	38.8977	0	0	protein_coding	NA	ES	intermediary metabolism and respiration
Rv1466	2234.67	3.72432	0.124937	29.8095	2.94422e-195	6.54435e-193	protein_coding	NA	Uncertain	conserved hypotheticals
Rv1467c	802.363	-0.0789827	0.110992	-0.711609	0.476707	0.530543	protein_coding	fadE15	NE	lipid metabolism
Rv1468c	172.092	0.722807	0.180203	4.01107	6.04434e-05	0.000122448	protein_coding	PE_PGRS29	NE	PE/PPE
Rv1469	472.461	2.00882	0.140723	14.275	3.1333e-46	5.03467e-45	protein_coding	ctpD	NE	cell wall and cell processes
Rv1470	145.454	0.516299	0.226733	2.27712	0.022779	0.033226	protein_coding	trxA	NE	intermediary metabolism and respiration
Rv1471	571.163	2.1338	0.149283	14.2937	2.39621e-46	3.88147e-45	protein_coding	trxB1	NE	intermediary metabolism and respiration
Rv1472	1991.85	0.657484	0.0992081	6.62732	3.41837e-11	1.16201e-10	protein_coding	echA12	NE	lipid metabolism
Rv1473	922.12	-0.0308042	0.108114	-0.284925	0.775702	0.808857	protein_coding	NA	NE	cell wall and cell processes
Rv1473A	42.1809	0.939118	0.317185	2.96079	0.00306851	0.00510907	protein_coding	NA	NE	regulatory proteins
Rv1474c	187.901	0.654549	0.153624	4.26071	2.0378e-05	4.3811e-05	protein_coding	NA	NE	regulatory proteins
Rv1475c	2295.07	-0.562523	0.100892	-5.57549	2.46836e-08	6.81097e-08	protein_coding	acn	ES	intermediary metabolism and respiration
Rv1476	525.761	-1.02356	0.145809	-7.01985	2.2211e-12	8.18289e-12	protein_coding	NA	ES	cell wall and cell processes
Rv1477	2303.99	-0.397944	0.110329	-3.60688	0.000309896	0.00057804	protein_coding	ripA	ESD	virulence, detoxification, adaptation
Rv1478	996.666	0.332768	0.131041	2.53942	0.0111035	0.0170266	protein_coding	NA	NE	virulence, detoxification, adaptation
Rv1479	3711.04	0.588148	0.0724532	8.11762	4.75401e-16	2.20915e-15	protein_coding	moxR1	ES	regulatory proteins
Rv1480	1819.11	1.38815	0.149637	9.27675	1.74724e-20	1.01757e-19	protein_coding	NA	ES	conserved hypotheticals
Rv1481	1459.17	1.48066	0.0973098	15.216	2.77042e-52	5.17965e-51	protein_coding	NA	ES	cell wall and cell processes
Rv1482c	26.0631	0.7717	0.452151	1.70673	0.0878719	0.116262	protein_coding	NA	NE	conserved hypotheticals
Rv1483	1119.51	-1.77222	0.160042	-11.0735	1.68731e-28	1.41233e-27	protein_coding	fabG1	ES	lipid metabolism
Rv1484	1007.13	-1.88651	0.152715	-12.3531	4.68469e-35	5.10721e-34	protein_coding	inhA	ES	lipid metabolism
Rv1485	232.584	-0.650347	0.152478	-4.26517	1.99751e-05	4.2991e-05	protein_coding	hemZ	ES	intermediary metabolism and respiration
Rv1486c	615.405	0.096822	0.1288	0.751726	0.452216	0.506953	protein_coding	NA	NE	conserved hypotheticals
Rv1487	247.934	0.757824	0.145107	5.2225	1.76521e-07	4.56536e-07	protein_coding	NA	NE	cell wall and cell processes
Rv1488	1370.86	0.552522	0.097831	5.64772	1.62593e-08	4.55874e-08	protein_coding	NA	NE	cell wall and cell processes
Rv1489	624.006	1.43621	0.133273	10.7765	4.4459e-27	3.4947e-26	protein_coding	NA	NE	conserved hypotheticals
Rv1489A	90.3118	1.61688	0.226651	7.13379	9.76429e-13	3.69602e-12	protein_coding	NA	NE	conserved hypotheticals
Rv1490	197.572	-0.0753866	0.160872	-0.468613	0.639347	0.68543	protein_coding	NA	NE	cell wall and cell processes
Rv1491c	473.689	-0.0152792	0.113282	-0.134877	0.892709	0.908031	protein_coding	NA	NE	cell wall and cell processes
Rv1492	373.468	-0.0917461	0.156981	-0.58444	0.558925	0.609999	protein_coding	mutA	NE	lipid metabolism
Rv1493	621.704	0.33661	0.117192	2.87229	0.00407505	0.00666842	protein_coding	mutB	NE	lipid metabolism
Rv1494	189.207	-0.139987	0.200814	-0.697101	0.48574	0.540146	protein_coding	mazE4	NE	virulence, detoxification, adaptation
Rv1495	58.808	-0.768128	0.280748	-2.736	0.00621904	0.00990997	protein_coding	mazF4	NE	virulence, detoxification, adaptation
Rv1496	316.465	0.545808	0.164181	3.32443	0.000885986	0.00157899	protein_coding	NA	NE	cell wall and cell processes
Rv1497	2504.43	1.92845	0.131312	14.6861	7.91706e-49	1.37722e-47	protein_coding	lipL	NE	intermediary metabolism and respiration
Rv1498c	548.511	-0.792946	0.133665	-5.93232	2.98689e-09	8.90503e-09	protein_coding	NA	NE	intermediary metabolism and respiration
Rv1498A	303.543	-0.734887	0.178536	-4.11619	3.85191e-05	8.01846e-05	protein_coding	NA	GA	conserved hypotheticals
Rv1499	30.8202	1.36747	0.347184	3.93875	8.19083e-05	0.000163612	protein_coding	NA	GA	conserved hypotheticals
Rv1500	439.12	-0.845385	0.149538	-5.6533	1.57394e-08	4.41919e-08	protein_coding	NA	NE	intermediary metabolism and respiration
Rv1501	440.215	0.248843	0.152947	1.62699	0.103739	0.135583	protein_coding	NA	NE	conserved hypotheticals
Rv1502	1389.69	0.238447	0.212636	1.12139	0.262124	0.312223	protein_coding	NA	NE	unknown
Rv1503c	193.856	0.446278	0.160077	2.78789	0.00530524	0.00854519	pseudogene	NA	NE	conserved hypotheticals
Rv1505c	255.656	-0.413279	0.268544	-1.53896	0.123814	0.158859	protein_coding	NA	NE	conserved hypotheticals
Rv1506c	268.446	0.214892	0.162228	1.32463	0.185295	0.227482	protein_coding	NA	NE	unknown
Rv1507c	623.075	-1.06078	0.214439	-4.94677	7.54536e-07	1.85209e-06	protein_coding	NA	NE	conserved hypotheticals
Rv1507A	17.2013	-0.240914	0.58776	-0.409885	0.68189	0.722713	protein_coding	NA	NE	unknown
Rv1508c	1286.63	-1.09318	0.125734	-8.69443	3.48589e-18	1.82076e-17	protein_coding	NA	NE	cell wall and cell processes
Rv1508A	89.9258	0.178331	0.223154	0.799141	0.424209	0.479452	protein_coding	NA	NE	conserved hypotheticals
Rv1509	215.954	-0.109433	0.194062	-0.563907	0.572817	0.623461	protein_coding	NA	NE	unknown
Rv1510	219.089	-0.291812	0.174593	-1.67139	0.0946449	0.124523	protein_coding	NA	NE	cell wall and cell processes
Rv1511	790.27	-0.737584	0.0981002	-7.51868	5.53335e-14	2.25447e-13	protein_coding	gmdA	NE	intermediary metabolism and respiration
Rv1512	543.295	-0.523298	0.120063	-4.35854	1.30936e-05	2.88001e-05	protein_coding	epiA	NE	intermediary metabolism and respiration
Rv1513	494.557	0.349082	0.134275	2.59975	0.00932917	0.0145181	protein_coding	NA	NE	conserved hypotheticals
Rv1514c	188.082	-0.428359	0.190733	-2.24586	0.024713	0.0357989	protein_coding	NA	NE	conserved hypotheticals
Rv1515c	304.107	-1.29374	0.175227	-7.38323	1.54493e-13	6.12005e-13	protein_coding	NA	NE	conserved hypotheticals
Rv1516c	250.93	-1.81471	0.198644	-9.13552	6.5091e-20	3.70454e-19	protein_coding	NA	NE	intermediary metabolism and respiration
Rv1517	40.4206	-1.2142	0.353034	-3.43934	0.000583135	0.00105811	protein_coding	NA	NE	cell wall and cell processes
Rv1518	27.9891	-0.588669	0.375307	-1.5685	0.116764	0.15114	protein_coding	NA	NE	conserved hypotheticals
Rv1519	62.5376	1.60503	0.264972	6.05735	1.38381e-09	4.24912e-09	protein_coding	NA	NE	conserved hypotheticals
Rv1520	309.613	0.874768	0.148317	5.89797	3.68004e-09	1.09146e-08	protein_coding	NA	NE	intermediary metabolism and respiration
Rv1521	2457.34	-0.539197	0.126879	-4.24969	2.1407e-05	4.58999e-05	protein_coding	fadD25	NE	lipid metabolism
Rv1522c	1031.63	-0.0990684	0.0868226	-1.14104	0.253852	0.303263	protein_coding	mmpL12	NE	cell wall and cell processes
Rv1523	287.345	-1.7837	0.156714	-11.3819	5.14566e-30	4.63689e-29	protein_coding	NA	NE	intermediary metabolism and respiration
Rv1524	248.277	-1.36927	0.158249	-8.65264	5.03222e-18	2.59124e-17	protein_coding	NA	NE	intermediary metabolism and respiration
Rv1525	287.488	-1.15382	0.15564	-7.41342	1.23088e-13	4.90513e-13	protein_coding	wbbL2	NE	conserved hypotheticals
Rv1526c	154.535	0.371324	0.194623	1.90791	0.0564028	0.077257	protein_coding	NA	NE	intermediary metabolism and respiration
Rv1527c	913.944	-1.6706	0.112661	-14.8286	9.57522e-50	1.69515e-48	protein_coding	pks5	NE	lipid metabolism
Rv1528c	221.842	3.3711	0.263626	12.7874	1.92714e-37	2.27449e-36	protein_coding	papA4	NE	lipid metabolism
Rv1529	681.348	0.591579	0.133249	4.43964	9.01102e-06	2.01302e-05	protein_coding	fadD24	NE	lipid metabolism
Rv1530	154.321	1.1344	0.185217	6.12474	9.08345e-10	2.82385e-09	protein_coding	adh	NE	intermediary metabolism and respiration
Rv1531	288.823	0.46253	0.151716	3.04866	0.00229862	0.00389746	protein_coding	NA	NE	conserved hypotheticals
Rv1532c	80.7979	-0.448151	0.236727	-1.89311	0.0583428	0.079696	protein_coding	NA	NE	conserved hypotheticals
Rv1533	736.513	0.072515	0.185684	0.390529	0.696146	0.736651	protein_coding	NA	NE	conserved hypotheticals
Rv1534	341.753	0.133269	0.125203	1.06442	0.287139	0.338193	protein_coding	NA	NE	regulatory proteins
Rv1535	2594.57	-0.928955	0.131453	-7.0668	1.58548e-12	5.91192e-12	protein_coding	NA	NE	conserved hypotheticals
Rv1536	2689.79	0.231809	0.100167	2.31423	0.0206553	0.0302939	protein_coding	ileS	ES	information pathways
Rv1537	98.4852	0.0127223	0.210524	0.0604314	0.951812	0.961181	protein_coding	dinX	NE	information pathways
Rv1538c	205.236	-1.48339	0.180323	-8.2263	1.93083e-16	9.15315e-16	protein_coding	ansA	NE	intermediary metabolism and respiration
Rv1539	787.772	-0.0336389	0.16382	-0.205341	0.837306	0.860534	protein_coding	lspA	GD	cell wall and cell processes
Rv1540	777.485	0.153758	0.0927106	1.65847	0.0972219	0.12762	protein_coding	NA	GD	conserved hypotheticals
Rv1541c	89.0504	-1.83131	0.303105	-6.04185	1.52361e-09	4.66408e-09	protein_coding	lprI	NE	cell wall and cell processes
Rv1542c	13.8502	1.05953	0.535588	1.97825	0.0479004	0.0662459	protein_coding	glbN	NE	intermediary metabolism and respiration
Rv1543	1242.07	-0.846675	0.141391	-5.98818	2.12197e-09	6.4367e-09	protein_coding	NA	NE	lipid metabolism
Rv1544	730.949	-0.575033	0.132876	-4.3276	1.50744e-05	3.29397e-05	protein_coding	NA	NE	lipid metabolism
Rv1545	254.704	0.46663	0.140639	3.31793	0.000906858	0.00161188	protein_coding	NA	NE	conserved hypotheticals
Rv1546	370.632	-0.315998	0.186707	-1.69248	0.0905548	0.119535	protein_coding	NA	NE	conserved hypotheticals
Rv1547	10161.7	1.5024	0.0910043	16.5091	3.15386e-61	7.46661e-60	protein_coding	dnaE1	ES	information pathways
Rv1548c	301.319	-0.52441	0.187181	-2.80162	0.00508472	0.00821646	protein_coding	PPE21	NE	PE/PPE
Rv1550	243.866	-1.5035	0.25531	-5.8889	3.88783e-09	1.15053e-08	protein_coding	fadD11	NE	lipid metabolism
Rv1551	117.057	-0.898552	0.310629	-2.89268	0.00381966	0.00628132	protein_coding	plsB1	NE	lipid metabolism
Rv1552	198.788	1.27124	0.372423	3.41343	0.000641517	0.00116036	protein_coding	frdA	NE	intermediary metabolism and respiration
Rv1553	48.7446	0.139923	0.54454	0.256956	0.797213	0.827691	protein_coding	frdB	NE	intermediary metabolism and respiration
Rv1554	10.4472	1.0804	0.996074	1.08466	0.278074	0.328969	protein_coding	frdC	NE	intermediary metabolism and respiration
Rv1555	32.6199	0.302874	0.595319	0.508759	0.610921	0.65884	protein_coding	frdD	NE	intermediary metabolism and respiration
Rv1556	153.682	-0.275949	0.162633	-1.69676	0.0897418	0.11854	protein_coding	NA	NE	regulatory proteins
Rv1557	147.381	0.828638	0.175182	4.73015	2.24354e-06	5.28335e-06	protein_coding	mmpL6	NE	cell wall and cell processes
Rv1558	347.695	0.409789	0.153319	2.67278	0.00752245	0.0118587	protein_coding	NA	NE	conserved hypotheticals
Rv1559	1856.49	-0.027731	0.118567	-0.233885	0.815074	0.842012	protein_coding	ilvA	ES	intermediary metabolism and respiration
Rv1560	107.713	1.8821	0.283628	6.63582	3.227e-11	1.09789e-10	protein_coding	vapB11	NE	virulence, detoxification, adaptation
Rv1561	101.981	1.23702	0.206796	5.9818	2.20685e-09	6.67897e-09	protein_coding	vapC11	NE	virulence, detoxification, adaptation
Rv1562c	191.814	0.485381	0.164779	2.94565	0.00322281	0.00534375	protein_coding	treZ	NE	virulence, detoxification, adaptation
Rv1563c	241.952	0.650292	0.161375	4.02969	5.58512e-05	0.000113778	protein_coding	treY	NE	virulence, detoxification, adaptation
Rv1564c	765.868	0.649358	0.124571	5.21277	1.86044e-07	4.80234e-07	protein_coding	treX	NE	virulence, detoxification, adaptation
Rv1565c	1313.03	0.148381	0.186148	0.797117	0.425383	0.480236	protein_coding	NA	NE	cell wall and cell processes
Rv1566c	732.305	-1.20129	0.123412	-9.73397	2.15993e-22	1.38049e-21	protein_coding	NA	GA	virulence, detoxification, adaptation
Rv1567c	133.962	0.101198	0.190946	0.529979	0.596127	0.644971	protein_coding	NA	GA	cell wall and cell processes
Rv1568	309.434	0.615041	0.205965	2.98614	0.00282519	0.00473945	protein_coding	bioA	NE	intermediary metabolism and respiration
Rv1569	189.352	-0.915492	0.2259	-4.05263	5.06443e-05	0.000103646	protein_coding	bioF1	NE	intermediary metabolism and respiration
Rv1570	78.0513	-0.553906	0.329788	-1.67958	0.0930382	0.122691	protein_coding	bioD	NE	intermediary metabolism and respiration
Rv1571	47.1514	0.257472	0.307454	0.837433	0.402349	0.458632	protein_coding	NA	Uncertain	conserved hypotheticals
Rv1573	36.4177	1.28587	0.39708	3.23833	0.00120231	0.002108	protein_coding	NA	Uncertain	insertion seqs and phages
Rv1574	42.1895	1.5321	0.339087	4.51832	6.23327e-06	1.41299e-05	protein_coding	NA	NE	insertion seqs and phages
Rv1575	16.5698	1.60216	0.578586	2.7691	0.00562115	0.00901412	protein_coding	NA	NE	insertion seqs and phages
Rv1576c	659.756	0.963516	0.16683	5.77545	7.67482e-09	2.21551e-08	protein_coding	NA	GD	insertion seqs and phages
Rv1577c	1215.75	1.42696	0.101451	14.0655	6.19072e-45	9.52656e-44	protein_coding	NA	GD	insertion seqs and phages
Rv1578c	111.522	-0.189675	0.302409	-0.627216	0.530518	0.582492	protein_coding	NA	NE	insertion seqs and phages
Rv1579c	67.6483	-0.661271	0.296118	-2.23313	0.0255403	0.0368639	protein_coding	NA	NE	insertion seqs and phages
Rv1580c	44.3755	-0.618946	0.345064	-1.79371	0.0728594	0.0978222	protein_coding	NA	NE	insertion seqs and phages
Rv1581c	23.555	-0.407093	0.544968	-0.747002	0.455062	0.50943	protein_coding	NA	NE	insertion seqs and phages
Rv1582c	166.138	1.08729	0.199114	5.46063	4.74451e-08	1.28784e-07	protein_coding	NA	NE	insertion seqs and phages
Rv1583c	41.6826	0.916093	0.531947	1.72215	0.0850425	0.112929	protein_coding	NA	NE	insertion seqs and phages
Rv1584c	45.1026	1.00792	0.302433	3.3327	0.000860069	0.00153485	protein_coding	NA	NE	insertion seqs and phages
Rv1585c	212.892	1.41739	0.190042	7.45829	8.76522e-14	3.53168e-13	protein_coding	NA	NE	insertion seqs and phages
Rv1586c	380.272	0.670795	0.164957	4.06648	4.77293e-05	9.79809e-05	protein_coding	NA	NE	insertion seqs and phages
Rv1587c	14.5733	2.0759	0.801282	2.59072	0.00957742	0.0148582	protein_coding	NA	NE	insertion seqs and phages
Rv1588c	1580.61	3.3232	0.149922	22.1661	7.29305e-109	4.86325e-107	protein_coding	NA	NE	insertion seqs and phages
Rv1589	891.436	-1.73618	0.130848	-13.2687	3.51586e-40	4.59705e-39	protein_coding	bioB	NE	intermediary metabolism and respiration
Rv1590	201.656	-1.50668	0.199669	-7.54588	4.49233e-14	1.84347e-13	protein_coding	NA	NE	conserved hypotheticals
Rv1591	402.574	-1.4294	0.141691	-10.0882	6.23309e-24	4.2126e-23	protein_coding	NA	NE	cell wall and cell processes
Rv1592c	2919.96	1.13896	0.117234	9.71532	2.59444e-22	1.64506e-21	protein_coding	NA	NE	conserved hypotheticals
Rv1593c	1726.17	-0.31978	0.127148	-2.51502	0.0119025	0.0181554	protein_coding	NA	NE	conserved hypotheticals
Rv1594	5488.84	-0.468693	0.133362	-3.51444	0.000440679	0.000807306	protein_coding	nadA	ES	intermediary metabolism and respiration
Rv1595	6628.36	0.16313	0.14916	1.09366	0.274105	0.324946	protein_coding	nadB	ES	intermediary metabolism and respiration
Rv1596	5203.28	1.06193	0.0825058	12.871	6.55638e-38	7.8775e-37	protein_coding	nadC	ES	intermediary metabolism and respiration
Rv1597	945.595	1.53134	0.114698	13.3511	1.1665e-40	1.54032e-39	protein_coding	NA	NE	conserved hypotheticals
Rv1598c	322.465	0.311881	0.165652	1.88275	0.0597341	0.0814297	protein_coding	NA	NE	conserved hypotheticals
Rv1599	1050.87	-0.00104192	0.151834	-0.00686222	0.994525	0.995271	protein_coding	hisD	ES	intermediary metabolism and respiration
Rv1600	791.351	0.114969	0.116502	0.986841	0.323721	0.376514	protein_coding	hisC1	ES	intermediary metabolism and respiration
Rv1601	410.436	0.0923711	0.134886	0.684807	0.493466	0.547064	protein_coding	hisB	ES	intermediary metabolism and respiration
Rv1602	392.035	0.883506	0.123005	7.18269	6.83507e-13	2.62197e-12	protein_coding	hisH	ES	intermediary metabolism and respiration
Rv1603	488.923	0.849425	0.176338	4.81704	1.45704e-06	3.49497e-06	protein_coding	hisA	ES	intermediary metabolism and respiration
Rv1604	540.132	0.686858	0.146215	4.69759	2.63245e-06	6.15932e-06	protein_coding	impA	NE	intermediary metabolism and respiration
Rv1605	459.901	0.766505	0.182366	4.20311	2.63276e-05	5.60004e-05	protein_coding	hisF	ES	intermediary metabolism and respiration
Rv1606	260.752	0.979358	0.159086	6.15617	7.45233e-10	2.33126e-09	protein_coding	hisI	ES	intermediary metabolism and respiration
Rv1607	327.39	-0.333292	0.162853	-2.04658	0.0406993	0.0569364	protein_coding	chaA	NE	cell wall and cell processes
Rv1608c	396.622	-0.53778	0.162841	-3.30248	0.00095833	0.00169658	protein_coding	bcpB	NE	virulence, detoxification, adaptation
Rv1609	1052.63	-0.478946	0.0891254	-5.37385	7.70733e-08	2.0449e-07	protein_coding	trpE	ES	intermediary metabolism and respiration
Rv1610	269.935	0.412611	0.241466	1.70878	0.0874921	0.115798	protein_coding	NA	ES	cell wall and cell processes
Rv1611	2234.46	-0.869936	0.101659	-8.5574	1.15438e-17	5.80964e-17	protein_coding	trpC	ES	intermediary metabolism and respiration
Rv1612	2224.39	-0.453397	0.104575	-4.3356	1.4536e-05	3.18329e-05	protein_coding	trpB	ES	intermediary metabolism and respiration
Rv1613	1523.2	-1.05909	0.118244	-8.95685	3.34093e-19	1.82113e-18	protein_coding	trpA	ES	intermediary metabolism and respiration
Rv1614	3199.65	-0.72089	0.079697	-9.04538	1.49148e-19	8.28807e-19	protein_coding	lgt	ESD	cell wall and cell processes
Rv1615	620.153	0.257037	0.187343	1.37202	0.170058	0.210716	protein_coding	NA	NE	cell wall and cell processes
Rv1616	278.362	0.991354	0.231364	4.28483	1.82878e-05	3.96582e-05	protein_coding	NA	NE	cell wall and cell processes
Rv1617	1603.33	-0.420492	0.0900286	-4.67065	3.00252e-06	6.98434e-06	protein_coding	pykA	GD	intermediary metabolism and respiration
Rv1618	987.098	0.197698	0.132075	1.49686	0.13443	0.171127	protein_coding	tesB1	NE	lipid metabolism
Rv1619	195.395	0.351469	0.160996	2.18309	0.029029	0.04151	protein_coding	NA	NE	cell wall and cell processes
Rv1620c	580.137	0.989291	0.127395	7.76552	8.13117e-15	3.53234e-14	protein_coding	cydC	NE	intermediary metabolism and respiration
Rv1621c	862.597	0.929489	0.171674	5.41427	6.15386e-08	1.65468e-07	protein_coding	cydD	NE	intermediary metabolism and respiration
Rv1622c	761.881	-0.0407838	0.114153	-0.357271	0.720889	0.758621	protein_coding	cydB	NE	intermediary metabolism and respiration
Rv1623c	2334.98	-1.18868	0.130106	-9.13623	6.46665e-20	3.68562e-19	protein_coding	cydA	NE	intermediary metabolism and respiration
Rv1624c	261.528	-1.2173	0.248765	-4.89339	9.91112e-07	2.39894e-06	protein_coding	NA	NE	cell wall and cell processes
Rv1625c	847.05	-0.0112724	0.118097	-0.0954504	0.923957	0.936835	protein_coding	cya	NE	intermediary metabolism and respiration
Rvnt20	1.76388	0.46996	1.24025	0.378924	0.704744	0.743979	tRNA	leuV	NA	NA
Rv1626	2072.92	-0.897489	0.103722	-8.65282	5.02408e-18	2.59038e-17	protein_coding	NA	NE	regulatory proteins
Rv1627c	1334.62	1.28834	0.121186	10.6311	2.13595e-26	1.6278e-25	protein_coding	NA	NE	lipid metabolism
Rv1628c	444.388	0.787698	0.164716	4.78215	1.73433e-06	4.12548e-06	protein_coding	NA	NE	conserved hypotheticals
Rv1629	1905.71	1.09453	0.113728	9.62415	6.32301e-22	3.92832e-21	protein_coding	polA	ESD	information pathways
Rv1630	9745.46	-1.02543	0.11149	-9.19744	3.66593e-20	2.11651e-19	protein_coding	rpsA	ES	information pathways
Rv1631	1622.21	0.0557355	0.154445	0.360876	0.718192	0.756579	protein_coding	coaE	GD	intermediary metabolism and respiration
Rv1632c	202.47	-1.18133	0.233678	-5.05537	4.2956e-07	1.0788e-06	protein_coding	NA	NE	conserved hypotheticals
Rv1633	3679.78	1.54527	0.0741426	20.8419	1.80704e-96	9.26921e-95	protein_coding	uvrB	NE	information pathways
Rv1634	1401.64	2.04545	0.130989	15.6154	5.71847e-55	1.14973e-53	protein_coding	NA	GA	cell wall and cell processes
Rv1635c	591.923	-0.000336525	0.156379	-0.00215198	0.998283	0.998283	protein_coding	NA	NE	cell wall and cell processes
Rv1636	1255.34	-0.582939	0.112389	-5.18681	2.1393e-07	5.49027e-07	protein_coding	TB15.3	ES	virulence, detoxification, adaptation
Rv1637c	358.348	-0.102339	0.127093	-0.805226	0.420689	0.476012	protein_coding	NA	NE	conserved hypotheticals
Rv1638	11662.4	1.53693	0.0739805	20.7748	7.31749e-96	3.65966e-94	protein_coding	uvrA	NE	information pathways
Rv1638A	519.73	-0.189752	0.124135	-1.52859	0.126366	0.161737	protein_coding	NA	NE	conserved hypotheticals
Rv1639c	3147.04	0.309479	0.104626	2.95797	0.00309675	0.0051518	protein_coding	NA	NE	cell wall and cell processes
Rv1640c	695.7	0.395288	0.101679	3.8876	0.000101241	0.000200527	protein_coding	lysX	NE	information pathways
Rv1641	6722.98	-0.950373	0.175292	-5.42167	5.90442e-08	1.59403e-07	protein_coding	infC	ES	information pathways
Rv1642	1477.74	-1.39795	0.241458	-5.78964	7.05376e-09	2.04656e-08	protein_coding	rpmI	Uncertain	information pathways
Rv1643	1845.33	-0.820644	0.142862	-5.74433	9.22867e-09	2.65068e-08	protein_coding	rplT	ES	information pathways
Rv1644	1308.53	-0.93066	0.216465	-4.29935	1.713e-05	3.72889e-05	protein_coding	tsnR	GA	information pathways
Rv1645c	205.782	1.20099	0.157059	7.64672	2.06175e-14	8.68324e-14	protein_coding	NA	GA	conserved hypotheticals
Rv1646	1032.68	-0.610908	0.14303	-4.27118	1.94443e-05	4.19616e-05	protein_coding	PE17	NE	PE/PPE
Rv1647	231.331	0.256514	0.172499	1.48704	0.137004	0.173944	protein_coding	NA	NE	intermediary metabolism and respiration
Rv1648	380.849	0.783897	0.127787	6.13442	8.5469e-10	2.66118e-09	protein_coding	NA	NE	cell wall and cell processes
Rv1649	416.365	-0.493664	0.160942	-3.06734	0.0021597	0.00367545	protein_coding	pheS	ES	information pathways
Rv1650	1082.26	-0.816266	0.119984	-6.80313	1.02368e-11	3.59593e-11	protein_coding	pheT	ES	information pathways
Rv1651c	1325.22	1.63313	0.118401	13.7932	2.80076e-43	4.04544e-42	protein_coding	PE_PGRS30	NE	PE/PPE
Rv1652	159.601	-0.490413	0.2626	-1.86753	0.0618279	0.0840834	protein_coding	argC	ES	intermediary metabolism and respiration
Rv1653	231.208	-0.187224	0.220362	-0.849621	0.395536	0.451767	protein_coding	argJ	ES	intermediary metabolism and respiration
Rv1654	197.883	-0.161842	0.182718	-0.885748	0.375753	0.431265	protein_coding	argB	ES	intermediary metabolism and respiration
Rv1655	129.088	0.0699459	0.251996	0.277567	0.781344	0.813468	protein_coding	argD	ES	intermediary metabolism and respiration
Rv1656	114.941	0.484922	0.194771	2.4897	0.0127851	0.0193982	protein_coding	argF	ES	intermediary metabolism and respiration
Rv1657	29.3372	0.214511	0.370867	0.578403	0.562992	0.613936	protein_coding	argR	NE	regulatory proteins
Rv1658	544.422	0.0800272	0.193222	0.414172	0.678748	0.719764	protein_coding	argG	ES	intermediary metabolism and respiration
Rv1659	238.48	0.0845466	0.184229	0.458921	0.646291	0.690654	protein_coding	argH	ES	intermediary metabolism and respiration
Rv1660	344.404	0.128315	0.162434	0.789948	0.429558	0.48413	protein_coding	pks10	NE	lipid metabolism
Rv1661	1055.72	0.609336	0.122288	4.98279	6.26745e-07	1.54314e-06	protein_coding	pks7	NE	lipid metabolism
Rv1662	652.271	0.412973	0.144132	2.86525	0.00416685	0.00680471	protein_coding	pks8	NE	lipid metabolism
Rv1663	147.409	0.660965	0.20575	3.21247	0.00131599	0.00229323	protein_coding	pks17	NE	lipid metabolism
Rv1664	425.736	0.88655	0.139957	6.33444	2.38208e-10	7.67987e-10	protein_coding	pks9	NE	lipid metabolism
Rv1665	384.065	-1.04771	0.155653	-6.7311	1.68383e-11	5.80775e-11	protein_coding	pks11	NE	lipid metabolism
Rv1666c	229.73	-0.217494	0.158278	-1.37413	0.169402	0.210099	protein_coding	cyp139	NE	intermediary metabolism and respiration
Rv1667c	357.911	-0.854466	0.147793	-5.78149	7.40416e-09	2.14667e-08	pseudogene	NA	NE	cell wall and cell processes
Rv1669	18.4408	1.1484	0.588614	1.95102	0.0510548	0.0702925	protein_coding	NA	NE	conserved hypotheticals
Rv1670	146.842	1.01734	0.24557	4.14276	3.43155e-05	7.19205e-05	protein_coding	NA	NE	conserved hypotheticals
Rv1671	102.35	1.57439	0.246745	6.38061	1.76381e-10	5.76081e-10	protein_coding	NA	NE	cell wall and cell processes
Rv1672c	204.626	-0.605907	0.216164	-2.80299	0.00506308	0.0081848	protein_coding	NA	NE	cell wall and cell processes
Rv1673c	151.6	1.39249	0.183301	7.59671	3.03756e-14	1.26202e-13	protein_coding	NA	NE	conserved hypotheticals
Rv1674c	81.2155	1.67899	0.259492	6.47029	9.7816e-11	3.26407e-10	protein_coding	NA	NE	regulatory proteins
Rv1675c	26.0897	-0.680995	0.398168	-1.71032	0.0872065	0.115458	protein_coding	cmr	NE	regulatory proteins
Rv1676	726	-0.855675	0.116235	-7.36161	1.81701e-13	7.19075e-13	protein_coding	NA	NE	conserved hypotheticals
Rv1677	547.971	-0.834721	0.107826	-7.74134	9.8373e-15	4.22761e-14	protein_coding	dsbF	NE	cell wall and cell processes
Rv1678	292.907	-0.217492	0.226793	-0.958989	0.337564	0.391137	protein_coding	NA	NE	cell wall and cell processes
Rv1679	328.449	-1.49083	0.207486	-7.18518	6.71202e-13	2.57971e-12	protein_coding	fadE16	NE	lipid metabolism
Rv1680	147.904	-1.30719	0.226249	-5.77765	7.57531e-09	2.19153e-08	protein_coding	NA	NE	conserved hypotheticals
Rv1681	151.147	-0.837845	0.196106	-4.2724	1.93378e-05	4.17768e-05	protein_coding	moeX	NE	intermediary metabolism and respiration
Rv1682	174.282	0.822883	0.176545	4.66103	3.14629e-06	7.30889e-06	protein_coding	NA	NE	conserved hypotheticals
Rv1683	1713.16	-1.21824	0.0776868	-15.6814	2.02744e-55	4.1599e-54	protein_coding	NA	NE	lipid metabolism
Rv1684	82.1068	-0.960274	0.217569	-4.41366	1.01637e-05	2.25542e-05	protein_coding	NA	GD	conserved hypotheticals
Rv1685c	86.9341	0.274813	0.202356	1.35807	0.174442	0.21548	protein_coding	NA	NE	conserved hypotheticals
Rv1686c	93.1267	-0.432833	0.197046	-2.19661	0.0280484	0.0402372	protein_coding	NA	NE	cell wall and cell processes
Rv1687c	92.3292	-1.24649	0.194464	-6.40986	1.45655e-10	4.78853e-10	protein_coding	NA	NE	cell wall and cell processes
Rv1688	34.001	-0.954999	0.397736	-2.40109	0.0163464	0.0244402	protein_coding	mpg	NE	information pathways
Rv1689	602.403	-1.13759	0.151551	-7.50635	6.07968e-14	2.46702e-13	protein_coding	tyrS	ES	information pathways
RVnc0010	75.2739	2.03834	0.391421	5.20755	1.91351e-07	4.93297e-07	ncRNA	G2	NA	NA
Rv1690	487.532	1.49031	0.13303	11.2028	3.95052e-29	3.42864e-28	protein_coding	lprJ	NE	cell wall and cell processes
Rv1691	180.948	0.995359	0.232964	4.27258	1.93225e-05	4.17663e-05	protein_coding	NA	NE	conserved hypotheticals
Rv1692	307.122	0.108589	0.162643	0.667651	0.504356	0.557901	protein_coding	NA	NE	intermediary metabolism and respiration
Rv1693	122.939	0.239518	0.235362	1.01766	0.308839	0.360568	protein_coding	NA	Uncertain	conserved hypotheticals
Rv1694	317.645	-0.329851	0.21304	-1.5483	0.121549	0.156523	protein_coding	tlyA	NE	virulence, detoxification, adaptation
Rv1695	544.432	-0.46347	0.15411	-3.0074	0.00263494	0.00443004	protein_coding	ppnK	ES	intermediary metabolism and respiration
Rv1696	610.908	-0.375224	0.130838	-2.86784	0.00413281	0.0067574	protein_coding	recN	NE	information pathways
Rv1697	2354.96	-3.6574	0.159072	-22.9921	5.59655e-117	4.30611e-115	protein_coding	NA	ES	conserved hypotheticals
Rv1698	942.223	-3.01187	0.156317	-19.2678	1.0018e-82	3.74598e-81	protein_coding	mctB	NE	cell wall and cell processes
Rv1699	1576.5	-0.993239	0.133402	-7.44548	9.65932e-14	3.88022e-13	protein_coding	pyrG	ES	intermediary metabolism and respiration
Rv1700	307.442	0.0246446	0.135017	0.18253	0.855167	0.876415	protein_coding	NA	NE	information pathways
Rv1701	280.13	0.0716691	0.159373	0.449694	0.652931	0.696717	protein_coding	NA	NE	insertion seqs and phages
Rv1702c	303.333	1.62724	0.164536	9.88988	4.60597e-23	2.98679e-22	protein_coding	NA	ESD	insertion seqs and phages
Rv1703c	1362.65	-0.0149993	0.0931652	-0.160997	0.872096	0.890183	protein_coding	NA	NE	intermediary metabolism and respiration
Rv1704c	505.864	-1.53289	0.15492	-9.8947	4.3892e-23	2.85548e-22	protein_coding	cycA	NE	cell wall and cell processes
Rv1705c	46.5481	0.0439733	0.273827	0.160588	0.872418	0.890218	protein_coding	PPE22	NE	PE/PPE
Rv1706c	91.3064	0.555545	0.227195	2.44523	0.014476	0.0218313	protein_coding	PPE23	NE	PE/PPE
Rv1706A	4.24757	-0.807493	1.22922	-0.656917	0.511234	0.564262	protein_coding	NA	NE	conserved hypotheticals
Rv1707	1182.42	-0.285547	0.114194	-2.50055	0.0124001	0.0188642	protein_coding	NA	NE	cell wall and cell processes
Rv1708	732.263	-0.808647	0.115558	-6.99777	2.60064e-12	9.54603e-12	protein_coding	NA	ES	cell wall and cell processes
Rv1709	530.668	-0.17298	0.118407	-1.46089	0.144045	0.181691	protein_coding	scpA	NE	cell wall and cell processes
Rv1710	367.846	-0.247885	0.161243	-1.53733	0.124212	0.159234	protein_coding	scpB	NE	cell wall and cell processes
Rv1711	458.95	0.278619	0.119168	2.33805	0.0193848	0.0285772	protein_coding	NA	GD	conserved hypotheticals
Rv1712	510.746	0.182039	0.170921	1.06505	0.286854	0.338063	protein_coding	cmk	GD	intermediary metabolism and respiration
Rv1713	925.93	-0.034618	0.168462	-0.205494	0.837186	0.860534	protein_coding	engA	ES	intermediary metabolism and respiration
Rv1714	122.939	0.683254	0.229589	2.97599	0.00292047	0.0048829	protein_coding	NA	NE	intermediary metabolism and respiration
Rv1715	66.8577	-0.0345808	0.30271	-0.114237	0.90905	0.922655	protein_coding	fadB3	NE	lipid metabolism
Rv1716	120.215	-0.837476	0.260089	-3.21996	0.0012821	0.00223906	protein_coding	NA	NE	conserved hypotheticals
Rv1717	26.9331	-0.857399	0.47102	-1.8203	0.068713	0.0927219	protein_coding	NA	NE	conserved hypotheticals
Rv1718	172.973	-0.893314	0.190803	-4.68187	2.8427e-06	6.63573e-06	protein_coding	NA	NE	conserved hypotheticals
Rv1719	104.798	-0.707093	0.222369	-3.17982	0.00147369	0.00255358	protein_coding	NA	NE	regulatory proteins
Rvnt21	21.3516	1.17478	0.438433	2.67951	0.00737297	0.0116368	tRNA	proT	NA	NA
Rv1720c	74.4974	0.697536	0.219038	3.18455	0.00144982	0.0025144	protein_coding	vapC12	NE	virulence, detoxification, adaptation
Rv1721c	48.7317	0.71555	0.321573	2.22516	0.0260707	0.0376023	protein_coding	vapB12	NE	virulence, detoxification, adaptation
Rv1722	238.151	-0.806183	0.140806	-5.7255	1.03132e-08	2.95369e-08	protein_coding	NA	NE	lipid metabolism
Rv1723	60.0268	0.0718403	0.263661	0.272473	0.785259	0.816906	protein_coding	NA	NE	intermediary metabolism and respiration
Rv1724c	166.967	0.729262	0.196486	3.71151	0.000206026	0.000394406	protein_coding	NA	NE	conserved hypotheticals
Rv1725c	131.144	1.06695	0.182865	5.83467	5.38978e-09	1.58098e-08	protein_coding	NA	NE	conserved hypotheticals
Rv1726	29.1262	-0.0902523	0.461848	-0.195416	0.845068	0.867397	protein_coding	NA	NE	intermediary metabolism and respiration
RVnc0047	10.5224	-0.064533	0.721737	-0.0894134	0.928753	0.94146	ncRNA	AS1726	NA	NA
Rv1727	18.5531	0.230316	0.48491	0.474966	0.634811	0.681298	protein_coding	NA	NE	conserved hypotheticals
Rv1728c	462.809	-0.874495	0.112735	-7.75708	8.69082e-15	3.75507e-14	protein_coding	NA	NE	conserved hypotheticals
Rv1729c	196.895	-0.386182	0.147231	-2.62296	0.00871687	0.0136291	protein_coding	NA	NE	lipid metabolism
Rv1730c	272.12	0.103774	0.126616	0.819599	0.412445	0.468538	protein_coding	NA	NE	cell wall and cell processes
Rv1731	628.119	-1.18746	0.136505	-8.69901	3.34781e-18	1.75322e-17	protein_coding	gabD2	NE	intermediary metabolism and respiration
Rv1732c	380.395	-0.545274	0.123849	-4.40274	1.06894e-05	2.36812e-05	protein_coding	NA	NE	conserved hypotheticals
Rv1733c	25.1412	-2.28333	0.516637	-4.41961	9.88795e-06	2.19909e-05	protein_coding	NA	NE	cell wall and cell processes
RVnc0036	336.872	0.404707	0.563639	0.718025	0.472742	0.527404	ncRNA	MTS1338	NA	NA
Rv1734c	11.0678	-0.901238	0.724411	-1.2441	0.213463	0.258417	protein_coding	NA	NE	conserved hypotheticals
Rv1735c	6.78609	-2.82567	1.18162	-2.39135	0.0167864	0.025042	protein_coding	NA	NE	cell wall and cell processes
Rv1735a	4.5388	-2.38639	1.15741	-2.06184	0.039223	0.0550249	protein_coding	NA	NA	NA
Rv1736c	116.677	-2.13198	0.537573	-3.96594	7.31064e-05	0.000147058	protein_coding	narX	NE	intermediary metabolism and respiration
Rv1737c	84.5028	-2.71771	0.42573	-6.38365	1.72911e-10	5.65673e-10	protein_coding	narK2	NE	cell wall and cell processes
Rv1738	296.5	-4.72272	0.572037	-8.25597	1.50671e-16	7.17659e-16	protein_coding	NA	NE	conserved hypotheticals
Rv1739c	103.811	-0.311156	0.228691	-1.36059	0.173642	0.214564	protein_coding	NA	NE	cell wall and cell processes
Rv1740	72.4025	0.627347	0.273246	2.29591	0.021681	0.0317053	protein_coding	vapB34	NE	virulence, detoxification, adaptation
Rv1741	120.432	0.317522	0.231699	1.3704	0.170561	0.211143	protein_coding	vapC34	NE	virulence, detoxification, adaptation
Rv1742	111.741	0.0281994	0.197306	0.142923	0.886351	0.903053	protein_coding	NA	NE	unknown
Rv1743	668.091	-0.351644	0.119883	-2.93322	0.00335468	0.0055578	protein_coding	pknE	NE	regulatory proteins
Rv1744c	20.0136	-0.325889	0.408229	-0.798301	0.424696	0.479731	protein_coding	NA	NE	cell wall and cell processes
Rv1745c	41.3505	-1.80349	0.379001	-4.75854	1.94997e-06	4.61647e-06	protein_coding	idi	NE	intermediary metabolism and respiration
Rv1746	430.388	-1.31407	0.138689	-9.47494	2.66902e-21	1.61067e-20	protein_coding	pknF	NE	regulatory proteins
Rv1747	2503.73	0.267911	0.0943774	2.83872	0.0045295	0.00737287	protein_coding	NA	NE	cell wall and cell processes
Rv1748	162.122	0.366134	0.161179	2.27159	0.0231111	0.0336981	protein_coding	NA	NE	conserved hypotheticals
Rv1749c	326.202	-0.664547	0.182126	-3.64883	0.000263434	0.000496233	protein_coding	NA	NE	cell wall and cell processes
Rv1750c	258.89	-0.859939	0.150711	-5.70587	1.15747e-08	3.30553e-08	protein_coding	fadD1	NE	lipid metabolism
Rv1751	1498.72	-1.36493	0.097531	-13.9948	1.67717e-44	2.55147e-43	protein_coding	NA	NE	intermediary metabolism and respiration
Rv1752	137.595	-0.212944	0.196812	-1.08197	0.279267	0.330049	protein_coding	NA	NE	conserved hypotheticals
Rv1753c	308.96	-0.0485555	0.140046	-0.346712	0.728808	0.764644	protein_coding	PPE24	NE	PE/PPE
Rv1754c	539.196	-0.752121	0.162546	-4.62713	3.70767e-06	8.55502e-06	protein_coding	NA	NE	conserved hypotheticals
Rv1758	11.9244	-0.474598	0.788382	-0.601991	0.54718	0.598815	protein_coding	cut1	NE	cell wall and cell processes
Rv1759c	90.0512	0.301014	0.299221	1.00599	0.314419	0.366547	protein_coding	wag22	NE	PE/PPE
Rv1760	201.663	0.267693	0.148113	1.80735	0.0707075	0.0951246	protein_coding	NA	NE	lipid metabolism
Rv1761c	60.0159	-1.05633	0.296569	-3.56183	0.000368274	0.000682159	protein_coding	NA	NE	cell wall and cell processes
Rv1762c	314.937	-1.30726	0.188044	-6.95188	3.60444e-12	1.30865e-11	protein_coding	NA	NE	conserved hypotheticals
Rv1765c	1194.52	2.31408	0.129225	17.9073	1.0337e-71	3.04106e-70	protein_coding	NA	NE	conserved hypotheticals
Rv1766	288.076	0.258664	0.175319	1.47539	0.140108	0.177452	protein_coding	NA	NE	conserved hypotheticals
Rv1767	498.425	1.46978	0.156413	9.39683	5.62294e-21	3.34285e-20	protein_coding	NA	NE	conserved hypotheticals
Rv1768	526.757	-0.37017	0.161098	-2.29779	0.0215738	0.0315601	protein_coding	PE_PGRS31	NE	PE/PPE
Rv1769	917.456	-0.339845	0.118142	-2.87659	0.00401998	0.00658637	protein_coding	NA	NE	conserved hypotheticals
Rv1770	906.435	-0.66267	0.181891	-3.64324	0.000269233	0.000506918	protein_coding	NA	NE	conserved hypotheticals
Rv1771	937.271	-0.43467	0.108306	-4.01336	5.98608e-05	0.000121452	protein_coding	NA	NE	intermediary metabolism and respiration
Rv1772	1312.44	2.50895	0.134404	18.6672	9.15831e-78	3.13183e-76	protein_coding	NA	NE	conserved hypotheticals
Rv1773c	49.9535	0.998478	0.280899	3.55458	0.000378581	0.000699955	protein_coding	NA	NE	regulatory proteins
Rv1774	266.965	1.26275	0.158843	7.94967	1.87007e-15	8.35063e-15	protein_coding	NA	NE	intermediary metabolism and respiration
Rv1775	454.342	0.673633	0.125845	5.35289	8.65603e-08	2.28599e-07	protein_coding	NA	NE	conserved hypotheticals
Rv1776c	84.498	0.683369	0.282251	2.42114	0.0154719	0.0232194	protein_coding	NA	NE	regulatory proteins
Rv1777	59.5497	0.794007	0.314203	2.52705	0.0115025	0.0175856	protein_coding	cyp144	NE	intermediary metabolism and respiration
Rv1778c	172.172	-0.686738	0.171556	-4.00299	6.25477e-05	0.000126518	protein_coding	NA	NE	conserved hypotheticals
Rv1779c	869.133	-1.33415	0.0979361	-13.6227	2.9359e-42	4.06455e-41	protein_coding	NA	NE	cell wall and cell processes
Rv1780	450.966	-1.51933	0.158574	-9.58121	9.59164e-22	5.90402e-21	protein_coding	NA	GA	conserved hypotheticals
Rv1781c	189.394	0.136504	0.170071	0.802629	0.422189	0.477304	protein_coding	malQ	GA	intermediary metabolism and respiration
Rv1782	3449.8	0.532518	0.0742847	7.1686	7.57662e-13	2.8898e-12	protein_coding	eccB5	GD	cell wall and cell processes
Rv1783	7777.14	0.490149	0.086283	5.68071	1.34135e-08	3.79542e-08	protein_coding	eccC5	GD	NA
Rv1785c	196.742	-0.470246	0.176477	-2.66463	0.00770734	0.0121358	protein_coding	cyp143	NE	intermediary metabolism and respiration
Rv1786	111.95	-0.998074	0.210991	-4.73041	2.24068e-06	5.27973e-06	protein_coding	NA	Uncertain	intermediary metabolism and respiration
Rv1787	110.861	0.308968	0.186659	1.65525	0.0978737	0.128391	protein_coding	PPE25	GA	PE/PPE
Rv1788	25.6883	-0.280267	0.378842	-0.7398	0.459421	0.514166	protein_coding	PE18	GA	PE/PPE
Rv1789	1230.02	-0.113287	0.11565	-0.979574	0.327297	0.38012	protein_coding	PPE26	GA	PE/PPE
Rv1790	78.9391	0.730257	0.215412	3.39005	0.00069881	0.00125943	protein_coding	PPE27	GA	PE/PPE
Rv1791	1766.91	-0.362655	0.384746	-0.942583	0.345894	0.400191	protein_coding	PE19	NE	PE/PPE
Rv1792	2275.91	-0.582446	0.160656	-3.62542	0.000288489	0.00054139	pseudogene	esxM	NA	NA
Rv1793	2525.52	0.292381	0.155241	1.8834	0.0596457	0.0813647	protein_coding	esxN	NE	cell wall and cell processes
Rv1794	3843.98	0.194934	0.139016	1.40224	0.160844	0.200855	protein_coding	NA	GD	conserved hypotheticals
Rv1795	2079.58	0.440491	0.170024	2.59075	0.00957664	0.0148582	protein_coding	eccD5	GD	cell wall and cell processes
Rv1796	2701.5	0.679747	0.0941876	7.21695	5.3167e-13	2.05528e-12	protein_coding	mycP5	GD	intermediary metabolism and respiration
Rv1797	3064.53	0.646319	0.10203	6.33463	2.37916e-10	7.67663e-10	protein_coding	eccE5	GD	cell wall and cell processes
Rv1798	2350.03	1.0202	0.108991	9.36037	7.94616e-21	4.68917e-20	protein_coding	eccA5	NE	cell wall and cell processes
Rv1799	94.1306	-0.187184	0.246763	-0.758558	0.448117	0.502781	protein_coding	lppT	NE	cell wall and cell processes
Rv1800	276.073	0.416084	0.137855	3.01827	0.00254222	0.00428813	protein_coding	PPE28	NE	PE/PPE
Rv1801	159.817	1.97205	0.203787	9.67705	3.77448e-22	2.36333e-21	protein_coding	PPE29	NE	PE/PPE
Rv1802	98.4191	0.520551	0.229975	2.26351	0.023604	0.0343291	protein_coding	PPE30	NE	PE/PPE
Rv1803c	224.75	0.209258	0.191975	1.09003	0.275702	0.326646	protein_coding	PE_PGRS32	NE	PE/PPE
Rv1804c	34.3179	0.414109	0.318599	1.29978	0.193676	0.236971	protein_coding	NA	NE	conserved hypotheticals
Rv1805c	8.417	-0.587244	0.798972	-0.735	0.46234	0.517143	protein_coding	NA	NE	conserved hypotheticals
Rv1806	245.115	-1.3915	0.271666	-5.12211	3.02133e-07	7.67513e-07	protein_coding	PE20	NE	PE/PPE
Rv1808	605.916	-0.196253	0.21267	-0.922805	0.356109	0.410839	protein_coding	PPE32	GA	PE/PPE
Rv1809	714.459	-0.087774	0.174754	-0.502272	0.615476	0.663216	protein_coding	PPE33	NE	PE/PPE
Rv1810	1355.39	-0.275659	0.0894182	-3.0828	0.0020506	0.00350169	protein_coding	NA	NE	conserved hypotheticals
Rv1811	345.092	-0.328664	0.181141	-1.81441	0.0696147	0.0937807	protein_coding	mgtC	GA	cell wall and cell processes
Rv1812c	470.562	-1.0486	0.108183	-9.69283	3.23446e-22	2.03476e-21	protein_coding	NA	NE	intermediary metabolism and respiration
Rv1813c	252.193	-0.565759	0.297681	-1.90056	0.0573603	0.0784878	protein_coding	NA	NE	conserved hypotheticals
Rv1814	340.263	0.15107	0.136888	1.10361	0.269764	0.32037	protein_coding	erg3	GA	lipid metabolism
Rv1815	1755.94	-1.0268	0.09499	-10.8095	3.10295e-27	2.46817e-26	protein_coding	NA	NE	conserved hypotheticals
Rv1816	471.753	0.160334	0.210161	0.762913	0.445516	0.500661	protein_coding	NA	NE	regulatory proteins
Rv1817	220.166	0.304096	0.177536	1.71286	0.0867375	0.114913	protein_coding	NA	NE	intermediary metabolism and respiration
Rv1818c	469.283	0.0682706	0.219969	0.310364	0.756284	0.790094	protein_coding	PE_PGRS33	NE	PE/PPE
Rv1819c	512.415	-0.661666	0.140113	-4.72237	2.33111e-06	5.47988e-06	protein_coding	bacA	NE	cell wall and cell processes
Rv1820	646.212	-0.358697	0.108088	-3.31857	0.0009048	0.00160894	protein_coding	ilvG	NE	intermediary metabolism and respiration
Rv1821	5791.85	0.930432	0.0795291	11.6993	1.2856e-31	1.24243e-30	protein_coding	secA2	NE	cell wall and cell processes
Rv1822	304.461	0.369937	0.158205	2.33834	0.0193694	0.028565	protein_coding	pgsA2	ES	lipid metabolism
Rv1823	310.494	-0.677205	0.142175	-4.76319	1.90561e-06	4.51947e-06	protein_coding	NA	NE	conserved hypotheticals
Rv1824	138.578	-0.420345	0.203077	-2.06988	0.0384639	0.0540169	protein_coding	NA	NE	cell wall and cell processes
Rv1825	545.454	-0.409456	0.119082	-3.43844	0.000585069	0.00106113	protein_coding	NA	NE	conserved hypotheticals
Rv1826	1075.66	-0.562395	0.120324	-4.674	2.95393e-06	6.87531e-06	protein_coding	gcvH	ES	intermediary metabolism and respiration
Rv1827	3594.6	0.200677	0.101935	1.96867	0.048991	0.0676501	protein_coding	garA	GD	conserved hypotheticals
Rv1828	1609.43	0.44025	0.145112	3.03386	0.00241445	0.00408466	protein_coding	NA	GD	conserved hypotheticals
Rv1829	1299.41	0.493469	0.127568	3.86829	0.000109603	0.000216448	protein_coding	NA	NE	conserved hypotheticals
Rv1830	1131.26	-0.953594	0.140143	-6.80445	1.01439e-11	3.56643e-11	protein_coding	NA	ES	conserved hypotheticals
Rv1831	1652.8	1.52269	0.139592	10.9082	1.05369e-27	8.55133e-27	protein_coding	NA	NE	conserved hypotheticals
Rv1832	6055.14	1.42901	0.090046	15.8698	1.02575e-56	2.18299e-55	protein_coding	gcvB	ES	intermediary metabolism and respiration
Rv1833c	2705.57	2.58622	0.122296	21.1471	2.93279e-99	1.62973e-97	protein_coding	NA	NE	intermediary metabolism and respiration
Rv1834	161.805	0.575303	0.194369	2.95984	0.00307798	0.00512271	protein_coding	lipZ	GA	intermediary metabolism and respiration
Rv1835c	357.225	0.933003	0.169829	5.49379	3.93402e-08	1.07294e-07	protein_coding	NA	GA	conserved hypotheticals
Rv1836c	2998.31	0.445017	0.0785403	5.66609	1.46091e-08	4.12207e-08	protein_coding	NA	NE	conserved hypotheticals
Rv1837c	4663.11	-0.434846	0.102981	-4.22257	2.41533e-05	5.15674e-05	protein_coding	glcB	ES	intermediary metabolism and respiration
Rv1838c	121.854	0.352481	0.19816	1.77877	0.075277	0.100798	protein_coding	vapC13	GA	virulence, detoxification, adaptation
Rv1839c	54.5235	-0.652681	0.260017	-2.51014	0.0120683	0.0183944	protein_coding	vapB13	NE	virulence, detoxification, adaptation
Rv1840c	46.7806	1.16651	0.34179	3.41294	0.000642666	0.00116191	protein_coding	PE_PGRS34	NE	PE/PPE
Rv1841c	617.816	0.924407	0.116438	7.93903	2.03763e-15	9.06848e-15	protein_coding	NA	NE	cell wall and cell processes
Rv1842c	519.435	0.656863	0.146692	4.47784	7.54029e-06	1.69392e-05	protein_coding	NA	NE	cell wall and cell processes
Rv1843c	1792.72	0.374051	0.103423	3.61673	0.000298351	0.000558589	protein_coding	guaB1	GA	intermediary metabolism and respiration
Rv1844c	1497.36	0.157902	0.0757689	2.08399	0.0371611	0.0523527	protein_coding	gnd1	GA	intermediary metabolism and respiration
Rv1845c	579.397	-0.0603782	0.251525	-0.240049	0.810292	0.838605	protein_coding	blaR	NE	cell wall and cell processes
Rv1846c	2331.94	1.03567	0.147493	7.0218	2.19028e-12	8.0768e-12	protein_coding	blaI	NE	regulatory proteins
Rv1847	447.395	0.287062	0.138498	2.07268	0.0382024	0.0536873	protein_coding	NA	NE	conserved hypotheticals
Rv1848	165.569	-0.436593	0.347897	-1.25495	0.209497	0.254308	protein_coding	ureA	NE	intermediary metabolism and respiration
Rv1849	61.0555	-0.030849	0.287158	-0.107429	0.914449	0.927665	protein_coding	ureB	NE	intermediary metabolism and respiration
Rv1850	498.822	-0.213295	0.134026	-1.59145	0.111509	0.144947	protein_coding	ureC	NE	intermediary metabolism and respiration
Rv1851	44.1702	-0.72489	0.362174	-2.0015	0.0453387	0.0630738	protein_coding	ureF	NE	intermediary metabolism and respiration
Rv1852	141.137	-0.0893673	0.168511	-0.530335	0.59588	0.644971	protein_coding	ureG	NE	intermediary metabolism and respiration
Rv1853	144.55	-0.391566	0.227999	-1.7174	0.0859065	0.113967	protein_coding	ureD	NE	intermediary metabolism and respiration
Rv1854c	3156.65	0.641456	0.120706	5.3142	1.07126e-07	2.81056e-07	protein_coding	ndh	GD	intermediary metabolism and respiration
Rv1855c	925.101	0.7501	0.124531	6.02343	1.70764e-09	5.20355e-09	protein_coding	NA	GA	intermediary metabolism and respiration
Rv1856c	442.841	-1.52209	0.155239	-9.80482	1.07337e-22	6.89334e-22	protein_coding	NA	GA	intermediary metabolism and respiration
Rv1857	336.944	-1.25039	0.180883	-6.91268	4.75567e-12	1.70956e-11	protein_coding	modA	GA	cell wall and cell processes
Rv1858	55.0843	-0.740441	0.320909	-2.30732	0.0210369	0.0308197	protein_coding	modB	NE	cell wall and cell processes
Rv1859	454.037	1.48967	0.16048	9.28263	1.65348e-20	9.64367e-20	protein_coding	modC	NE	cell wall and cell processes
Rv1860	573.729	-1.9963	0.146324	-13.6431	2.22056e-42	3.09563e-41	protein_coding	apa	NE	cell wall and cell processes
Rv1861	501.921	1.70444	0.195962	8.69778	3.3845e-18	1.77012e-17	protein_coding	NA	NE	cell wall and cell processes
Rv1862	422.664	0.86225	0.14496	5.94821	2.71091e-09	8.1307e-09	protein_coding	adhA	NE	intermediary metabolism and respiration
Rv1863c	1535.62	-0.023453	0.150123	-0.156226	0.875855	0.89327	protein_coding	NA	NE	cell wall and cell processes
Rv1864c	197.079	0.105122	0.168859	0.622544	0.533584	0.585377	protein_coding	NA	NE	conserved hypotheticals
Rv1865c	180.188	-0.52414	0.20239	-2.58975	0.00960457	0.0148945	protein_coding	NA	NE	intermediary metabolism and respiration
Rv1866	314.109	-1.53842	0.131413	-11.7067	1.17754e-31	1.14076e-30	protein_coding	NA	NE	lipid metabolism
Rv1867	245.923	-1.87742	0.181965	-10.3175	5.87367e-25	4.13015e-24	protein_coding	NA	NE	lipid metabolism
Rv1868	289.109	-0.419022	0.142178	-2.94716	0.00320707	0.00531986	protein_coding	NA	NE	conserved hypotheticals
Rv1869c	1274.86	-1.0378	0.146105	-7.10312	1.21973e-12	4.58229e-12	protein_coding	NA	NE	intermediary metabolism and respiration
Rv1870c	2092.02	1.96778	0.142268	13.8315	1.64525e-43	2.42009e-42	protein_coding	NA	NE	conserved hypotheticals
Rv1871c	9679.37	0.850561	0.0981606	8.665	4.51519e-18	2.33704e-17	protein_coding	NA	NE	conserved hypotheticals
Rv1872c	21854.8	0.333858	0.0956519	3.49035	0.000482389	0.000880091	protein_coding	lldD2	NE	intermediary metabolism and respiration
Rv1873	21.1242	0.702741	0.419451	1.67538	0.0938589	0.12357	protein_coding	NA	GA	conserved hypotheticals
Rv1874	324.961	0.621583	0.158995	3.90945	9.25061e-05	0.000184138	protein_coding	NA	GA	conserved hypotheticals
Rv1875	726.083	1.20839	0.132163	9.14318	6.06442e-20	3.46625e-19	protein_coding	NA	GA	conserved hypotheticals
Rv1876	1019.32	-0.565094	0.156638	-3.60764	0.000308992	0.000576621	protein_coding	bfrA	GA	intermediary metabolism and respiration
Rv1877	825.553	-0.172795	0.0975483	-1.77138	0.0764977	0.102329	protein_coding	NA	GA	cell wall and cell processes
Rv1878	139.677	-0.580537	0.177304	-3.27424	0.00105946	0.00186818	protein_coding	glnA3	NE	intermediary metabolism and respiration
Rv1879	116.029	-0.330252	0.21155	-1.56111	0.118498	0.153017	protein_coding	NA	NE	conserved hypotheticals
Rv1880c	1454.16	-0.404846	0.128537	-3.14965	0.00163468	0.00281306	protein_coding	cyp140	NE	intermediary metabolism and respiration
Rv1881c	368.419	-0.871009	0.202706	-4.29692	1.73191e-05	3.76596e-05	protein_coding	lppE	GA	cell wall and cell processes
Rv1882c	421.08	-0.291335	0.12644	-2.30413	0.0212154	0.0310699	protein_coding	NA	GA	intermediary metabolism and respiration
Rv1883c	1318.23	-1.46662	0.19766	-7.41989	1.17215e-13	4.6804e-13	protein_coding	NA	GA	conserved hypotheticals
Rv1884c	1601.8	-3.23306	0.164057	-19.7069	1.88069e-86	7.92068e-85	protein_coding	rpfC	GA	cell wall and cell processes
Rv1885c	285.419	-4.82581	0.299557	-16.1098	2.17659e-58	4.83807e-57	protein_coding	NA	GA	intermediary metabolism and respiration
Rv1886c	4082.04	-5.39561	0.139946	-38.5548	0	0	protein_coding	fbpB	GA	lipid metabolism
Rv1887	2984.1	0.0341751	0.126279	0.270631	0.786675	0.818166	protein_coding	NA	NE	conserved hypotheticals
Rv1887a	472.928	0.496495	0.11981	4.14403	3.4126e-05	7.1561e-05	pseudogene	NA	NA	NA
Rv1888A	58.0353	0.201346	0.262725	0.766374	0.443454	0.498808	pseudogene	NA	Uncertain	conserved hypotheticals
Rv1890c	130.389	-0.141902	0.177965	-0.79736	0.425242	0.480212	protein_coding	NA	NE	conserved hypotheticals
RVnc0001	9.98271	-0.502885	0.671108	-0.749336	0.453655	0.508139	ncRNA	AS1890	NA	NA
Rv1891	613.043	-1.30361	0.148201	-8.79622	1.41498e-18	7.47864e-18	protein_coding	NA	NE	conserved hypotheticals
Rv1892	188.111	-0.948442	0.201192	-4.71412	2.42762e-06	5.69671e-06	protein_coding	NA	NE	cell wall and cell processes
Rv1893	186.014	-1.10134	0.254442	-4.32843	1.50178e-05	3.28339e-05	protein_coding	NA	Uncertain	conserved hypotheticals
Rv1894c	860.773	0.0351117	0.127363	0.275681	0.782793	0.814765	protein_coding	NA	NE	conserved hypotheticals
Rv1895	224.73	-0.49888	0.176673	-2.82375	0.00474657	0.00770739	protein_coding	NA	NE	intermediary metabolism and respiration
Rv1896c	264.557	-0.918663	0.191292	-4.80241	1.56766e-06	3.74319e-06	protein_coding	NA	NE	conserved hypotheticals
Rv1897c	49.4023	-1.11758	0.313897	-3.56036	0.000370352	0.000685655	protein_coding	NA	NE	conserved hypotheticals
Rv1898	335.815	0.662117	0.145135	4.56207	5.06512e-06	1.15671e-05	protein_coding	NA	NE	conserved hypotheticals
Rv1899c	866.376	-0.352429	0.141483	-2.49096	0.01274	0.0193445	protein_coding	lppD	NE	cell wall and cell processes
Rv1900c	654.005	-0.543361	0.121445	-4.47415	7.67167e-06	1.72054e-05	protein_coding	lipJ	NE	intermediary metabolism and respiration
Rv1901	974.652	-1.08063	0.0982868	-10.9946	4.05543e-28	3.33863e-27	protein_coding	cinA	NE	virulence, detoxification, adaptation
Rv1902c	201.325	-0.733599	0.198398	-3.69761	0.000217637	0.000415046	protein_coding	nanT	NE	cell wall and cell processes
Rv1903	135.671	-0.977921	0.196119	-4.98637	6.15247e-07	1.5167e-06	protein_coding	NA	GA	cell wall and cell processes
Rv1904	1323.45	-0.436335	0.125008	-3.49046	0.000482181	0.000880091	protein_coding	NA	GA	conserved hypotheticals
Rv1905c	593.52	1.05818	0.127842	8.2772	1.261e-16	6.05676e-16	protein_coding	aao	NE	intermediary metabolism and respiration
Rv1906c	1485.6	1.09572	0.10969	9.9893	1.6978e-23	1.12465e-22	protein_coding	NA	NE	conserved hypotheticals
Rv1907c	1155.91	2.98196	0.130407	22.8666	1.00005e-115	7.40965e-114	protein_coding	NA	NE	conserved hypotheticals
Rv1908c	19599.5	3.16759	0.112908	28.0545	3.5177e-173	6.39743e-171	protein_coding	katG	NE	virulence, detoxification, adaptation
Rv1909c	830.654	3.22711	0.130234	24.7792	1.50159e-135	1.58102e-133	protein_coding	furA	NE	regulatory proteins
Rv1910c	97.9928	0.927748	0.189723	4.89001	1.00829e-06	2.43904e-06	protein_coding	NA	NE	cell wall and cell processes
Rv1911c	320.318	0.0581227	0.150475	0.386262	0.699303	0.73921	protein_coding	lppC	NE	cell wall and cell processes
Rv1912c	330.543	-0.999641	0.145331	-6.87836	6.05461e-12	2.16677e-11	protein_coding	fadB5	NE	lipid metabolism
Rv1913	89.9439	-0.415249	0.232354	-1.78714	0.0739141	0.0991718	protein_coding	NA	NE	conserved hypotheticals
Rv1914c	136.115	-0.696576	0.238763	-2.91744	0.0035292	0.00583726	protein_coding	NA	NE	conserved hypotheticals
Rv1915	1169.13	-0.897953	0.10743	-8.35847	6.35379e-17	3.10397e-16	protein_coding	aceAa	NE	intermediary metabolism and respiration
Rv1916	763.594	0.0438121	0.138536	0.31625	0.751813	0.786406	protein_coding	aceAb	NE	intermediary metabolism and respiration
Rv1917c	137.069	-0.69095	0.205106	-3.36874	0.000755118	0.00135785	protein_coding	PPE34	NE	PE/PPE
Rv1918c	794.882	-0.50088	0.117369	-4.26757	1.9761e-05	4.2576e-05	protein_coding	PPE35	NE	PE/PPE
Rv1919c	708.105	-1.3754	0.152956	-8.99211	2.42521e-19	1.33287e-18	protein_coding	NA	NE	conserved hypotheticals
Rv1920	307.775	-1.07415	0.132066	-8.13345	4.17238e-16	1.94339e-15	protein_coding	NA	NE	cell wall and cell processes
Rv1921c	56.9621	0.0837192	0.300479	0.278619	0.780537	0.812864	protein_coding	lppF	NE	cell wall and cell processes
Rv1922	201.07	-0.182757	0.17607	-1.03798	0.29928	0.35043	protein_coding	NA	NE	cell wall and cell processes
Rv1923	1240.06	-0.864119	0.13369	-6.46363	1.02224e-10	3.40548e-10	protein_coding	lipD	GA	intermediary metabolism and respiration
Rv1924c	200.052	-0.514076	0.169967	-3.02456	0.00248997	0.00420176	protein_coding	NA	GA	conserved hypotheticals
Rv1925	7967.77	-0.146389	0.115328	-1.26933	0.204324	0.248707	protein_coding	fadD31	GA	lipid metabolism
Rv1926c	560.982	-2.21066	0.143452	-15.4105	1.392e-53	2.69054e-52	protein_coding	mpt63	GA	cell wall and cell processes
Rv1927	289.883	-0.324832	0.14419	-2.2528	0.0242716	0.0352361	protein_coding	NA	NE	conserved hypotheticals
Rv1928c	88.8499	-1.2506	0.281544	-4.44195	8.91471e-06	1.99261e-05	protein_coding	NA	NE	intermediary metabolism and respiration
Rv1929c	296.771	-0.16965	0.185997	-0.912111	0.36171	0.416461	protein_coding	NA	NE	conserved hypotheticals
Rv1930c	14.2856	-2.03955	0.676107	-3.01661	0.00255617	0.00430803	protein_coding	NA	NE	conserved hypotheticals
Rv1931c	68.9185	-0.626987	0.30155	-2.07922	0.0375975	0.0529115	protein_coding	NA	NE	regulatory proteins
Rv1932	868.087	-1.95448	0.116619	-16.7595	4.82554e-63	1.20669e-61	protein_coding	tpx	NE	virulence, detoxification, adaptation
Rv1933c	17.5496	1.30293	0.492905	2.64338	0.00820831	0.0128588	protein_coding	fadE18	NE	lipid metabolism
Rv1934c	33.4549	1.80376	0.367419	4.90927	9.14166e-07	2.2194e-06	protein_coding	fadE17	NE	lipid metabolism
Rv1935c	59.0549	1.22318	0.278817	4.38704	1.14906e-05	2.53859e-05	protein_coding	echA13	NE	lipid metabolism
Rv1936	190.717	1.08408	0.182133	5.95216	2.64632e-09	7.9489e-09	protein_coding	NA	NE	intermediary metabolism and respiration
Rv1937	216.312	1.34938	0.165126	8.17186	3.03674e-16	1.42941e-15	protein_coding	NA	NE	intermediary metabolism and respiration
Rv1938	88.0642	0.728351	0.220397	3.30472	0.000950721	0.0016846	protein_coding	ephB	NE	virulence, detoxification, adaptation
Rv1939	55.3815	1.71709	0.304599	5.63721	1.72827e-08	4.83216e-08	protein_coding	NA	NE	intermediary metabolism and respiration
Rv1940	69.4565	1.28394	0.306216	4.19293	2.7537e-05	5.84486e-05	protein_coding	ribA1	NE	intermediary metabolism and respiration
Rv1941	151.911	-0.307364	0.1969	-1.56102	0.11852	0.153017	protein_coding	NA	NE	intermediary metabolism and respiration
Rv1942c	251.106	0.619703	0.159743	3.87938	0.000104724	0.000207016	protein_coding	mazF5	NE	virulence, detoxification, adaptation
Rv1943c	218.071	0.187075	0.16945	1.10401	0.269589	0.320257	protein_coding	mazE5	NE	virulence, detoxification, adaptation
Rv1944c	75.8149	0.204254	0.255749	0.798649	0.424494	0.479638	protein_coding	NA	NE	conserved hypotheticals
Rv1945	4875.51	3.48154	0.110168	31.602	3.46705e-219	1.73396e-216	protein_coding	NA	NE	insertion seqs and phages
Rv1946c	45.9697	-0.419651	0.350286	-1.19802	0.230908	0.277937	protein_coding	lppG	NE	cell wall and cell processes
Rv1947	1446.94	2.26148	0.136465	16.5718	1.11393e-61	2.65288e-60	protein_coding	NA	NE	conserved hypotheticals
Rv1948c	80.7219	0.487731	0.232449	2.09823	0.0358849	0.0506618	protein_coding	NA	NE	conserved hypotheticals
Rv1950c	178.232	-0.165669	0.203193	-0.815327	0.414885	0.47091	protein_coding	NA	GA	conserved hypotheticals
Rv1951c	26.4918	-0.677584	0.40657	-1.66659	0.0955965	0.12561	protein_coding	NA	GA	conserved hypotheticals
Rv1952	80.7251	-0.884383	0.267639	-3.30438	0.000951857	0.00168587	protein_coding	vapB14	GA	virulence, detoxification, adaptation
Rv1953	108.373	0.245314	0.206943	1.18542	0.235852	0.283547	protein_coding	vapC14	GA	virulence, detoxification, adaptation
Rv1954c	24.964	0.602609	0.427518	1.40955	0.158671	0.198513	protein_coding	NA	GA	conserved hypotheticals
Rv1955	1020.99	2.87968	0.158557	18.1618	1.03561e-73	3.11541e-72	protein_coding	higB	GA	virulence, detoxification, adaptation
Rv1956	662.101	2.10812	0.163541	12.8905	5.0937e-38	6.15707e-37	protein_coding	higA	GA	virulence, detoxification, adaptation
Rv1957	926.239	1.97036	0.189714	10.386	2.87251e-25	2.05597e-24	protein_coding	NA	GA	conserved hypotheticals
Rv1958c	18.7336	2.20608	0.521408	4.231	2.32654e-05	4.97249e-05	protein_coding	NA	GA	conserved hypotheticals
Rv1959c	101.66	0.483624	0.194191	2.49045	0.012758	0.0193645	protein_coding	parE1	GA	virulence, detoxification, adaptation
Rv1960c	61.2446	-1.17341	0.264478	-4.43671	9.13446e-06	2.03945e-05	protein_coding	parD1	NE	virulence, detoxification, adaptation
Rv1961	167.778	2.13374	0.192956	11.0582	2.00087e-28	1.66434e-27	protein_coding	NA	NE	conserved hypotheticals
Rv1962c	110.655	-0.416011	0.211543	-1.96655	0.0492349	0.0679507	protein_coding	vapC35	NE	virulence, detoxification, adaptation
[truncated: 2,003 more rows]

## Sheet: Rv cysK2_KO vs Rv CHP
	baseMean	log2FoldChange	lfcSE	stat	pvalue	padj	gene_biotype	gene_name	Essentiality	Functional
Rv0001	2612.43	-1.23378	0.12773	-9.65926	4.49117e-22	1.54907e-21	protein_coding	dnaA	ES	information pathways
Rv0002	1137.55	-1.22402	0.120798	-10.1328	3.95227e-24	1.46825e-23	protein_coding	dnaN	ES	information pathways
Rv0003	801.298	0.0206667	0.1287	0.160581	0.872423	0.884583	protein_coding	recF	NE	information pathways
Rv0004	318.001	-0.318379	0.166687	-1.91004	0.0561285	0.0684248	protein_coding	NA	NE	conserved hypotheticals
Rv0005	10702.7	1.54924	0.116084	13.3459	1.25188e-40	7.03477e-40	protein_coding	gyrB	ES	information pathways
Rv0006	9576.26	1.26661	0.0966495	13.1052	3.07639e-39	1.67693e-38	protein_coding	gyrA	ES	information pathways
Rv0007	1185.41	0.641916	0.0905982	7.08531	1.38737e-12	3.35807e-12	protein_coding	NA	NE	cell wall and cell processes
Rvnt01	65.3534	0.598517	0.278032	2.15269	0.0313427	0.0393727	tRNA	ileT	NA	NA
Rvnt02	316.809	-0.584099	0.263006	-2.22086	0.0263604	0.0333548	tRNA	alaT	NA	NA
Rv0008c	125.212	-0.24071	0.271328	-0.887155	0.374996	0.410382	protein_coding	NA	NE	cell wall and cell processes
Rv0009	2551.94	-4.04475	0.156726	-25.8078	7.24879e-147	1.59354e-145	protein_coding	ppiA	NE	information pathways
Rv0010c	385.635	0.222525	0.168911	1.31741	0.1877	0.214568	protein_coding	NA	NE	cell wall and cell processes
Rv0011c	456.07	-0.900848	0.167537	-5.377	7.57386e-08	1.43412e-07	protein_coding	NA	NE	cell wall and cell processes
Rv0012	425.577	-0.513741	0.1455	-3.53087	0.000414192	0.000619738	protein_coding	NA	NE	cell wall and cell processes
Rv0013	322.691	-1.37196	0.193232	-7.10007	1.24692e-12	3.02726e-12	protein_coding	trpG	ES	intermediary metabolism and respiration
Rv0014c	1521.98	-1.32481	0.132255	-10.0171	1.28184e-23	4.6709e-23	protein_coding	pknB	ES	regulatory proteins
Rv0015c	1166.67	-0.617546	0.103917	-5.94268	2.80394e-09	5.74722e-09	protein_coding	pknA	ES	regulatory proteins
Rv0016c	1388.26	-0.695734	0.116431	-5.97549	2.29398e-09	4.7213e-09	protein_coding	pbpA	NE	cell wall and cell processes
Rv0017c	756.754	-1.32813	0.200285	-6.6312	3.32966e-11	7.52654e-11	protein_coding	rodA	NE	cell wall and cell processes
Rv0018c	1325.71	-0.680426	0.103446	-6.5776	4.78115e-11	1.07288e-10	protein_coding	pstP	ESD	regulatory proteins
Rv0019c	939.1	-0.491863	0.131257	-3.74734	0.000178723	0.0002745	protein_coding	fhaB	NE	regulatory proteins
Rv0020c	5353.36	-0.810192	0.0958685	-8.45108	2.88631e-17	8.5226e-17	protein_coding	fhaA	ESD	regulatory proteins
Rvnt03	103.437	0.00853795	0.235749	0.0362163	0.97111	0.973787	tRNA	leuT	NA	NA
Rv0021c	300.211	0.312258	0.145423	2.14724	0.0317744	0.03989	protein_coding	NA	NE	conserved hypotheticals
Rv0022c	43.8835	4.02478	0.353263	11.3932	4.52183e-30	2.00575e-29	protein_coding	whiB5	NE	regulatory proteins
Rv0023	154.535	0.129653	0.187765	0.690507	0.489875	0.525467	protein_coding	NA	GD	regulatory proteins
Rv0024	241.837	0.327143	0.152701	2.14238	0.0321632	0.0403401	protein_coding	NA	NE	virulence, detoxification, adaptation
Rv0025	162.276	-0.35633	0.216233	-1.6479	0.0993731	0.118225	protein_coding	NA	NE	conserved hypotheticals
Rv0026	316.921	-0.244749	0.158441	-1.54473	0.122411	0.143668	protein_coding	NA	NE	conserved hypotheticals
Rv0027	143.314	0.652105	0.189983	3.43244	0.000598186	0.000883805	protein_coding	NA	NE	conserved hypotheticals
Rv0028	88.6594	0.99353	0.240661	4.12834	3.65396e-05	5.88073e-05	protein_coding	NA	NE	conserved hypotheticals
Rv0029	322.337	-0.619676	0.15013	-4.12758	3.66594e-05	5.89765e-05	protein_coding	NA	NE	conserved hypotheticals
Rv0030	116.585	-0.427798	0.290186	-1.47422	0.140422	0.163275	protein_coding	NA	NE	conserved hypotheticals
Rv0032	446.755	-0.21916	0.165546	-1.32386	0.185549	0.21223	protein_coding	bioF2	NE	intermediary metabolism and respiration
Rv0033	40.0802	-2.2773	0.664658	-3.42628	0.000611913	0.000903419	protein_coding	acpA	NE	lipid metabolism
Rv0034	67.0252	0.15657	0.294751	0.531192	0.595286	0.629091	protein_coding	NA	NE	conserved hypotheticals
Rv0035	306.265	-1.30656	0.207566	-6.29471	3.07975e-10	6.66059e-10	protein_coding	fadD34	NE	lipid metabolism
Rv0036c	648.672	-1.31959	0.133214	-9.90579	3.92837e-23	1.39959e-22	protein_coding	NA	NE	conserved hypotheticals
Rv0037c	757.462	1.46363	0.128653	11.3766	5.47196e-30	2.41382e-29	protein_coding	NA	NE	cell wall and cell processes
Rv0038	876.477	0.301976	0.146641	2.0593	0.039466	0.0490231	protein_coding	NA	NE	conserved hypotheticals
Rv0039c	115.367	-0.213621	0.328071	-0.651142	0.514955	0.550009	protein_coding	NA	NE	cell wall and cell processes
Rv0040c	1511.57	1.14976	0.142956	8.04279	8.78185e-16	2.43494e-15	protein_coding	mtc28	NE	cell wall and cell processes
Rv0041	1674.97	-1.18647	0.0947972	-12.5159	6.114e-36	3.10433e-35	protein_coding	leuS	ES	information pathways
Rv0042c	539.818	-2.24242	0.169619	-13.2203	6.69684e-40	3.70595e-39	protein_coding	NA	NE	regulatory proteins
Rv0043c	355.008	0.110186	0.139576	0.789435	0.429858	0.465456	protein_coding	NA	NE	regulatory proteins
Rv0044c	290.435	0.164219	0.13729	1.19615	0.231639	0.262175	protein_coding	NA	NE	intermediary metabolism and respiration
Rv0045c	638.512	-0.309597	0.132922	-2.32916	0.0198504	0.0254637	protein_coding	NA	NE	lipid metabolism
Rv0046c	2243.62	-1.27312	0.111862	-11.3811	5.19162e-30	2.29268e-29	protein_coding	ino1	ES	intermediary metabolism and respiration
Rv0047c	676.178	-0.834694	0.139043	-6.00314	1.93543e-09	4.00809e-09	protein_coding	NA	NE	conserved hypotheticals
Rv0048c	572.441	-0.172043	0.350681	-0.490597	0.623712	0.656185	protein_coding	NA	NE	cell wall and cell processes
Rv0049	675.16	-0.0987836	0.0979185	-1.00883	0.313054	0.348118	protein_coding	NA	NE	conserved hypotheticals
Rv0050	2952.59	-0.153398	0.1102	-1.392	0.163923	0.189007	protein_coding	ponA1	NE	cell wall and cell processes
Rv0051	612.149	0.193871	0.139022	1.39453	0.163157	0.188179	protein_coding	NA	NE	cell wall and cell processes
Rv0052	217.957	0.265381	0.180661	1.46894	0.141849	0.164838	protein_coding	NA	NE	conserved hypotheticals
Rv0053	1072.43	-1.3944	0.149642	-9.31829	1.18232e-20	3.89338e-20	protein_coding	rpsF	ES	information pathways
Rv0054	2947.94	2.74546	0.116682	23.5294	2.03881e-122	3.67446e-121	protein_coding	ssb	ES	information pathways
Rv0055	2510.13	2.6551	0.155772	17.0448	3.81952e-65	3.497e-64	protein_coding	rpsR1	ES	information pathways
Rv0056	3398.61	2.42774	0.0931309	26.0681	8.3968e-150	1.89806e-148	protein_coding	rplI	NE	information pathways
Rv0057	2120.98	3.63351	0.12932	28.0972	1.06113e-173	2.88814e-172	protein_coding	NA	NE	conserved hypotheticals
Rv0058	9577.54	2.94542	0.0785948	37.4761	2.25969e-307	1.34941e-305	protein_coding	dnaB	ES	information pathways
Rv0059	733.314	2.5251	0.130401	19.364	1.55252e-83	1.92311e-82	protein_coding	NA	GA	conserved hypotheticals
Rv0060	3545.89	2.42241	0.107514	22.5311	2.05801e-112	3.25458e-111	protein_coding	NA	ES	conserved hypotheticals
Rv0061c	1564.12	0.0648409	0.137143	0.472799	0.636357	0.668083	protein_coding	NA	NE	conserved hypotheticals
Rv0062	544.18	-1.29179	0.137766	-9.37674	6.80453e-21	2.25746e-20	protein_coding	celA1	NE	intermediary metabolism and respiration
Rv0063	353.07	-0.757396	0.168792	-4.48715	7.21811e-06	1.22111e-05	protein_coding	NA	NE	intermediary metabolism and respiration
Rv0063a	221.451	2.23163	0.229133	9.73945	2.04654e-22	7.13881e-22	protein_coding	NA	NA	NA
Rv0064	1831.08	1.97883	0.0865802	22.8555	1.28809e-115	2.10353e-114	protein_coding	NA	NE	cell wall and cell processes
Rv0064A	46.419	0.874229	0.310709	2.81365	0.00489819	0.0066636	protein_coding	vapB1	NE	virulence, detoxification, adaptation
Rv0065	70.0879	1.96295	0.268594	7.30824	2.70673e-13	6.72647e-13	protein_coding	vapC1	NE	virulence, detoxification, adaptation
Rv0066c	1911.6	-0.942839	0.131077	-7.19301	6.33794e-13	1.55476e-12	protein_coding	icd2	NE	intermediary metabolism and respiration
Rv0067c	212.72	2.24225	0.195622	11.4622	2.04347e-30	9.10459e-30	protein_coding	NA	NE	regulatory proteins
Rv0068	277.017	2.74379	0.13618	20.1483	2.78617e-90	3.63109e-89	protein_coding	NA	NE	intermediary metabolism and respiration
Rv0069c	354.454	-1.48559	0.186936	-7.94706	1.90986e-15	5.21238e-15	protein_coding	sdaA	NE	intermediary metabolism and respiration
Rv0070c	232.574	-1.25121	0.209986	-5.95855	2.54491e-09	5.23236e-09	protein_coding	glyA2	NE	intermediary metabolism and respiration
Rv0071	81.7756	1.26759	0.217368	5.83153	5.49217e-09	1.10701e-08	protein_coding	NA	NE	information pathways
Rv0072	1166.15	-1.93245	0.143438	-13.4723	2.27549e-41	1.30246e-40	protein_coding	NA	NE	cell wall and cell processes
Rv0073	1227.7	-1.87612	0.118782	-15.7946	3.38725e-56	2.67305e-55	protein_coding	NA	NE	cell wall and cell processes
Rv0074	744.41	-1.2487	0.130773	-9.54865	1.31394e-21	4.46272e-21	protein_coding	NA	NE	conserved hypotheticals
Rv0075	851.679	1.11532	0.107838	10.3425	4.52579e-25	1.73611e-24	protein_coding	NA	NE	intermediary metabolism and respiration
Rv0076c	100.04	1.65351	0.221656	7.45979	8.66615e-14	2.19869e-13	protein_coding	NA	NE	cell wall and cell processes
Rv0077c	280.177	3.40998	0.17892	19.0587	5.56345e-81	6.54687e-80	protein_coding	NA	NE	intermediary metabolism and respiration
Rv0078	102.462	0.281525	0.248379	1.13345	0.257026	0.288541	protein_coding	NA	NE	regulatory proteins
Rv0078A	873.996	0.62216	0.113115	5.50025	3.79245e-08	7.26009e-08	protein_coding	NA	NE	conserved hypotheticals
Rv0078B	550.294	0.821874	0.209716	3.91899	8.89211e-05	0.000139464	protein_coding	NA	NE	conserved hypotheticals
Rv0079	520.338	-2.22501	0.385645	-5.76959	7.94655e-09	1.58101e-08	protein_coding	NA	NE	conserved hypotheticals
Rv0080	166.382	-1.87098	0.297098	-6.29752	3.02451e-10	6.54819e-10	protein_coding	NA	NE	conserved hypotheticals
Rv0081	104.096	-0.530601	0.334245	-1.58746	0.112408	0.132668	protein_coding	NA	NE	regulatory proteins
Rv0082	198.446	0.0319324	0.210649	0.15159	0.87951	0.89064	protein_coding	NA	NE	intermediary metabolism and respiration
Rv0083	232.839	-0.122739	0.268968	-0.456333	0.648151	0.678506	protein_coding	NA	NE	intermediary metabolism and respiration
Rv0084	284.956	-0.0500907	0.231346	-0.216519	0.828583	0.845273	protein_coding	hycD	NE	intermediary metabolism and respiration
Rv0085	91.1011	-0.140942	0.275774	-0.511079	0.609296	0.643086	protein_coding	hycP	NE	intermediary metabolism and respiration
Rv0086	264.89	-0.397865	0.193779	-2.05319	0.0400539	0.0497225	protein_coding	hycQ	NE	intermediary metabolism and respiration
Rv0087	156.038	-0.929098	0.279898	-3.31942	0.000902062	0.00131865	protein_coding	hycE	NE	intermediary metabolism and respiration
Rv0088	645.377	-0.432481	0.115824	-3.73395	0.000188502	0.000288854	protein_coding	NA	NE	lipid metabolism
Rv0089	142.909	1.17326	0.205201	5.71758	1.08052e-08	2.13384e-08	protein_coding	NA	NE	intermediary metabolism and respiration
Rv0090	64.3739	1.4767	0.242185	6.09742	1.07795e-09	2.25924e-09	protein_coding	NA	NE	cell wall and cell processes
Rv0091	181.611	-0.504493	0.210033	-2.40197	0.0163072	0.0210808	protein_coding	mtn	NE	intermediary metabolism and respiration
Rv0092	755.366	0.0643923	0.10381	0.620293	0.535065	0.570271	protein_coding	ctpA	NE	cell wall and cell processes
Rv0093c	261.955	0.94402	0.138907	6.79606	1.07518e-11	2.47942e-11	protein_coding	NA	NE	cell wall and cell processes
Rv0094c	12.2481	4.34111	0.707276	6.13778	8.36817e-10	1.76402e-09	protein_coding	NA	NE	NA
Rv0095c	422.944	4.81591	0.200541	24.0146	1.95891e-127	3.75005e-126	protein_coding	NA	NE	insertion seqs and phages
Rv0096	56.9013	0.264983	0.296114	0.894868	0.370858	0.406076	protein_coding	PPE1	NE	PE/PPE
Rv0097	147.502	-0.989095	0.214958	-4.60134	4.19791e-06	7.24896e-06	protein_coding	NA	NE	intermediary metabolism and respiration
Rv0098	77.8489	-1.09971	0.304186	-3.61528	0.000300028	0.000453157	protein_coding	fcoT	NE	lipid metabolism
Rv0099	258.203	-0.241292	0.156612	-1.5407	0.123389	0.144774	protein_coding	fadD10	NE	lipid metabolism
Rv0100	19.4079	-0.183753	0.607241	-0.302602	0.762193	0.785153	protein_coding	NA	NE	conserved hypotheticals
Rv0101	1140.46	0.635257	0.110077	5.77101	7.8799e-09	1.56931e-08	protein_coding	nrp	NE	lipid metabolism
Rv0102	736.786	-0.40483	0.131103	-3.08787	0.00201593	0.00285615	protein_coding	NA	ES	cell wall and cell processes
Rv0103c	1418.99	-0.188712	0.0913113	-2.06668	0.0387639	0.0482259	protein_coding	ctpB	NE	cell wall and cell processes
Rv0104	184.828	0.858414	0.283595	3.0269	0.00247072	0.00347708	protein_coding	NA	NE	conserved hypotheticals
Rv0105c	6.48116	2.19951	0.754352	2.91575	0.00354829	0.00490387	protein_coding	rpmB1	NE	information pathways
Rv0106	333.617	1.00986	0.155852	6.47962	9.19536e-11	2.03375e-10	protein_coding	NA	NE	conserved hypotheticals
Rv0107c	2326.83	-0.797586	0.0907067	-8.79301	1.45602e-18	4.49849e-18	protein_coding	ctpI	NE	cell wall and cell processes
Rv0108c	2323	-1.47408	0.161613	-9.12103	7.44146e-20	2.39335e-19	protein_coding	NA	NE	conserved hypotheticals
Rv0109	77.4261	0.359734	0.243208	1.47912	0.139107	0.161793	protein_coding	PE_PGRS1	NE	PE/PPE
Rv0110	192.073	-0.983011	0.21262	-4.62333	3.77628e-06	6.54631e-06	protein_coding	NA	NE	cell wall and cell processes
Rv0111	515.039	-1.16715	0.164726	-7.08542	1.38622e-12	3.3573e-12	protein_coding	NA	NE	intermediary metabolism and respiration
Rv0112	836.841	-1.72055	0.156015	-11.0281	2.79781e-28	1.16848e-27	protein_coding	gca	NE	cell wall and cell processes
Rv0113	450.365	-1.56202	0.179427	-8.7056	3.15908e-18	9.67061e-18	protein_coding	gmhA	NE	cell wall and cell processes
Rv0114	240.696	-1.41688	0.254693	-5.56309	2.65044e-08	5.1229e-08	protein_coding	gmhB	NE	cell wall and cell processes
Rv0115	412.682	-1.08132	0.171004	-6.32339	2.55885e-10	5.56108e-10	protein_coding	hddA	NE	cell wall and cell processes
Rv0115a	154.396	-2.33634	0.269993	-8.65331	5.00263e-18	1.51863e-17	protein_coding	NA	NA	NA
Rv0116c	690.721	0.67084	0.107572	6.23622	4.48272e-10	9.61165e-10	protein_coding	ldtA	NE	cell wall and cell processes
Rv0117	171.979	-0.532305	0.19666	-2.70673	0.006795	0.00913842	protein_coding	oxyS	NE	regulatory proteins
Rv0118c	317.545	-0.802002	0.1698	-4.72321	2.32154e-06	4.08284e-06	protein_coding	oxcA	NE	intermediary metabolism and respiration
Rv0119	262.951	-0.52346	0.172996	-3.02585	0.00247934	0.00348799	protein_coding	fadD7	NE	lipid metabolism
Rv0120c	884.761	-0.404079	0.111789	-3.61465	0.000300749	0.000454074	protein_coding	fusA2	NE	information pathways
Rv0121c	74.7494	-0.0847966	0.296124	-0.286355	0.774606	0.796709	protein_coding	NA	NE	conserved hypotheticals
Rv0122	89.2637	0.790952	0.223441	3.53987	0.000400318	0.000599878	protein_coding	NA	NE	conserved hypotheticals
Rv0123	89.4267	0.897254	0.248018	3.61769	0.000297243	0.000449459	protein_coding	NA	NE	conserved hypotheticals
Rv0124	24.9085	2.2456	0.36627	6.13098	8.73386e-10	1.8382e-09	protein_coding	PE_PGRS2	NE	PE/PPE
Rv0125	1621.75	-0.27172	0.112529	-2.41468	0.015749	0.0203855	protein_coding	pepA	NE	intermediary metabolism and respiration
Rv0126	1158.71	-0.44324	0.0992215	-4.46718	7.92586e-06	1.33634e-05	protein_coding	treS	NE	virulence, detoxification, adaptation
Rv0127	1071.13	-0.0337156	0.12305	-0.273998	0.784086	0.805218	protein_coding	mak	NE	virulence, detoxification, adaptation
Rv0128	234.32	-0.416534	0.177138	-2.35147	0.0186993	0.0240799	protein_coding	NA	NE	cell wall and cell processes
Rv0129c	3452.31	-3.48255	0.106812	-32.6044	3.5523e-233	1.4072e-231	protein_coding	fbpC	NE	lipid metabolism
Rv0130	108.828	-1.03439	0.258505	-4.00144	6.29585e-05	9.98798e-05	protein_coding	htdZ	NE	intermediary metabolism and respiration
Rv0131c	436.825	-0.150958	0.113847	-1.32597	0.18485	0.211794	protein_coding	fadE1	NE	lipid metabolism
Rv0132c	86.258	1.0938	0.244673	4.47046	7.8053e-06	1.31712e-05	protein_coding	fgd2	NE	intermediary metabolism and respiration
Rv0133	929.934	2.31057	0.120049	19.2468	1.50047e-82	1.81371e-81	protein_coding	NA	NE	intermediary metabolism and respiration
Rv0134	924.66	0.297474	0.1157	2.57108	0.0101382	0.0133916	protein_coding	ephF	NE	virulence, detoxification, adaptation
Rv0135c	636.459	0.848742	0.108237	7.84151	4.45166e-15	1.19859e-14	protein_coding	NA	NE	regulatory proteins
Rv0136	404.042	0.941074	0.136351	6.90185	5.13298e-12	1.20735e-11	protein_coding	cyp138	NE	intermediary metabolism and respiration
Rv0137c	320.633	-0.0010616	0.170683	-0.0062197	0.995037	0.995784	protein_coding	msrA	NE	intermediary metabolism and respiration
Rv0138	129.157	-1.00573	0.263469	-3.81725	0.000134949	0.000208871	protein_coding	NA	GA	conserved hypotheticals
Rv0139	431.086	-1.40466	0.178939	-7.84991	4.1635e-15	1.12252e-14	protein_coding	NA	GA	intermediary metabolism and respiration
Rv0140	1646.3	4.70425	0.0993236	47.3629	0	0	protein_coding	NA	NE	conserved hypotheticals
Rv0141c	509.912	-1.46545	0.138463	-10.5837	3.54598e-26	1.40192e-25	protein_coding	NA	NE	conserved hypotheticals
Rv0142	891.076	4.09336	0.148431	27.5775	2.07297e-167	5.49269e-166	protein_coding	NA	NE	conserved hypotheticals
Rv0143c	661.675	-1.07073	0.1325	-8.08096	6.42565e-16	1.79032e-15	protein_coding	NA	NE	cell wall and cell processes
Rv0144	2397.49	-1.54443	0.108981	-14.1715	1.37468e-45	8.67517e-45	protein_coding	NA	NE	regulatory proteins
Rv0145	6393.74	1.03514	0.117569	8.80451	1.3143e-18	4.07236e-18	protein_coding	NA	NE	lipid metabolism
Rv0146	2084.49	0.634029	0.104838	6.04772	1.4691e-09	3.05979e-09	protein_coding	NA	GA	lipid metabolism
Rv0147	2654.14	0.236408	0.111718	2.1161	0.0343361	0.0429845	protein_coding	NA	GA	intermediary metabolism and respiration
Rv0148	1320.46	0.0713217	0.161534	0.441527	0.658832	0.688699	protein_coding	NA	GA	intermediary metabolism and respiration
Rv0149	1266.99	0.0916318	0.109446	0.837234	0.402461	0.437805	protein_coding	NA	GA	intermediary metabolism and respiration
Rv0150c	10.7627	0.444462	0.662584	0.670802	0.502347	0.537979	protein_coding	NA	GA	conserved hypotheticals
Rv0151c	134.24	-1.1835	0.263012	-4.49978	6.80251e-06	1.15326e-05	protein_coding	PE1	GA	PE/PPE
Rv0152c	92.7263	0.125338	0.268075	0.46755	0.640107	0.671315	protein_coding	PE2	GA	PE/PPE
Rv0153c	431.883	-0.9072	0.155026	-5.85192	4.85942e-09	9.83436e-09	protein_coding	ptbB	NE	regulatory proteins
Rv0154c	722.932	-0.793976	0.111634	-7.11233	1.14096e-12	2.77844e-12	protein_coding	fadE2	NE	lipid metabolism
Rv0155	289.912	-2.03083	0.201998	-10.0537	8.84432e-24	3.24643e-23	protein_coding	pntAa	NE	intermediary metabolism and respiration
Rv0156	175.12	-2.95578	0.316148	-9.34933	8.82038e-21	2.91174e-20	protein_coding	pntAb	Uncertain	intermediary metabolism and respiration
Rv0157	1664.56	-1.80747	0.10901	-16.5807	9.60357e-62	8.22781e-61	protein_coding	pntB	NE	intermediary metabolism and respiration
Rv0157A	256.998	-0.118197	0.198883	-0.594302	0.55231	0.586775	protein_coding	NA	NE	conserved hypotheticals
Rv0158	317.904	-1.53811	0.153771	-10.0026	1.48441e-23	5.39429e-23	protein_coding	NA	GA	regulatory proteins
Rv0159c	105.832	-0.770089	0.25266	-3.04793	0.00230424	0.0032508	protein_coding	PE3	GA	PE/PPE
Rv0160c	41.4371	0.925031	0.308026	3.0031	0.00267249	0.00375048	protein_coding	PE4	GA	PE/PPE
Rv0161	196.51	0.0229906	0.164537	0.139729	0.888874	0.898304	protein_coding	NA	NE	intermediary metabolism and respiration
Rv0162c	139.062	1.21923	0.194734	6.26101	3.82486e-10	8.23199e-10	protein_coding	adhE1	NE	intermediary metabolism and respiration
Rv0163	104.75	-1.107	0.269357	-4.10979	3.96014e-05	6.34542e-05	protein_coding	NA	NE	conserved hypotheticals
Rv0164	726.245	-3.40305	0.187194	-18.1792	7.53646e-74	8.0624e-73	protein_coding	TB18.5	ES	conserved hypotheticals
Rv0165c	439.619	-0.606769	0.285999	-2.12158	0.0338731	0.0424315	protein_coding	mce1R	NE	regulatory proteins
Rv0166	4969.02	-1.23963	0.123098	-10.0703	7.47581e-24	2.75421e-23	protein_coding	fadD5	NE	lipid metabolism
Rv0167	2138.15	-1.94328	0.172089	-11.2923	1.43211e-29	6.23492e-29	protein_coding	yrbE1A	NE	virulence, detoxification, adaptation
Rv0168	893.612	-2.25817	0.209646	-10.7714	4.70028e-27	1.90342e-26	protein_coding	yrbE1B	NE	virulence, detoxification, adaptation
Rv0169	2561.45	-2.78764	0.163125	-17.089	1.79225e-65	1.64846e-64	protein_coding	mce1A	NE	virulence, detoxification, adaptation
Rv0170	2158.02	-1.96758	0.139081	-14.147	1.949e-45	1.22225e-44	protein_coding	mce1B	NE	virulence, detoxification, adaptation
Rv0171	3405.35	-0.842092	0.108906	-7.73229	1.05627e-14	2.79875e-14	protein_coding	mce1C	NE	virulence, detoxification, adaptation
Rv0172	2991.24	-1.78261	0.152944	-11.6554	2.15476e-31	9.76353e-31	protein_coding	mce1D	NE	virulence, detoxification, adaptation
Rv0173	1730.01	-1.48824	0.150009	-9.921	3.3736e-23	1.20623e-22	protein_coding	lprK	NE	cell wall and cell processes
Rv0174	5662.15	-1.60811	0.147734	-10.8852	1.3562e-27	5.571e-27	protein_coding	mce1F	NE	virulence, detoxification, adaptation
Rv0175	2283.73	-1.59643	0.108745	-14.6805	8.60053e-49	5.78332e-48	protein_coding	NA	NE	cell wall and cell processes
Rv0176	841.125	-1.54848	0.149737	-10.3413	4.58272e-25	1.75627e-24	protein_coding	NA	NE	cell wall and cell processes
Rv0177	1182.05	-2.98799	0.177604	-16.8239	1.63173e-63	1.44437e-62	protein_coding	NA	NE	conserved hypotheticals
Rv0178	1207.55	-2.40155	0.167835	-14.309	1.92209e-46	1.24237e-45	protein_coding	NA	NE	cell wall and cell processes
Rv0179c	2320.04	1.75013	0.0963571	18.1629	1.01484e-73	1.08277e-72	protein_coding	lprO	NE	cell wall and cell processes
Rv0180c	977.838	1.65989	0.092061	18.0303	1.12695e-72	1.17115e-71	protein_coding	NA	NE	cell wall and cell processes
Rv0181c	926.021	2.97142	0.127326	23.3371	1.86342e-120	3.24155e-119	protein_coding	NA	NE	conserved hypotheticals
Rv0182c	3047.58	3.7863	0.0897173	42.2026	0	0	protein_coding	sigG	NE	information pathways
Rv0183	628.913	-1.71559	0.158317	-10.8364	2.31428e-27	9.41957e-27	protein_coding	NA	NE	intermediary metabolism and respiration
Rv0184	1910.26	2.5557	0.117635	21.7257	1.17308e-104	1.72555e-103	protein_coding	NA	NE	conserved hypotheticals
Rv0185	1587.72	3.22915	0.105907	30.4905	3.48161e-204	1.17058e-202	protein_coding	NA	NE	conserved hypotheticals
Rv0186	5227.76	3.09251	0.0684454	45.1822	0	0	protein_coding	bglS	NE	intermediary metabolism and respiration
Rv0186A	2329.88	4.16629	0.168432	24.7358	4.4062e-135	8.81461e-134	protein_coding	mymT	NE	NA
Rv0187	301.931	0.421412	0.14795	2.84835	0.00439465	0.00599693	protein_coding	NA	NE	intermediary metabolism and respiration
Rv0188	5875.04	3.86979	0.102438	37.777	0	0	protein_coding	NA	NE	cell wall and cell processes
Rv0189c	961.193	-1.20621	0.115881	-10.409	2.25476e-25	8.69942e-25	protein_coding	ilvD	ES	intermediary metabolism and respiration
Rv0190	1245.2	2.84116	0.159111	17.8565	2.57322e-71	2.62639e-70	protein_coding	NA	GA	conserved hypotheticals
Rv0191	696.043	3.28911	0.109125	30.1408	1.41385e-199	4.48954e-198	protein_coding	NA	GA	cell wall and cell processes
Rv0192	688.472	-0.577203	0.115465	-4.99895	5.76436e-07	1.04833e-06	protein_coding	NA	GA	conserved hypotheticals
Rv0193c	176.78	-0.575895	0.204442	-2.81691	0.00484882	0.00659869	protein_coding	NA	GA	conserved hypotheticals
Rv0194	181.604	2.35794	0.171402	13.7568	4.6347e-43	2.75534e-42	protein_coding	NA	GA	cell wall and cell processes
Rv0195	22.2699	1.84065	0.396419	4.64319	3.43071e-06	5.97055e-06	protein_coding	NA	GA	regulatory proteins
Rv0196	511.965	1.20383	0.145081	8.29766	1.06178e-16	3.05625e-16	protein_coding	NA	NE	regulatory proteins
Rv0197	1993.54	1.43215	0.0773222	18.5219	1.37456e-76	1.56239e-75	protein_coding	NA	NE	intermediary metabolism and respiration
Rv0198c	1839.56	-1.46898	0.0978099	-15.0188	5.53304e-51	3.9321e-50	protein_coding	zmp1	NE	intermediary metabolism and respiration
Rv0199	177.994	-2.25347	0.234237	-9.62045	6.5543e-22	2.2529e-21	protein_coding	NA	NE	cell wall and cell processes
Rv0200	346.863	-1.92055	0.190533	-10.0799	6.78079e-24	2.50276e-23	protein_coding	NA	NE	cell wall and cell processes
Rv0201c	677.347	0.665662	0.1357	4.9054	9.32353e-07	1.67882e-06	protein_coding	NA	NE	conserved hypotheticals
Rv0202c	4160.28	1.71089	0.0779414	21.9509	8.48375e-107	1.27129e-105	protein_coding	mmpL11	NE	cell wall and cell processes
Rv0203	293.871	-2.12621	0.246211	-8.63575	5.83447e-18	1.76445e-17	protein_coding	NA	NE	cell wall and cell processes
Rv0204c	602.663	-0.0847197	0.122495	-0.691619	0.489176	0.524858	protein_coding	NA	NE	cell wall and cell processes
Rv0205	241.144	-0.978149	0.191831	-5.09903	3.41406e-07	6.26876e-07	protein_coding	NA	NE	cell wall and cell processes
Rv0206c	6003.04	0.254219	0.0991156	2.56487	0.0103214	0.0136155	protein_coding	mmpL3	ESD	cell wall and cell processes
Rv0207c	1817.8	0.744761	0.120635	6.17369	6.67138e-10	1.41154e-09	protein_coding	NA	NE	conserved hypotheticals
Rv0208c	613.04	1.25956	0.110084	11.4418	2.58437e-30	1.15017e-29	protein_coding	NA	NE	intermediary metabolism and respiration
Rv0209	94.9703	0.615785	0.241554	2.54926	0.0107952	0.0142311	protein_coding	NA	NE	conserved hypotheticals
Rv0210	159.741	0.458719	0.19664	2.33279	0.0196593	0.0252429	protein_coding	NA	NE	conserved hypotheticals
Rv0211	5703	1.31764	0.072294	18.2262	3.19776e-74	3.43931e-73	protein_coding	pckA	NE	intermediary metabolism and respiration
Rv0212c	111.834	0.281352	0.223063	1.26131	0.207196	0.235642	protein_coding	nadR	NE	regulatory proteins
Rv0213c	137.305	-0.406246	0.206785	-1.96458	0.0494624	0.0608359	protein_coding	NA	NE	intermediary metabolism and respiration
Rv0214	200.88	-0.579937	0.184126	-3.14968	0.00163451	0.00233143	protein_coding	fadD4	NE	lipid metabolism
Rv0215c	289.864	-0.771138	0.159225	-4.84309	1.27838e-06	2.2783e-06	pseudogene	NA	NE	lipid metabolism
Rv0216	177.438	-0.582545	0.232899	-2.50128	0.0123746	0.0162012	protein_coding	NA	NE	intermediary metabolism and respiration
Rv0217c	133.838	-0.269075	0.19535	-1.37739	0.16839	0.193767	protein_coding	lipW	NE	intermediary metabolism and respiration
Rv0218	102.995	0.838816	0.21109	3.97374	7.07535e-05	0.000112024	protein_coding	NA	NE	cell wall and cell processes
Rv0219	29.2074	0.881361	0.405675	2.17258	0.0298119	0.0375322	protein_coding	NA	NE	cell wall and cell processes
Rv0220	2404.76	-2.55248	0.110736	-23.0502	1.46461e-117	2.45184e-116	protein_coding	lipC	NE	intermediary metabolism and respiration
Rv0221	642.457	-1.7146	0.150811	-11.3692	5.95484e-30	2.61817e-29	protein_coding	NA	NE	lipid metabolism
Rv0222	403.78	-1.59149	0.183004	-8.69645	3.42417e-18	1.04741e-17	protein_coding	echA1	NE	lipid metabolism
Rv0223c	323.452	0.0242536	0.154287	0.157198	0.875089	0.886837	protein_coding	NA	NE	intermediary metabolism and respiration
Rv0224c	121.67	-0.590537	0.251271	-2.3502	0.0187635	0.0241469	protein_coding	NA	ES	intermediary metabolism and respiration
Rv0225	650.76	-0.639902	0.14409	-4.44099	8.95472e-06	1.50664e-05	protein_coding	NA	ES	cell wall and cell processes
Rv0226c	257.618	-1.18338	0.208771	-5.66829	1.44231e-08	2.81908e-08	protein_coding	NA	ES	cell wall and cell processes
Rv0227c	1781.05	-4.02803	0.163118	-24.6939	1.24386e-134	2.46371e-133	protein_coding	NA	ES	cell wall and cell processes
Rv0228	237.449	-0.340095	0.211412	-1.60869	0.107685	0.127545	protein_coding	NA	ES	intermediary metabolism and respiration
Rv0229c	489.726	0.000435911	0.176054	0.00247602	0.998024	0.998274	protein_coding	NA	NE	cell wall and cell processes
Rv0230c	609.932	-0.608616	0.333612	-1.82432	0.0681033	0.0826202	protein_coding	php	GA	lipid metabolism
Rv0231	703.453	-2.50367	0.159722	-15.6752	2.23691e-55	1.74122e-54	protein_coding	fadE4	GA	lipid metabolism
Rv0232	638.922	1.00992	0.177788	5.68049	1.34309e-08	2.63159e-08	protein_coding	NA	GA	regulatory proteins
Rv0233	1049.77	0.436944	0.108615	4.02287	5.74925e-05	9.13895e-05	protein_coding	nrdB	NE	information pathways
Rv0234c	636.419	-0.166047	0.110016	-1.5093	0.131223	0.153291	protein_coding	gabD1	NE	intermediary metabolism and respiration
Rv0235c	148.414	-0.24105	0.253975	-0.949108	0.342565	0.378307	protein_coding	NA	NE	cell wall and cell processes
Rv0236c	1041.39	-0.676531	0.135638	-4.98776	6.10818e-07	1.10985e-06	protein_coding	aftD	ES	cell wall and cell processes
Rv0236A	565.859	-2.92518	0.23125	-12.6494	1.1268e-36	5.84738e-36	protein_coding	NA	NE	cell wall and cell processes
Rv0237	769.984	-2.01677	0.159224	-12.6662	9.09746e-37	4.74563e-36	protein_coding	lpqI	NE	cell wall and cell processes
Rv0238	959.929	0.834048	0.139153	5.99373	2.05086e-09	4.23838e-09	protein_coding	NA	NE	regulatory proteins
Rv0239	541.552	0.624178	0.156075	3.99922	6.35508e-05	0.00010074	protein_coding	vapB24	NE	virulence, detoxification, adaptation
Rv0240	181.081	1.67985	0.167817	10.01	1.37769e-23	5.01559e-23	protein_coding	vapC24	NE	virulence, detoxification, adaptation
Rv0241c	830.44	-2.85099	0.168222	-16.9478	1.99937e-64	1.80168e-63	protein_coding	htdX	NE	intermediary metabolism and respiration
Rv0242c	1474.38	-2.43233	0.147007	-16.5457	1.72011e-61	1.46741e-60	protein_coding	fabG4	NE	lipid metabolism
Rv0243	3489.45	-1.87974	0.147529	-12.7415	3.47829e-37	1.82633e-36	protein_coding	fadA2	NE	lipid metabolism
RVnc0008	210.12	-0.758811	0.303034	-2.50405	0.0122782	0.0160855	ncRNA	F6	NA	NA
Rv0244c	3973.64	1.4628	0.0649303	22.5288	2.16576e-112	3.4115e-111	protein_coding	fadE5	NE	lipid metabolism
Rv0245	393.362	-0.0355035	0.128823	-0.275598	0.782857	0.804162	protein_coding	NA	NE	intermediary metabolism and respiration
Rv0246	150.583	0.203145	0.207483	0.979095	0.327533	0.362807	protein_coding	NA	NE	cell wall and cell processes
Rv0247c	1884.11	-0.41907	0.124617	-3.36286	0.000771384	0.00113217	protein_coding	NA	NE	intermediary metabolism and respiration
Rv0248c	4884.93	0.306132	0.0667728	4.58468	4.54687e-06	7.82116e-06	protein_coding	NA	NE	intermediary metabolism and respiration
Rv0249c	2773.72	1.38601	0.125322	11.0596	1.97027e-28	8.23726e-28	protein_coding	NA	NE	intermediary metabolism and respiration
Rv0250c	4202.17	4.74527	0.135803	34.9423	1.69562e-267	8.37554e-266	protein_coding	NA	NE	conserved hypotheticals
Rv0251c	39595.2	6.9761	0.10096	69.0975	0	0	protein_coding	hsp	NE	virulence, detoxification, adaptation
Rv0252	290.997	0.100734	0.149038	0.675896	0.499107	0.534796	protein_coding	nirB	NE	intermediary metabolism and respiration
Rv0253	26.0289	0.439979	0.428759	1.02617	0.304812	0.33933	protein_coding	nirD	NE	intermediary metabolism and respiration
Rv0254c	93.708	0.358355	0.258027	1.38883	0.164885	0.189897	protein_coding	cobU	NE	intermediary metabolism and respiration
Rv0255c	306.243	-0.758185	0.157085	-4.82659	1.38891e-06	2.47199e-06	protein_coding	cobQ1	NE	intermediary metabolism and respiration
Rv0256c	460.415	-1.76482	0.181873	-9.70355	2.91176e-22	1.0104e-21	protein_coding	PPE2	NE	PE/PPE
Rv0257	124.137	1.64525	0.241195	6.82126	9.02474e-12	2.092e-11	protein_coding	NA	NE	conserved hypotheticals
Rv0258c	61.4907	-0.679136	0.406135	-1.67219	0.0944869	0.112714	protein_coding	NA	NE	conserved hypotheticals
Rv0259c	23.1424	1.12661	0.397268	2.83589	0.00456976	0.00622315	protein_coding	NA	NE	conserved hypotheticals
Rv0260c	25.2147	3.17693	0.469268	6.76998	1.28802e-11	2.9617e-11	protein_coding	NA	NE	regulatory proteins
Rv0261c	50.7187	2.65667	0.297059	8.94325	3.77893e-19	1.19522e-18	protein_coding	narK3	NE	cell wall and cell processes
Rv0262c	230.532	0.0545588	0.186502	0.292537	0.769876	0.792251	protein_coding	aac	NE	virulence, detoxification, adaptation
Rv0263c	243.613	-1.47695	0.225411	-6.55229	5.66623e-11	1.26581e-10	protein_coding	NA	NE	conserved hypotheticals
Rv0264c	116.022	-1.20758	0.264545	-4.56475	5.0009e-06	8.58002e-06	protein_coding	NA	NE	conserved hypotheticals
Rv0265c	369.13	-1.39255	0.167056	-8.33584	7.69514e-17	2.23103e-16	protein_coding	NA	NE	cell wall and cell processes
Rv0266c	498.433	0.444949	0.109742	4.05449	5.02443e-05	8.01864e-05	protein_coding	oplA	NE	intermediary metabolism and respiration
Rv0267	25.5556	2.63509	0.439327	5.998	1.99759e-09	4.13043e-09	protein_coding	narU	GA	cell wall and cell processes
Rv0268c	763.318	-0.240689	0.172973	-1.39148	0.164079	0.189078	protein_coding	NA	GA	conserved hypotheticals
Rv0269c	311.37	0.0688794	0.156046	0.441405	0.65892	0.688699	protein_coding	NA	NE	conserved hypotheticals
Rv0270	3232.98	0.212247	0.0913081	2.32452	0.0200977	0.0257479	protein_coding	fadD2	NE	lipid metabolism
Rv0271c	943.471	-0.829129	0.131125	-6.3232	2.56202e-10	5.56495e-10	protein_coding	fadE6	NE	lipid metabolism
Rv0272c	341.027	-0.363168	0.144669	-2.51034	0.0120616	0.0158173	protein_coding	NA	NE	conserved hypotheticals
Rv0273c	300.767	0.118899	0.166099	0.715828	0.474098	0.50991	protein_coding	NA	NE	regulatory proteins
Rv0274	284.177	-0.736043	0.201933	-3.64498	0.000267416	0.000406046	protein_coding	NA	NE	conserved hypotheticals
Rv0275c	649.656	2.02305	0.129191	15.6593	2.87002e-55	2.22537e-54	protein_coding	NA	NE	regulatory proteins
Rv0276	3145.39	-0.627867	0.151451	-4.14569	3.38795e-05	5.46801e-05	protein_coding	NA	NE	conserved hypotheticals
Rv0277c	397.083	2.11191	0.174134	12.128	7.50163e-34	3.63366e-33	protein_coding	vapC25	NE	virulence, detoxification, adaptation
Rv0277A	1099.61	0.623076	0.180644	3.44919	0.000562265	0.000833193	pseudogene	vapB25	NA	virulence, detoxification, adaptation
Rv0278c	55.0639	1.49008	0.284119	5.24456	1.56655e-07	2.9316e-07	protein_coding	NA	NE	PE/PPE
Rv0279c	143.85	1.41053	0.20601	6.84691	7.5462e-12	1.76254e-11	protein_coding	PE_PGRS4	NE	PE/PPE
Rv0280	2285.08	1.97803	0.189637	10.4306	1.7971e-25	6.94705e-25	protein_coding	PPE3	NE	PE/PPE
Rv0281	1717.02	0.702925	0.121464	5.7871	7.16129e-09	1.43119e-08	protein_coding	NA	NE	lipid metabolism
Rv0282	13336.5	1.49031	0.142169	10.4827	1.03757e-25	4.05402e-25	protein_coding	eccA3	ES	cell wall and cell processes
Rv0283	5774.8	2.04546	0.1249	16.3768	2.80103e-60	2.35935e-59	protein_coding	eccB3	ES	cell wall and cell processes
Rv0284	12062.5	1.48129	0.0601944	24.6085	1.02433e-133	2.00898e-132	protein_coding	eccC3	ES	cell wall and cell processes
Rv0285	341.52	1.33035	0.22938	5.79978	6.64022e-09	1.33104e-08	protein_coding	PE5	ES	PE/PPE
Rv0286	4980.29	0.995218	0.115701	8.60165	7.85771e-18	2.36204e-17	protein_coding	PPE4	ES	PE/PPE
Rv0287	4583.21	0.157069	0.133719	1.17462	0.240148	0.271191	protein_coding	esxG	GD	cell wall and cell processes
Rv0288	4399.06	1.30562	0.115592	11.2951	1.38747e-29	6.04714e-29	protein_coding	esxH	GD	cell wall and cell processes
Rv0289	4987.86	1.00221	0.121201	8.26904	1.3504e-16	3.87308e-16	protein_coding	espG3	ES	cell wall and cell processes
Rv0290	4209	1.20735	0.144724	8.34244	7.27712e-17	2.1129e-16	protein_coding	eccD3	ES	cell wall and cell processes
Rv0291	3954.46	1.41002	0.13275	10.6216	2.36419e-26	9.39337e-26	protein_coding	mycP3	ES	intermediary metabolism and respiration
Rv0292	1374.75	1.12733	0.173436	6.49998	8.03314e-11	1.78064e-10	protein_coding	eccE3	ES	cell wall and cell processes
Rv0293c	1250.88	1.70646	0.104098	16.3929	2.14925e-60	1.81416e-59	protein_coding	NA	NE	conserved hypotheticals
Rv0294	77.0639	1.12843	0.284729	3.96318	7.39576e-05	0.000116784	protein_coding	tam	NE	intermediary metabolism and respiration
Rv0295c	497.884	-1.63572	0.160229	-10.2087	1.81349e-24	6.80016e-24	protein_coding	NA	NE	conserved hypotheticals
Rv0296c	474.174	-2.09585	0.161428	-12.9832	1.52434e-38	8.23063e-38	protein_coding	NA	NE	intermediary metabolism and respiration
Rv0297	519.561	0.603505	0.152279	3.96316	7.39644e-05	0.000116784	protein_coding	PE_PGRS5	NE	PE/PPE
Rv0298	694.08	0.452663	0.108324	4.17878	2.93078e-05	4.75123e-05	protein_coding	NA	NE	conserved hypotheticals
Rv0299	720.971	0.349782	0.12185	2.8706	0.00409692	0.00561472	protein_coding	NA	NE	conserved hypotheticals
Rv0300	827.832	1.1257	0.105193	10.7013	1.00376e-26	4.04434e-26	protein_coding	vapB2	NE	virulence, detoxification, adaptation
Rv0301	705.805	1.13108	0.114052	9.91721	3.504e-23	1.24951e-22	protein_coding	vapC2	NE	virulence, detoxification, adaptation
Rv0302	426.137	0.912157	0.152624	5.97648	2.28006e-09	4.69508e-09	protein_coding	NA	NE	regulatory proteins
Rv0303	230.559	0.365167	0.160153	2.28011	0.0226011	0.0288167	protein_coding	NA	NE	intermediary metabolism and respiration
Rv0304c	381.094	0.145509	0.165625	0.878543	0.379649	0.415134	protein_coding	PPE5	NE	PE/PPE
Rv0305c	385.271	0.258834	0.18425	1.4048	0.160081	0.184951	protein_coding	PPE6	NE	PE/PPE
Rv0306	63.2996	0.611984	0.270774	2.26013	0.0238134	0.0302949	protein_coding	NA	NE	intermediary metabolism and respiration
Rv0307c	170.017	0.227616	0.17308	1.31509	0.188479	0.215336	protein_coding	NA	NE	conserved hypotheticals
Rv0308	718.061	-2.3612	0.137496	-17.1728	4.24221e-66	3.93807e-65	protein_coding	NA	NE	cell wall and cell processes
Rv0309	1485.12	-0.577595	0.127845	-4.51791	6.24521e-06	1.06328e-05	protein_coding	NA	NE	cell wall and cell processes
Rv0310c	71.8432	-0.837763	0.307525	-2.72421	0.00644552	0.00868301	protein_coding	NA	NE	conserved hypotheticals
Rv0311	209.499	0.580695	0.158925	3.6539	0.000258292	0.000392489	protein_coding	NA	NE	conserved hypotheticals
Rv0312	1638.83	1.58107	0.127106	12.439	1.60576e-35	8.11192e-35	protein_coding	NA	NE	conserved hypotheticals
Rv0313	1968.7	2.35486	0.134493	17.5092	1.21885e-68	1.18653e-67	protein_coding	NA	GA	conserved hypotheticals
Rv0314c	655.696	-1.77118	0.157129	-11.2721	1.80154e-29	7.80081e-29	protein_coding	NA	GA	cell wall and cell processes
Rv0315	1695.82	-2.67561	0.134856	-19.8404	1.33267e-87	1.69271e-86	protein_coding	NA	GA	intermediary metabolism and respiration
Rv0316	225.676	-1.13891	0.186864	-6.09485	1.0954e-09	2.2946e-09	protein_coding	NA	NE	intermediary metabolism and respiration
Rv0317c	420.544	-1.35497	0.186313	-7.27254	3.52782e-13	8.70746e-13	protein_coding	glpQ2	NE	intermediary metabolism and respiration
Rvnt04	20.8057	-1.30447	0.627496	-2.07884	0.0376317	0.0468902	tRNA	glyU	NA	NA
Rv0318c	98.8405	0.0910953	0.260804	0.349286	0.726875	0.752063	protein_coding	NA	NE	cell wall and cell processes
Rv0319	108.885	0.0855408	0.239361	0.357371	0.720814	0.746564	protein_coding	pcp	NE	intermediary metabolism and respiration
Rv0320	187.604	-0.892213	0.302132	-2.95306	0.00314644	0.00438179	protein_coding	NA	NE	cell wall and cell processes
Rv0321	218.349	-1.69741	0.241433	-7.03056	2.0571e-12	4.93138e-12	protein_coding	dcd	NE	intermediary metabolism and respiration
Rv0322	137.456	0.111895	0.205702	0.543966	0.586465	0.620917	protein_coding	udgA	NE	intermediary metabolism and respiration
Rv0323c	125.592	1.85567	0.240082	7.72929	1.08146e-14	2.8636e-14	protein_coding	NA	NE	conserved hypotheticals
Rv0324	199.859	4.71749	0.207225	22.7651	1.01689e-114	1.65389e-113	protein_coding	NA	NE	regulatory proteins
Rv0325	57.8351	3.72381	0.303465	12.271	1.2971e-34	6.38341e-34	protein_coding	NA	NE	unknown
Rv0326	122.505	4.9413	0.268596	18.3968	1.39446e-75	1.53698e-74	protein_coding	NA	NE	unknown
Rv0327c	378.563	4.19664	0.156706	26.7804	5.4708e-158	1.34286e-156	protein_coding	cyp135A1	NE	intermediary metabolism and respiration
Rv0328	409.662	2.54369	0.115727	21.9801	4.46899e-107	6.72196e-106	protein_coding	NA	NE	regulatory proteins
Rv0329c	34.1629	-0.307386	0.406244	-0.756654	0.449257	0.484887	protein_coding	NA	NE	conserved hypotheticals
Rv0330c	56.0074	0.347321	0.309513	1.12215	0.261797	0.293651	protein_coding	NA	NE	conserved hypotheticals
Rv0331	608.711	2.91983	0.124659	23.4225	2.51857e-121	4.45876e-120	protein_coding	NA	NE	intermediary metabolism and respiration
Rv0332	572.381	2.14774	0.159201	13.4907	1.77351e-41	1.01659e-40	protein_coding	NA	NE	conserved hypotheticals
Rv0333	338.781	-0.0528503	0.158375	-0.333703	0.738604	0.76262	protein_coding	NA	NE	conserved hypotheticals
Rv0334	464.059	-0.2918	0.162438	-1.79637	0.0724353	0.0874513	protein_coding	rmlA	ES	intermediary metabolism and respiration
Rv0335c	9.70189	1.50579	0.661532	2.27621	0.0228332	0.0290849	protein_coding	PE6	Uncertain	PE/PPE
Rv0336	86.0135	1.95277	0.231022	8.45273	2.84579e-17	8.40917e-17	protein_coding	NA	GA	insertion seqs and phages
Rv0337c	1213.26	-0.967488	0.10936	-8.84679	9.00719e-19	2.81106e-18	protein_coding	aspC	ES	intermediary metabolism and respiration
Rv0338c	3396.69	-2.94849	0.109363	-26.9605	4.29494e-160	1.08076e-158	protein_coding	NA	ES	intermediary metabolism and respiration
Rv0339c	333.848	-0.266905	0.13597	-1.96297	0.0496493	0.061047	protein_coding	NA	NE	regulatory proteins
Rv0340	291.889	1.46026	0.147796	9.88027	5.06946e-23	1.79973e-22	protein_coding	NA	NE	conserved hypotheticals
Rv0341	1700.1	1.27373	0.138489	9.19733	3.66949e-20	1.18976e-19	protein_coding	iniB	NE	cell wall and cell processes
Rv0342	1147.86	1.20064	0.097726	12.2858	1.07955e-34	5.3193e-34	protein_coding	iniA	NE	cell wall and cell processes
Rv0343	544.673	1.62605	0.137999	11.7831	4.77255e-32	2.19735e-31	protein_coding	iniC	NE	cell wall and cell processes
Rv0344c	80.457	-1.66165	0.381421	-4.35647	1.32179e-05	2.19621e-05	protein_coding	lpqJ	NE	cell wall and cell processes
Rv0345	123.886	0.930933	0.199598	4.66405	3.10047e-06	5.41229e-06	protein_coding	NA	NE	conserved hypotheticals
Rv0346c	2257.18	-0.880902	0.100735	-8.74477	2.23465e-18	6.86172e-18	protein_coding	ansP2	NE	cell wall and cell processes
Rv0347	599.077	2.60754	0.153039	17.0384	4.26086e-65	3.89217e-64	protein_coding	NA	GD	cell wall and cell processes
Rv0348	364.342	2.46736	0.157575	15.6583	2.91515e-55	2.256e-54	protein_coding	NA	NE	regulatory proteins
Rv0349	361.33	2.40989	0.14095	17.0975	1.54842e-65	1.42747e-64	protein_coding	NA	NE	conserved hypotheticals
Rv0350	74636.3	3.88116	0.175127	22.162	7.99566e-109	1.21637e-107	protein_coding	dnaK	ES	virulence, detoxification, adaptation
Rv0351	20578.9	4.10314	0.217588	18.8574	2.55701e-79	2.9483e-78	protein_coding	grpE	ES	virulence, detoxification, adaptation
Rv0352	21914.7	4.27933	0.0991681	43.1523	0	0	protein_coding	dnaJ1	NE	virulence, detoxification, adaptation
Rv0353	2757.14	3.5176	0.137507	25.5812	2.46929e-144	5.34034e-143	protein_coding	hspR	NE	virulence, detoxification, adaptation
Rv0354c	93.3039	1.47173	0.25068	5.87096	4.3328e-09	8.78639e-09	protein_coding	PPE7	GA	PE/PPE
Rv0355c	2292.68	1.48913	0.110639	13.4593	2.7138e-41	1.54892e-40	protein_coding	PPE8	GA	PE/PPE
Rv0356c	147.553	-1.00148	0.219988	-4.55246	5.30222e-06	9.08142e-06	protein_coding	NA	NE	conserved hypotheticals
Rv0357c	410.793	-1.96101	0.164132	-11.9478	6.66582e-33	3.14133e-32	protein_coding	purA	ES	intermediary metabolism and respiration
Rv0358	59.6364	0.204355	0.270397	0.75576	0.449793	0.485225	protein_coding	NA	GD	conserved hypotheticals
Rv0359	95.2428	-1.47624	0.318463	-4.63553	3.56019e-06	6.18781e-06	protein_coding	NA	NE	cell wall and cell processes
Rv0360c	100.016	-0.219326	0.283161	-0.774563	0.438598	0.474279	protein_coding	NA	NE	conserved hypotheticals
Rv0361	784.812	-1.47732	0.155699	-9.48832	2.34778e-21	7.90697e-21	protein_coding	NA	NE	cell wall and cell processes
Rv0362	157.791	-0.199148	0.180096	-1.10579	0.268818	0.301272	protein_coding	mgtE	NE	cell wall and cell processes
Rv0363c	1846.97	-1.27417	0.0926366	-13.7545	4.78305e-43	2.83932e-42	protein_coding	fba	ES	intermediary metabolism and respiration
Rv0364	700.925	-1.14847	0.16802	-6.83532	8.18212e-12	1.9044e-11	protein_coding	NA	ES	cell wall and cell processes
Rv0365c	276.163	1.06463	0.137285	7.75484	8.84553e-15	2.35156e-14	protein_coding	NA	NE	conserved hypotheticals
Rv0366c	74.4129	1.55785	0.320148	4.86602	1.13867e-06	2.03566e-06	protein_coding	NA	NE	conserved hypotheticals
Rv0367c	91.5273	1.5144	0.251643	6.01807	1.76509e-09	3.66294e-09	protein_coding	NA	NE	conserved hypotheticals
Rv0368c	45.8982	3.04144	0.352491	8.62841	6.22108e-18	1.87712e-17	protein_coding	NA	NE	conserved hypotheticals
Rv0369c	44.7167	1.36022	0.329083	4.13338	3.57468e-05	5.75545e-05	protein_coding	NA	NE	intermediary metabolism and respiration
Rv0370c	56.8073	2.71521	0.275468	9.85669	6.41255e-23	2.26649e-22	protein_coding	NA	NE	intermediary metabolism and respiration
Rv0371c	17.447	3.83823	0.601404	6.38211	1.74662e-10	3.8208e-10	protein_coding	NA	NE	conserved hypotheticals
Rv0372c	34.1466	4.08828	0.423112	9.6624	4.35553e-22	1.50358e-21	protein_coding	NA	NE	conserved hypotheticals
Rv0373c	340.617	2.9999	0.148945	20.141	3.22933e-90	4.19499e-89	protein_coding	NA	NE	intermediary metabolism and respiration
Rv0374c	52.3993	3.73847	0.308497	12.1184	8.44357e-34	4.07512e-33	protein_coding	NA	NE	intermediary metabolism and respiration
Rv0375c	87.193	3.51009	0.250379	14.0191	1.19047e-44	7.36178e-44	protein_coding	NA	NE	intermediary metabolism and respiration
Rv0376c	215.014	2.67232	0.168248	15.8832	8.2784e-57	6.65098e-56	protein_coding	NA	NE	conserved hypotheticals
Rv0377	106.983	-0.152505	0.242471	-0.628964	0.529373	0.56473	protein_coding	NA	NE	regulatory proteins
Rv0378	8.44546	3.87494	0.926175	4.18381	2.86664e-05	4.65103e-05	protein_coding	NA	Uncertain	conserved hypotheticals
Rv0379	139.087	-3.32884	0.48695	-6.8361	8.13789e-12	1.89521e-11	protein_coding	secE2	NE	cell wall and cell processes
Rv0380c	225.393	4.45737	0.190424	23.4076	3.57372e-121	6.29887e-120	protein_coding	NA	NE	intermediary metabolism and respiration
Rv0381c	789.329	4.9565	0.153968	32.1917	2.30267e-227	8.77428e-226	protein_coding	NA	NE	conserved hypotheticals
Rv0382c	2266.38	4.64154	0.10574	43.8958	0	0	protein_coding	pyrE	ES	intermediary metabolism and respiration
Rv0383c	12834.7	4.57961	0.0980288	46.7169	0	0	protein_coding	NA	GD	cell wall and cell processes
Rv0384c	44161.9	7.03242	0.125759	55.9197	0	0	protein_coding	clpB	GD	virulence, detoxification, adaptation
Rv0385	160.553	1.7048	0.193251	8.82166	1.12779e-18	3.50332e-18	protein_coding	NA	GA	intermediary metabolism and respiration
Rv0386	505.499	0.635167	0.110705	5.73746	9.61091e-09	1.90268e-08	protein_coding	NA	NE	regulatory proteins
Rv0387c	149.269	1.36012	0.167148	8.13722	4.04464e-16	1.13562e-15	pseudogene	NA	NE	conserved hypotheticals
Rv0389	307.778	1.4464	0.17034	8.49121	2.04494e-17	6.07408e-17	protein_coding	purT	NE	intermediary metabolism and respiration
Rv0390	367.3	-0.842284	0.148534	-5.67064	1.42262e-08	2.78196e-08	protein_coding	NA	NE	conserved hypotheticals
Rv0391	651.516	-1.16753	0.141247	-8.26591	1.38634e-16	3.97332e-16	protein_coding	metZ	NE	intermediary metabolism and respiration
Rv0392c	550.119	-0.418703	0.123068	-3.40221	0.000668436	0.00098505	protein_coding	ndhA	NE	intermediary metabolism and respiration
Rv0393	45.5225	4.01375	0.355912	11.2774	1.69736e-29	7.37365e-29	protein_coding	NA	NE	insertion seqs and phages
Rv0394c	224.243	-1.47809	0.211581	-6.9859	2.83026e-12	6.74039e-12	protein_coding	NA	NE	cell wall and cell processes
Rv0395	13.0057	2.73118	0.557512	4.89887	9.63909e-07	1.73486e-06	protein_coding	NA	NE	conserved hypotheticals
Rv0396	10.1152	1.43033	0.637019	2.24536	0.0247452	0.0314104	protein_coding	NA	NE	conserved hypotheticals
Rv0397	8.16673	2.42572	0.649752	3.73331	0.000188981	0.000289477	protein_coding	NA	NE	insertion seqs and phages
Rv0397A	363.379	0.223426	0.129522	1.725	0.0845272	0.10124	protein_coding	NA	NE	NA
Rv0398c	98.7634	0.0279269	0.255546	0.109283	0.912978	0.920571	protein_coding	NA	NE	cell wall and cell processes
Rv0399c	217.514	-0.221866	0.153501	-1.44537	0.148354	0.172198	protein_coding	lpqK	NE	cell wall and cell processes
Rv0400c	467.141	0.547271	0.153137	3.57373	0.000351936	0.000529757	protein_coding	fadE7	NE	lipid metabolism
Rv0401	54.8163	-0.285389	0.329436	-0.866295	0.386328	0.421733	protein_coding	NA	NE	cell wall and cell processes
Rv0402c	479.061	-1.9477	0.161605	-12.0522	1.88867e-33	9.0498e-33	protein_coding	mmpL1	NE	cell wall and cell processes
Rv0403c	73.169	-0.852268	0.350944	-2.4285	0.0151614	0.0196758	protein_coding	mmpS1	NE	cell wall and cell processes
Rv0404	749.179	-2.17082	0.185227	-11.7198	1.00901e-31	4.60849e-31	protein_coding	fadD30	NE	lipid metabolism
Rv0405	1525.14	-1.31364	0.124189	-10.5777	3.78172e-26	1.49365e-25	protein_coding	pks6	ESD	lipid metabolism
Rv0406c	189.41	0.227487	0.217076	1.04796	0.294657	0.328574	protein_coding	NA	NE	conserved hypotheticals
Rv0407	632.843	-1.44192	0.175996	-8.19292	2.54969e-16	7.19416e-16	protein_coding	fgd1	NE	intermediary metabolism and respiration
Rv0408	791.924	-0.404803	0.134122	-3.01817	0.00254308	0.00357264	protein_coding	pta	NE	intermediary metabolism and respiration
Rv0409	778.4	0.492729	0.13596	3.62407	0.000289999	0.000438837	protein_coding	ackA	NE	intermediary metabolism and respiration
Rv0410c	6092.72	4.01608	0.0746283	53.8145	0	0	protein_coding	pknG	NE	regulatory proteins
Rv0411c	3248.11	4.22829	0.0880439	48.0248	0	0	protein_coding	glnH	NE	cell wall and cell processes
Rv0412c	7048.69	4.67869	0.0769867	60.7727	0	0	protein_coding	NA	NE	cell wall and cell processes
Rv0413	234.212	0.476243	0.193304	2.4637	0.013751	0.0179269	protein_coding	mutT3	NE	information pathways
Rv0414c	56.8005	-0.124218	0.302718	-0.410343	0.681554	0.709576	protein_coding	thiE	ES	intermediary metabolism and respiration
Rv0415	551.294	1.87823	0.184242	10.1944	2.10082e-24	7.84818e-24	protein_coding	thiO	ES	intermediary metabolism and respiration
Rv0416	26.3249	1.72834	0.395453	4.37054	1.23941e-05	2.06363e-05	protein_coding	thiS	ES	intermediary metabolism and respiration
Rv0417	175.698	1.35677	0.164721	8.23679	1.76891e-16	5.02656e-16	protein_coding	thiG	ES	intermediary metabolism and respiration
Rv0418	1042.07	-2.34149	0.134812	-17.3685	1.42791e-67	1.36026e-66	protein_coding	lpqL	NE	cell wall and cell processes
Rv0419	1701.89	0.827049	0.0874159	9.46109	3.04758e-21	1.02379e-20	protein_coding	lpqM	NE	cell wall and cell processes
Rv0420c	176.365	-0.323528	0.187239	-1.72789	0.0840087	0.100665	protein_coding	NA	NE	cell wall and cell processes
Rv0421c	241.008	1.20157	0.200576	5.99061	2.09053e-09	4.31812e-09	protein_coding	NA	NE	conserved hypotheticals
Rv0422c	503.057	1.21432	0.127004	9.56123	1.16368e-21	3.96582e-21	protein_coding	thiD	GD	intermediary metabolism and respiration
Rv0423c	4045.47	0.467476	0.0805256	5.80532	6.4244e-09	1.28842e-08	protein_coding	thiC	ES	intermediary metabolism and respiration
Rv0424c	855.289	0.35073	0.159038	2.20532	0.0274317	0.0346665	protein_coding	NA	NE	conserved hypotheticals
Rv0425c	5208.92	1.46602	0.110596	13.2556	4.18534e-40	2.32577e-39	protein_coding	ctpH	NE	cell wall and cell processes
Rv0426c	809.074	0.760524	0.312775	2.43154	0.0150348	0.0195305	protein_coding	NA	NE	cell wall and cell processes
Rv0427c	564.81	1.12595	0.130756	8.61104	7.24014e-18	2.18295e-17	protein_coding	xthA	NE	information pathways
Rv0428c	114.194	-2.21228	0.314625	-7.03148	2.04348e-12	4.90166e-12	protein_coding	NA	NE	intermediary metabolism and respiration
Rv0429c	298.791	-3.29137	0.264214	-12.4572	1.27765e-35	6.46257e-35	protein_coding	def	ES	information pathways
Rv0430	768.17	-3.35837	0.272328	-12.3321	6.08753e-35	3.03274e-34	protein_coding	NA	ES	conserved hypotheticals
Rv0431	501.505	-1.87483	0.193245	-9.70186	2.96044e-22	1.02641e-21	protein_coding	NA	NE	cell wall and cell processes
Rv0432	545.252	-2.6017	0.17465	-14.8967	3.46478e-50	2.4193e-49	protein_coding	sodC	NE	virulence, detoxification, adaptation
Rv0433	1055.31	-2.28911	0.13001	-17.6072	2.16979e-69	2.14885e-68	protein_coding	NA	NE	conserved hypotheticals
Rv0434	451.611	-0.654441	0.159105	-4.11327	3.901e-05	6.2607e-05	protein_coding	NA	NE	conserved hypotheticals
Rv0435c	808.155	-0.453524	0.128127	-3.53965	0.000400665	0.000600172	protein_coding	NA	NE	cell wall and cell processes
Rv0436c	450.797	-1.09156	0.140701	-7.75801	8.62714e-15	2.29503e-14	protein_coding	pssA	NE	lipid metabolism
Rv0437c	187.613	-0.668279	0.221393	-3.01852	0.00254016	0.00356978	protein_coding	psd	NE	lipid metabolism
Rv0438c	248.672	-0.102189	0.199967	-0.511027	0.609332	0.643086	protein_coding	moeA2	NE	intermediary metabolism and respiration
Rv0439c	254.832	-2.53403	0.213423	-11.8733	1.62981e-32	7.58242e-32	protein_coding	NA	NE	intermediary metabolism and respiration
Rv0440	58761.5	0.54305	0.149265	3.63817	0.000274582	0.000416453	protein_coding	groEL2	ES	virulence, detoxification, adaptation
Rv0441c	163.615	1.10885	0.194837	5.69117	1.26169e-08	2.47817e-08	protein_coding	NA	NE	conserved hypotheticals
Rv0442c	327.53	1.49523	0.141934	10.5347	5.97607e-26	2.34185e-25	protein_coding	PPE10	NE	PE/PPE
Rv0443	454.943	-0.91538	0.214434	-4.26881	1.9652e-05	3.2357e-05	protein_coding	NA	NE	conserved hypotheticals
Rv0444c	514.34	-2.05416	0.196764	-10.4397	1.63262e-25	6.32343e-25	protein_coding	rskA	NE	information pathways
Rv0445c	448.257	-1.98614	0.186831	-10.6307	2.1454e-26	8.54955e-26	protein_coding	sigK	NE	information pathways
Rv0446c	274.081	-1.10037	0.199569	-5.51371	3.51342e-08	6.7356e-08	protein_coding	NA	NE	cell wall and cell processes
Rv0447c	238.212	-0.70409	0.184303	-3.82029	0.000133296	0.000206472	protein_coding	ufaA1	NE	lipid metabolism
Rv0448c	14.1082	1.73468	0.524164	3.30942	0.000934907	0.00136368	protein_coding	NA	NE	conserved hypotheticals
Rv0449c	153.448	1.96888	0.232302	8.47552	2.34035e-17	6.94124e-17	protein_coding	NA	NE	conserved hypotheticals
Rv0450c	2480.39	0.690511	0.0963683	7.16533	7.76017e-13	1.90131e-12	protein_coding	mmpL4	NE	cell wall and cell processes
Rv0451c	370.014	0.428902	0.216097	1.98477	0.0471705	0.0581421	protein_coding	mmpS4	NE	cell wall and cell processes
Rv0452	127.251	-1.05946	0.214614	-4.93659	7.95004e-07	1.43668e-06	protein_coding	NA	NE	regulatory proteins
Rv0453	86.4367	0.176338	0.250383	0.704273	0.481263	0.517061	protein_coding	PPE11	NE	PE/PPE
Rv0455c	1650.29	-1.70507	0.111962	-15.229	2.27116e-52	1.64618e-51	protein_coding	NA	NE	conserved hypotheticals
Rv0456c	79.4267	-0.195478	0.262746	-0.743981	0.456888	0.49246	protein_coding	echA2	NE	lipid metabolism
Rv0456A	13.0579	1.48536	0.533595	2.78368	0.00537465	0.00728454	protein_coding	mazF1	NE	virulence, detoxification, adaptation
Rv0456B	10.6426	0.247318	0.697681	0.354485	0.722975	0.748609	protein_coding	mazE1	NE	virulence, detoxification, adaptation
Rv0457c	274.758	-1.80037	0.158044	-11.3916	4.60636e-30	2.04098e-29	protein_coding	NA	NE	intermediary metabolism and respiration
Rv0458	562.753	0.602386	0.14745	4.08536	4.40081e-05	7.04306e-05	protein_coding	NA	NE	intermediary metabolism and respiration
Rv0459	164.105	1.56969	0.222604	7.0515	1.77001e-12	4.26102e-12	protein_coding	NA	NE	conserved hypotheticals
Rv0460	368.902	-1.95862	0.264506	-7.40482	1.31333e-13	3.30479e-13	protein_coding	NA	NE	conserved hypotheticals
Rv0461	321.216	-2.75243	0.270437	-10.1777	2.4928e-24	9.29513e-24	protein_coding	NA	GA	cell wall and cell processes
Rv0462	2534.38	-2.88243	0.130253	-22.1295	1.64498e-108	2.4836e-107	protein_coding	lpdC	GD	intermediary metabolism and respiration
Rv0463	72.8126	-1.68423	0.354069	-4.75679	1.96699e-06	3.46845e-06	protein_coding	NA	NE	cell wall and cell processes
Rv0464c	1273.2	1.08585	0.10222	10.6227	2.33751e-26	9.29659e-26	protein_coding	NA	NE	conserved hypotheticals
Rv0465c	2157.08	2.68185	0.11244	23.8514	9.78911e-126	1.84746e-124	protein_coding	NA	NE	regulatory proteins
Rv0466	1121.29	-3.18658	0.134533	-23.6862	5.00186e-124	9.18002e-123	protein_coding	NA	NE	conserved hypotheticals
Rv0467	4326.67	1.19713	0.0846199	14.1472	1.94342e-45	1.22066e-44	protein_coding	icl1	GD	intermediary metabolism and respiration
Rv0468	1167.8	0.271581	0.105775	2.56752	0.0102428	0.0135252	protein_coding	fadB2	NE	lipid metabolism
Rv0469	2212.27	-0.728812	0.130655	-5.57812	2.43131e-08	4.71531e-08	protein_coding	umaA	NE	lipid metabolism
Rv0470c	2006.47	-1.16288	0.113211	-10.2717	9.44765e-25	3.56268e-24	protein_coding	pcaA	NE	lipid metabolism
Rv0470A	41.2852	1.08538	0.37181	2.91916	0.00350971	0.00485222	protein_coding	NA	GA	conserved hypotheticals
Rv0471c	86.4437	0.390521	0.253629	1.53973	0.123625	0.145009	protein_coding	NA	GA	conserved hypotheticals
Rv0472c	677.648	-0.0187895	0.142911	-0.131477	0.895398	0.904211	protein_coding	NA	GA	regulatory proteins
Rv0473	828.834	0.874749	0.106493	8.21411	2.13745e-16	6.04376e-16	protein_coding	NA	GA	cell wall and cell processes
Rv0474	551.957	1.099	0.146103	7.5221	5.39035e-14	1.38515e-13	protein_coding	NA	GA	regulatory proteins
Rv0475	4521.08	2.61425	0.0973175	26.8631	5.92331e-159	1.46291e-157	protein_coding	hbhA	GA	cell wall and cell processes
Rv0476	961.999	1.43852	0.174918	8.22394	1.96926e-16	5.57609e-16	protein_coding	NA	GA	cell wall and cell processes
Rv0477	636.386	2.00257	0.164286	12.1895	3.53401e-34	1.72224e-33	protein_coding	NA	GA	cell wall and cell processes
Rv0478	311.968	1.7999	0.169678	10.6077	2.74308e-26	1.08772e-25	protein_coding	deoC	GA	intermediary metabolism and respiration
Rv0479c	1748.76	-2.17776	0.134922	-16.1409	1.31524e-58	1.08055e-57	protein_coding	NA	ES	cell wall and cell processes
Rv0480c	265.01	-1.2517	0.187887	-6.66198	2.70164e-11	6.14862e-11	protein_coding	NA	NE	intermediary metabolism and respiration
Rv0481c	327.022	0.578963	0.198887	2.91102	0.00360252	0.00497194	protein_coding	NA	NE	conserved hypotheticals
Rv0482	154.483	-0.563951	0.213009	-2.64754	0.00810797	0.0108169	protein_coding	murB	ES	cell wall and cell processes
Rv0483	3892.51	-0.536422	0.111486	-4.81157	1.4975e-06	2.65817e-06	protein_coding	lprQ	GA	cell wall and cell processes
Rv0484c	266.44	0.194511	0.241317	0.806039	0.42022	0.455637	protein_coding	NA	GA	intermediary metabolism and respiration
Rv0485	2036.96	0.0500328	0.113486	0.44087	0.659307	0.688743	protein_coding	NA	NE	regulatory proteins
Rv0486	1364.55	1.47048	0.159253	9.2336	2.6168e-20	8.52591e-20	protein_coding	mshA	NE	intermediary metabolism and respiration
Rv0487	562.811	-0.037253	0.132014	-0.282189	0.777799	0.799787	protein_coding	NA	NE	conserved hypotheticals
Rv0488	69.0047	1.21533	0.272379	4.46191	8.12336e-06	1.36849e-05	protein_coding	NA	NE	cell wall and cell processes
Rv0489	387.968	-0.93603	0.161839	-5.78371	7.30707e-09	1.45886e-08	protein_coding	gpm1	NE	intermediary metabolism and respiration
Rv0490	2151.8	0.0463832	0.123043	0.376967	0.706198	0.732564	protein_coding	senX3	NE	regulatory proteins
Rv0491	1033.19	0.00123192	0.132597	0.00929067	0.992587	0.993829	protein_coding	regX3	NE	regulatory proteins
Rv0492c	198.414	0.487364	0.179002	2.72267	0.0064756	0.00872059	protein_coding	NA	NE	intermediary metabolism and respiration
Rv0492A	36.3399	-0.363908	0.388352	-0.937059	0.348728	0.38437	protein_coding	NA	NE	conserved hypotheticals
Rv0493c	191.628	0.665897	0.196298	3.39227	0.000693157	0.00102073	protein_coding	NA	NE	conserved hypotheticals
Rv0494	48.9201	2.53975	0.290462	8.74384	2.25318e-18	6.91334e-18	protein_coding	NA	NE	regulatory proteins
Rv0495c	699.394	-1.04583	0.149372	-7.0015	2.53228e-12	6.04875e-12	protein_coding	NA	NE	conserved hypotheticals
Rv0496	800.697	-1.41245	0.125815	-11.2265	3.02383e-29	1.29533e-28	protein_coding	NA	NE	conserved hypotheticals
Rv0497	696.483	-1.20365	0.168125	-7.15929	8.10976e-13	1.98575e-12	protein_coding	NA	NE	cell wall and cell processes
Rv0498	281.4	-0.168332	0.164797	-1.02145	0.307041	0.341717	protein_coding	NA	NE	conserved hypotheticals
Rv0499	250.967	0.634762	0.215685	2.94301	0.00325042	0.00451874	protein_coding	NA	NE	conserved hypotheticals
Rv0500	386.412	-1.79418	0.216582	-8.28406	1.19046e-16	3.4217e-16	protein_coding	proC	ES	intermediary metabolism and respiration
Rv0500A	1452.47	0.120849	0.116332	1.03882	0.298887	0.333012	protein_coding	NA	NE	conserved hypotheticals
Rv0501	2348.51	-1.20154	0.0927228	-12.9584	2.10597e-38	1.13252e-37	protein_coding	galE2	NE	intermediary metabolism and respiration
Rv0502	2280.22	-0.833178	0.117848	-7.06994	1.54998e-12	3.74485e-12	protein_coding	NA	NE	conserved hypotheticals
Rv0503c	1907.7	-2.75663	0.169942	-16.221	3.58594e-59	2.95822e-58	protein_coding	cmaA2	GA	lipid metabolism
Rv0504c	301.851	-1.98253	0.183268	-10.8176	2.84004e-27	1.15243e-26	protein_coding	NA	NE	conserved hypotheticals
Rv0505c	836.972	-0.812461	0.135246	-6.00729	1.88651e-09	3.90881e-09	protein_coding	serB1	NE	intermediary metabolism and respiration
Rv0506	462.495	-0.291559	0.148008	-1.96988	0.0488519	0.060122	protein_coding	mmpS2	NE	cell wall and cell processes
Rv0507	1280	0.828182	0.104528	7.92309	2.31674e-15	6.2928e-15	protein_coding	mmpL2	NE	cell wall and cell processes
Rv0508	116.857	0.722708	0.235351	3.07077	0.00213508	0.00302068	protein_coding	NA	NE	conserved hypotheticals
Rv0509	2888.46	-0.424658	0.0918319	-4.62429	3.75883e-06	6.5189e-06	protein_coding	hemA	ES	intermediary metabolism and respiration
Rv0510	1678.48	-0.464361	0.155211	-2.9918	0.00277334	0.00388384	protein_coding	hemC	ES	intermediary metabolism and respiration
Rv0511	2164.23	-1.18627	0.11118	-10.6699	1.4079e-26	5.66132e-26	protein_coding	hemD	GD	intermediary metabolism and respiration
Rv0512	1338.91	-0.754482	0.125973	-5.98923	2.1084e-09	4.35279e-09	protein_coding	hemB	ES	intermediary metabolism and respiration
Rv0513	647.593	-1.01357	0.172506	-5.87558	4.21371e-09	8.54923e-09	protein_coding	NA	NE	cell wall and cell processes
Rv0514	118.237	-0.546043	0.267348	-2.04244	0.0411077	0.0509674	protein_coding	NA	NE	cell wall and cell processes
Rv0515	292.468	2.82557	0.13898	20.3308	6.87265e-92	9.10513e-91	protein_coding	NA	NE	insertion seqs and phages
Rv0516c	760.349	-3.2602	0.182837	-17.8312	4.04597e-71	4.09821e-70	protein_coding	NA	GA	information pathways
Rv0517	472.742	0.800723	0.138979	5.76147	8.33843e-09	1.65733e-08	protein_coding	NA	GA	intermediary metabolism and respiration
Rv0518	280.585	-1.18168	0.19995	-5.90991	3.42294e-09	6.97311e-09	protein_coding	NA	GA	cell wall and cell processes
Rv0519c	429.533	-2.9028	0.226227	-12.8314	1.09402e-37	5.81296e-37	protein_coding	NA	GA	cell wall and cell processes
Rv0522	422.268	1.11524	0.169845	6.5662	5.1617e-11	1.15503e-10	protein_coding	gabP	NE	cell wall and cell processes
Rv0523c	135.329	-0.884674	0.244629	-3.6164	0.000298731	0.000451539	protein_coding	NA	NE	conserved hypotheticals
Rv0524	843.952	-1.62616	0.15885	-10.2371	1.35294e-24	5.08751e-24	protein_coding	hemL	ES	intermediary metabolism and respiration
Rv0525	275.217	-1.76556	0.229851	-7.68134	1.57433e-14	4.13313e-14	protein_coding	NA	ES	conserved hypotheticals
Rv0526	446.101	-1.76312	0.166933	-10.5618	4.48007e-26	1.76425e-25	protein_coding	NA	ES	intermediary metabolism and respiration
Rv0527	358.261	-1.36648	0.233324	-5.85656	4.72549e-09	9.56816e-09	protein_coding	ccdA	ES	intermediary metabolism and respiration
Rv0528	596.221	-1.44222	0.17371	-8.30249	1.01953e-16	2.93885e-16	protein_coding	NA	ES	cell wall and cell processes
Rv0529	519.788	-1.58266	0.148721	-10.6418	1.9043e-26	7.5963e-26	protein_coding	ccsA	ES	intermediary metabolism and respiration
Rv0530	1294.99	0.451355	0.114197	3.95242	7.73649e-05	0.000121865	protein_coding	NA	NE	conserved hypotheticals
Rv0530A	284.69	1.8783	0.200373	9.37401	6.98284e-21	2.31278e-20	protein_coding	NA	NE	conserved hypotheticals
Rv0531	202.086	0.0910811	0.211933	0.429764	0.667367	0.69571	protein_coding	NA	NE	cell wall and cell processes
Rv0532	130.703	0.597849	0.213283	2.80308	0.00506168	0.006872	protein_coding	PE_PGRS6	NE	PE/PPE
Rv0533c	682.5	-0.117152	0.107268	-1.09214	0.27477	0.307598	protein_coding	fabH	NE	lipid metabolism
Rv0534c	184.474	-0.814065	0.237116	-3.43319	0.000596518	0.000881992	protein_coding	menA	ES	intermediary metabolism and respiration
Rv0535	76.7499	-0.174321	0.283214	-0.615512	0.538217	0.573324	protein_coding	NA	NE	intermediary metabolism and respiration
Rv0536	77.419	0.11241	0.267599	0.420071	0.674434	0.702345	protein_coding	galE3	NE	intermediary metabolism and respiration
Rv0537c	949.143	-0.861107	0.150279	-5.73004	1.00407e-08	1.98679e-08	protein_coding	NA	NE	cell wall and cell processes
Rv0538	412.513	-0.382599	0.144666	-2.64469	0.00817647	0.0109047	protein_coding	NA	NE	cell wall and cell processes
Rv0539	113.409	0.763551	0.243023	3.14189	0.00167862	0.00239095	protein_coding	NA	NE	intermediary metabolism and respiration
Rv0540	55.3378	0.333246	0.282516	1.17957	0.238173	0.269037	protein_coding	NA	NE	conserved hypotheticals
Rv0541c	383.383	0.715314	0.166558	4.29467	1.74951e-05	2.88889e-05	protein_coding	NA	NE	cell wall and cell processes
Rv0542c	530.829	0.572691	0.16142	3.54784	0.000388408	0.000582466	protein_coding	menE	ES	intermediary metabolism and respiration
Rv0543c	545.648	-0.375169	0.142565	-2.63156	0.00849945	0.0113128	protein_coding	NA	ES	conserved hypotheticals
Rv0544c	50.6338	-1.1483	0.384204	-2.98878	0.00280093	0.00391974	protein_coding	NA	NE	cell wall and cell processes
Rv0545c	3720.59	-1.74682	0.113718	-15.361	2.987e-53	2.20092e-52	protein_coding	pitA	NE	cell wall and cell processes
Rv0546c	217.506	-2.1211	0.254313	-8.34051	7.39686e-17	2.14611e-16	protein_coding	NA	NE	conserved hypotheticals
Rv0547c	227.022	-1.36483	0.198589	-6.87264	6.30264e-12	1.47467e-11	protein_coding	NA	NE	intermediary metabolism and respiration
Rv0548c	930.037	0.718622	0.0959812	7.48711	7.04081e-14	1.80232e-13	protein_coding	menB	ES	intermediary metabolism and respiration
Rv0549c	536.775	3.56824	0.132643	26.9012	2.12657e-159	5.28471e-158	protein_coding	vapC3	NE	virulence, detoxification, adaptation
Rv0550c	229.51	3.12354	0.161724	19.314	4.09882e-83	5.04597e-82	protein_coding	vapB3	NE	virulence, detoxification, adaptation
Rv0551c	229.513	-0.166839	0.175971	-0.948106	0.343076	0.378661	protein_coding	fadD8	NE	lipid metabolism
Rv0552	297.008	1.02135	0.138379	7.38078	1.57362e-13	3.94163e-13	protein_coding	NA	NE	conserved hypotheticals
Rv0553	56.8995	1.63388	0.279267	5.8506	4.89805e-09	9.90458e-09	protein_coding	menC	ES	intermediary metabolism and respiration
Rv0554	317.224	-2.52766	0.222267	-11.3722	5.75411e-30	2.5327e-29	protein_coding	bpoC	NE	virulence, detoxification, adaptation
Rv0555	974.181	-0.129435	0.095681	-1.35278	0.176126	0.20232	protein_coding	menD	ES	intermediary metabolism and respiration
Rv0556	520.672	-0.561822	0.16146	-3.47964	0.000502096	0.000747075	protein_coding	NA	ES	cell wall and cell processes
Rv0557	459.598	0.934295	0.181344	5.15207	2.57631e-07	4.76993e-07	protein_coding	mgtA	NE	lipid metabolism
Rv0558	611.705	-0.325778	0.155669	-2.09276	0.0363707	0.0454038	protein_coding	menH	ES	intermediary metabolism and respiration
Rv0559c	1179.23	0.20962	0.116383	1.80113	0.0716827	0.086621	protein_coding	NA	NE	cell wall and cell processes
Rv0560c	392.379	2.91542	0.158063	18.4446	5.76051e-76	6.45597e-75	protein_coding	NA	NE	intermediary metabolism and respiration
Rv0561c	192.472	0.431758	0.165856	2.6032	0.00923571	0.0122561	protein_coding	NA	NE	intermediary metabolism and respiration
Rv0562	1406.69	0.225901	0.0850541	2.65597	0.00790799	0.0105607	protein_coding	grcC1	ES	intermediary metabolism and respiration
Rv0563	10925.1	5.74957	0.0764274	75.2293	0	0	protein_coding	htpX	NE	virulence, detoxification, adaptation
Rv0564c	272.06	0.339117	0.150416	2.25454	0.0241625	0.0307195	protein_coding	gpdA1	NE	lipid metabolism
Rv0565c	293.783	-2.25622	0.222206	-10.1537	3.18995e-24	1.18615e-23	protein_coding	NA	NE	intermediary metabolism and respiration
Rv0566c	213.618	-3.03815	0.270375	-11.2368	2.68953e-29	1.15459e-28	protein_coding	NA	NE	conserved hypotheticals
Rvnt05	11.5124	1.49894	0.564788	2.65398	0.00795484	0.0106162	tRNA	tyrT	NA	NA
Rv0567	1034.06	-1.52201	0.149701	-10.167	2.78374e-24	1.03703e-23	protein_coding	NA	NE	intermediary metabolism and respiration
Rv0568	1633.62	0.452478	0.154498	2.9287	0.00340379	0.00471721	protein_coding	cyp135B1	NE	intermediary metabolism and respiration
Rv0569	252.053	-0.775996	0.252064	-3.07857	0.00207995	0.00294371	protein_coding	NA	NE	conserved hypotheticals
Rv0570	253.007	0.70572	0.175804	4.01425	5.9634e-05	9.47561e-05	protein_coding	nrdZ	NE	information pathways
Rv0571c	212.495	0.655148	0.158227	4.14055	3.46471e-05	5.58514e-05	protein_coding	NA	NE	conserved hypotheticals
Rv0572c	130.949	-2.01981	0.260123	-7.76482	8.17615e-15	2.17795e-14	protein_coding	NA	NE	conserved hypotheticals
Rv0573c	42.7638	0.582406	0.322891	1.80372	0.0712749	0.0862325	protein_coding	pncB2	NE	intermediary metabolism and respiration
Rv0574c	151.535	1.05452	0.212732	4.95706	7.15693e-07	1.29511e-06	protein_coding	NA	NE	conserved hypotheticals
Rv0575c	82.4566	-0.56696	0.236722	-2.39504	0.0166183	0.0214761	protein_coding	NA	NE	intermediary metabolism and respiration
Rv0576	1434.39	2.15209	0.107509	20.0177	3.86255e-89	4.98519e-88	protein_coding	NA	NE	regulatory proteins
Rv0577	2552.89	1.78572	0.133935	13.3327	1.49304e-40	8.37822e-40	protein_coding	TB27.3	NE	conserved hypotheticals
Rv0578c	1083.88	0.0520081	0.149107	0.348798	0.727241	0.752247	protein_coding	PE_PGRS7	NE	PE/PPE
Rv0579	275.343	-0.166992	0.161286	-1.03538	0.300491	0.334706	protein_coding	NA	NE	conserved hypotheticals
Rv0580c	486.214	-0.269501	0.168876	-1.59585	0.110523	0.130597	protein_coding	NA	NE	conserved hypotheticals
Rv0581	111.183	0.714611	0.472989	1.51084	0.13083	0.152876	protein_coding	vapB26	NE	virulence, detoxification, adaptation
Rv0582	105.672	0.905974	0.231427	3.91473	9.05049e-05	0.000141893	protein_coding	vapC26	NE	virulence, detoxification, adaptation
Rv0583c	264.562	-2.87713	0.25816	-11.1448	7.59519e-29	3.21911e-28	protein_coding	lpqN	NE	cell wall and cell processes
Rv0584	371.259	1.20429	0.145318	8.28731	1.15834e-16	3.33178e-16	protein_coding	NA	NE	cell wall and cell processes
Rv0585c	244.498	0.0256407	0.155371	0.165029	0.868921	0.881479	protein_coding	NA	NE	cell wall and cell processes
Rv0586	760.099	2.18617	0.126352	17.3022	4.5274e-67	4.2722e-66	protein_coding	mce2R	NE	regulatory proteins
Rv0587	794.064	2.04931	0.0982882	20.85	1.52531e-96	2.06874e-95	protein_coding	yrbE2A	NE	virulence, detoxification, adaptation
Rv0588	586.725	1.57153	0.134189	11.7114	1.11472e-31	5.0855e-31	protein_coding	NA	NE	virulence, detoxification, adaptation
Rv0589	622.417	1.51133	0.121837	12.4046	2.46719e-35	1.23855e-34	protein_coding	mce2A	NE	virulence, detoxification, adaptation
Rv0591	79.5699	2.3116	0.275688	8.38486	5.07848e-17	1.48748e-16	protein_coding	mce2C	NE	virulence, detoxification, adaptation
Rv0592	106.831	2.36256	0.225059	10.4975	8.87036e-26	3.46924e-25	protein_coding	mce2D	NE	virulence, detoxification, adaptation
Rv0593	80.8748	1.94636	0.277604	7.01129	2.36128e-12	5.64704e-12	protein_coding	lprL	NE	cell wall and cell processes
Rv0594	205.858	1.01671	0.175457	5.79462	6.84762e-09	1.37124e-08	protein_coding	mce2F	NE	virulence, detoxification, adaptation
Rv0595c	108.236	1.47457	0.224188	6.5774	4.78755e-11	1.07371e-10	protein_coding	vapC4	NE	virulence, detoxification, adaptation
Rv0596c	57.338	1.35841	0.258118	5.26273	1.41934e-07	2.66235e-07	protein_coding	vapB4	NE	virulence, detoxification, adaptation
Rv0597c	819.006	0.589536	0.184243	3.19978	0.00137531	0.00197865	protein_coding	NA	NE	conserved hypotheticals
Rv0598c	275.586	-0.570241	0.19002	-3.00095	0.00269138	0.00377303	protein_coding	vapC27	NE	virulence, detoxification, adaptation
Rv0599c	109.356	0.32207	0.211585	1.52218	0.127964	0.149834	protein_coding	vapB27	NE	virulence, detoxification, adaptation
Rv0600c	7.15019	-0.156174	0.823331	-0.189685	0.849556	0.864025	protein_coding	NA	NE	regulatory proteins
Rv0601c	9.56287	-0.585559	0.669506	-0.874614	0.381784	0.417355	protein_coding	NA	NE	regulatory proteins
Rv0602c	16.809	0.755843	0.462411	1.63457	0.10214	0.121336	protein_coding	tcrA	NE	regulatory proteins
Rv0603	11.4077	1.76923	0.557504	3.17349	0.00150619	0.0021584	protein_coding	NA	NE	cell wall and cell processes
Rv0604	234.66	0.207907	0.178617	1.16398	0.24443	0.275561	protein_coding	lpqO	NE	cell wall and cell processes
Rv0605	6939.43	5.11249	0.102059	50.0934	0	0	protein_coding	NA	NE	insertion seqs and phages
Rv0607	1989.73	6.10757	0.12168	50.1936	0	0	protein_coding	NA	Uncertain	conserved hypotheticals
Rv0608	990.888	2.06806	0.12273	16.8505	1.04024e-63	9.24885e-63	protein_coding	vapB28	Uncertain	virulence, detoxification, adaptation
Rv0609	484.559	2.71246	0.18423	14.7232	4.57346e-49	3.1226e-48	protein_coding	vapC28	NE	virulence, detoxification, adaptation
Rv0609A	176.783	3.3176	0.201839	16.4368	1.04257e-60	8.83754e-60	protein_coding	NA	Uncertain	conserved hypotheticals
RVnc0005	92.5344	3.66679	0.243912	15.0332	4.44762e-51	3.16635e-50	ncRNA	B55	NA	NA
Rv0610c	511.614	0.280418	0.138978	2.01772	0.0436209	0.0539331	protein_coding	NA	NE	conserved hypotheticals
Rv0611c	559.191	0.603206	0.153201	3.93734	8.23888e-05	0.000129524	protein_coding	NA	NE	conserved hypotheticals
Rv0612	126.357	3.22106	0.213563	15.0825	2.11184e-51	1.51425e-50	protein_coding	NA	NE	conserved hypotheticals
Rv0613c	1151.53	-2.30515	0.165598	-13.9201	4.78081e-44	2.91142e-43	protein_coding	NA	NE	conserved hypotheticals
Rv0614	39.5238	2.08327	0.332227	6.27062	3.59609e-10	7.75632e-10	protein_coding	NA	NE	conserved hypotheticals
Rv0615	242.796	0.168422	0.167047	1.00823	0.313343	0.348342	protein_coding	NA	NE	cell wall and cell processes
Rv0616A	291.599	0.250228	0.186674	1.34046	0.180097	0.206644	protein_coding	vapB29	NE	virulence, detoxification, adaptation
Rv0617	236.284	0.657497	0.144922	4.53691	5.70849e-06	9.74388e-06	protein_coding	vapC29	NE	virulence, detoxification, adaptation
Rv0618	68.1272	0.801774	0.238202	3.36594	0.000762844	0.00112046	pseudogene	galT	NE	intermediary metabolism and respiration
Rv0620	14.3548	6.1192	0.944298	6.48016	9.16281e-11	2.02768e-10	protein_coding	galK	NE	intermediary metabolism and respiration
Rv0621	576.285	3.70244	0.139348	26.5696	1.5237e-155	3.56509e-154	protein_coding	NA	NE	cell wall and cell processes
Rv0622	155.618	2.90524	0.196288	14.8009	1.44535e-49	9.9704e-49	protein_coding	NA	NE	cell wall and cell processes
Rv0623	292.57	4.50854	0.279545	16.1281	1.61839e-58	1.32688e-57	protein_coding	vapB30	NE	virulence, detoxification, adaptation
Rv0624	408.93	3.68733	0.144188	25.573	3.04649e-144	6.55323e-143	protein_coding	vapC30	NE	virulence, detoxification, adaptation
Rv0625c	102.411	-0.523033	0.266985	-1.95904	0.0501085	0.0614605	protein_coding	NA	NE	cell wall and cell processes
Rv0626	256.022	2.25589	0.201363	11.2031	3.93751e-29	1.68312e-28	protein_coding	vapB5	NE	virulence, detoxification, adaptation
Rv0627	291.371	2.91188	0.16872	17.2586	9.64436e-67	9.01567e-66	protein_coding	vapC5	Uncertain	virulence, detoxification, adaptation
Rv0628c	535.564	1.30759	0.153395	8.52434	1.53684e-17	4.5853e-17	protein_coding	NA	NE	conserved hypotheticals
Rv0629c	225.776	0.877397	0.203208	4.31772	1.57648e-05	2.60749e-05	protein_coding	recD	NE	information pathways
Rv0630c	203.853	0.017492	0.187982	0.0930514	0.925863	0.932153	protein_coding	recB	NE	information pathways
Rv0631c	196.546	0.303961	0.184169	1.65045	0.0988515	0.11764	protein_coding	recC	NE	information pathways
Rv0632c	1366.65	-2.47821	0.142402	-17.4029	7.84155e-68	7.48784e-67	protein_coding	echA3	NE	lipid metabolism
Rv0633c	376.734	-1.12018	0.175151	-6.39548	1.60039e-10	3.5105e-10	protein_coding	NA	NE	cell wall and cell processes
Rv0634c	770.208	-0.915565	0.164307	-5.57228	2.51423e-08	4.86903e-08	protein_coding	NA	NE	virulence, detoxification, adaptation
Rv0634A	967.597	-2.55683	0.152118	-16.8083	2.12303e-63	1.86687e-62	protein_coding	NA	NE	conserved hypotheticals
Rvnt06	142.825	-2.67605	0.36058	-7.42151	1.1579e-13	2.91736e-13	tRNA	thrT	NA	NA
Rvnt07	132.747	-3.61913	0.496957	-7.28258	3.27488e-13	8.10316e-13	tRNA	metT	NA	NA
Rv0634B	557.826	-3.29007	0.245437	-13.4049	5.65651e-41	3.21017e-40	protein_coding	rpmG2	GD	information pathways
Rv0635	1342.96	-2.85623	0.207556	-13.7613	4.35903e-43	2.59531e-42	protein_coding	hadA	ES	intermediary metabolism and respiration
Rv0636	1322.38	-3.03803	0.131524	-23.0987	4.77622e-118	8.09731e-117	protein_coding	hadB	ES	intermediary metabolism and respiration
Rv0637	2061.16	-2.89484	0.130012	-22.266	7.89263e-110	1.21456e-108	protein_coding	hadC	NE	intermediary metabolism and respiration
Rvnt08	3222.8	1.19435	0.12982	9.20006	3.57736e-20	1.16083e-19	tRNA	trpT	NA	NA
Rv0638	2815.26	0.851337	0.0802464	10.609	2.70499e-26	1.07368e-25	protein_coding	secE1	ES	cell wall and cell processes
Rv0639	5362.39	0.447926	0.097376	4.59996	4.22571e-06	7.29381e-06	protein_coding	nusG	ES	information pathways
Rv0640	3105.48	-0.0977757	0.159585	-0.612687	0.540084	0.575006	protein_coding	rplK	NE	information pathways
Rv0641	5261.33	0.98108	0.118879	8.25279	1.54739e-16	4.41906e-16	protein_coding	rplA	ES	information pathways
Rv0642c	2270.44	-2.45093	0.13597	-18.0254	1.23048e-72	1.27542e-71	protein_coding	mmaA4	GA	lipid metabolism
Rv0643c	1472.44	-2.50046	0.148718	-16.8135	1.94427e-63	1.71345e-62	protein_coding	mmaA3	GA	lipid metabolism
Rv0644c	950.845	-2.50465	0.179072	-13.9868	1.87538e-44	1.14906e-43	protein_coding	mmaA2	GA	lipid metabolism
Rv0645c	664.633	-0.0563409	0.126242	-0.446294	0.655385	0.68572	protein_coding	mmaA1	GA	lipid metabolism
Rv0646c	300.968	-1.88965	0.204117	-9.25769	2.08901e-20	6.8453e-20	protein_coding	lipG	GA	intermediary metabolism and respiration
Rv0647c	697.391	-2.5011	0.14158	-17.6656	7.71841e-70	7.72034e-69	protein_coding	NA	ES	conserved hypotheticals
Rv0648	121.486	2.34857	0.196398	11.9582	5.88054e-33	2.77453e-32	protein_coding	NA	NE	intermediary metabolism and respiration
Rv0649	2.89943	3.17121	1.21069	2.61935	0.00880971	0.0117141	protein_coding	fabD2	NE	lipid metabolism
Rv0650	16.672	4.16853	0.586583	7.10646	1.19054e-12	2.89391e-12	protein_coding	NA	NE	intermediary metabolism and respiration
Rv0651	851.35	-2.6031	0.177187	-14.6912	7.33573e-49	4.9662e-48	protein_coding	rplJ	ES	information pathways
Rv0652	483.205	-3.42801	0.237046	-14.4614	2.12486e-47	1.40988e-46	protein_coding	rplL	Uncertain	information pathways
Rv0653c	93.9812	2.45633	0.229361	10.7095	9.18901e-27	3.70617e-26	protein_coding	NA	NE	regulatory proteins
Rv0654	477.314	1.3622	0.111891	12.1743	4.25808e-34	2.07006e-33	protein_coding	NA	GA	intermediary metabolism and respiration
Rv0655	4698.51	-0.879712	0.0986932	-8.91361	4.93977e-19	1.55378e-18	protein_coding	mkl	GA	cell wall and cell processes
Rv0656c	93.4043	1.8259	0.219345	8.32432	8.48115e-17	2.45358e-16	protein_coding	vapC6	GA	virulence, detoxification, adaptation
Rv0657c	157.413	-0.0439508	0.344213	-0.127685	0.898398	0.906784	protein_coding	vapB6	GA	virulence, detoxification, adaptation
Rv0658c	229.038	1.27303	0.183473	6.93852	3.96229e-12	9.37499e-12	protein_coding	NA	NE	cell wall and cell processes
Rv0659c	1208.72	1.32907	0.14979	8.87289	7.12711e-19	2.23301e-18	protein_coding	mazF2	NE	virulence, detoxification, adaptation
Rv0660c	467.138	0.608516	0.373104	1.63095	0.1029	0.122203	protein_coding	mazE2	NE	virulence, detoxification, adaptation
Rv0661c	12.1972	-0.301449	0.642839	-0.468934	0.639117	0.670453	protein_coding	vapC7	NE	virulence, detoxification, adaptation
Rv0662c	6.5385	-0.0429459	0.781581	-0.0549474	0.95618	0.960502	protein_coding	vapB7	Uncertain	virulence, detoxification, adaptation
Rv0663	1207.56	-1.0243	0.104724	-9.78095	1.35931e-22	4.7707e-22	protein_coding	atsD	NE	intermediary metabolism and respiration
Rv0664	44.0105	-0.691371	0.346099	-1.99761	0.0457588	0.056524	protein_coding	vapB8	NE	virulence, detoxification, adaptation
Rv0665	30.5035	-0.672466	0.406996	-1.65227	0.0984798	0.117232	protein_coding	vapC8	NE	virulence, detoxification, adaptation
Rv0666	31.0703	0.605233	0.383872	1.57666	0.114875	0.13546	protein_coding	NA	Uncertain	cell wall and cell processes
Rv0667	39370.6	2.05684	0.11681	17.6084	2.12474e-69	2.10945e-68	protein_coding	rpoB	ES	information pathways
Rv0668	28172.9	2.18904	0.124714	17.5525	5.69157e-69	5.59508e-68	protein_coding	rpoC	ES	information pathways
Rv0669c	511.299	-1.86282	0.148	-12.5866	2.50306e-36	1.29222e-35	protein_coding	NA	NE	intermediary metabolism and respiration
Rv0670	990.918	0.963304	0.158595	6.07399	1.24771e-09	2.60547e-09	protein_coding	end	NE	information pathways
Rv0671	586.253	2.08667	0.104274	20.0114	4.37973e-89	5.61645e-88	protein_coding	lpqP	NE	cell wall and cell processes
Rv0672	1202.12	1.15912	0.102418	11.3175	1.07459e-29	4.69883e-29	protein_coding	fadE8	NE	lipid metabolism
Rv0673	401.9	1.78147	0.133783	13.3161	1.86542e-40	1.04385e-39	protein_coding	echA4	NE	lipid metabolism
Rv0674	152.068	1.53727	0.221331	6.94559	3.76869e-12	8.92748e-12	protein_coding	NA	NE	conserved hypotheticals
Rv0675	207.152	0.950593	0.180116	5.27768	1.30831e-07	2.45753e-07	protein_coding	echA5	NE	lipid metabolism
Rv0676c	3967.93	1.10073	0.101751	10.8179	2.83103e-27	1.14994e-26	protein_coding	mmpL5	NE	cell wall and cell processes
Rv0677c	1244.04	1.58984	0.0827484	19.2129	2.88766e-82	3.47998e-81	protein_coding	mmpS5	NE	cell wall and cell processes
Rv0678	2083.28	2.71035	0.0948081	28.5878	9.53189e-180	2.68571e-178	protein_coding	NA	NE	conserved hypotheticals
Rv0679c	275.083	-1.80665	0.267282	-6.75932	1.38645e-11	3.18254e-11	protein_coding	NA	NE	conserved hypotheticals
Rv0680c	254.426	-1.56779	0.210821	-7.43658	1.03323e-13	2.60982e-13	protein_coding	NA	NE	cell wall and cell processes
Rv0681	619.818	-0.317667	0.129541	-2.45226	0.0141963	0.0184714	protein_coding	NA	NE	regulatory proteins
Rv0682	2765.34	-0.459299	0.13443	-3.41665	0.000633959	0.000934932	protein_coding	rpsL	ES	information pathways
Rv0683	3446.93	-0.471025	0.148451	-3.17294	0.00150903	0.00216093	protein_coding	rpsG	ES	information pathways
Rv0684	16527.9	-0.398249	0.107873	-3.69183	0.000222649	0.00033923	protein_coding	fusA1	ES	information pathways
Rv0685	15460.5	-0.841444	0.099943	-8.41924	3.78946e-17	1.11565e-16	protein_coding	tuf	ES	information pathways
Rv0686	1094.13	-0.131739	0.113751	-1.15813	0.246809	0.27793	protein_coding	NA	NE	cell wall and cell processes
Rv0687	511.539	1.98025	0.124171	15.9477	2.95456e-57	2.3833e-56	protein_coding	NA	NE	intermediary metabolism and respiration
Rv0688	833.097	0.470223	0.1427	3.29518	0.000983596	0.00143261	protein_coding	NA	NE	intermediary metabolism and respiration
Rv0689c	2.53236	6.59966	1.82025	3.62569	0.00028819	0.000436265	protein_coding	NA	NE	conserved hypotheticals
Rv0690c	417.056	0.638913	0.137586	4.64375	3.42149e-06	5.95709e-06	protein_coding	NA	NE	conserved hypotheticals
Rv0691c	392.615	0.693698	0.167735	4.13567	3.53926e-05	5.70072e-05	protein_coding	NA	NE	regulatory proteins
Rv0691A	24.7365	0.392168	0.51183	0.766208	0.443553	0.479377	protein_coding	NA	NE	intermediary metabolism and respiration
Rv0692	295.104	0.480251	0.190327	2.52329	0.0116262	0.0152763	protein_coding	NA	NE	conserved hypotheticals
Rv0693	1093.11	-0.124439	0.131203	-0.94845	0.3429	0.378572	protein_coding	NA	NE	intermediary metabolism and respiration
Rv0694	1161.43	-0.356158	0.160142	-2.22401	0.0261475	0.0330959	protein_coding	NA	NE	intermediary metabolism and respiration
Rv0695	857.406	-0.383501	0.179276	-2.13916	0.0324229	0.040653	protein_coding	NA	NE	conserved hypotheticals
Rv0696	961.681	-0.6071	0.143481	-4.23122	2.32432e-05	3.80508e-05	protein_coding	NA	NE	intermediary metabolism and respiration
Rv0697	271.074	1.93852	0.210312	9.21736	3.04498e-20	9.91203e-20	protein_coding	NA	GD	intermediary metabolism and respiration
Rv0698	118.122	-0.0488828	0.228579	-0.213855	0.83066	0.846744	protein_coding	NA	NE	conserved hypotheticals
Rv0699	21.8483	3.39038	0.494089	6.86187	6.7964e-12	1.58927e-11	protein_coding	NA	NE	conserved hypotheticals
Rv0700	5301.45	-1.72506	0.108787	-15.8573	1.25176e-56	1.00165e-55	protein_coding	rpsJ	GD	information pathways
Rv0701	3505.38	-1.4878	0.0953704	-15.6002	7.25435e-55	5.53905e-54	protein_coding	rplC	ES	information pathways
Rv0702	2285.78	-1.49566	0.137421	-10.8838	1.37732e-27	5.65195e-27	protein_coding	rplD	ES	information pathways
Rv0703	1808.6	-1.84874	0.320272	-5.7724	7.81518e-09	1.5572e-08	protein_coding	rplW	ES	information pathways
Rv0704	4682.33	-1.86557	0.131643	-14.1714	1.37684e-45	8.67517e-45	protein_coding	rplB	ES	information pathways
Rv0705	1762.97	-2.16877	0.156445	-13.8628	1.0647e-43	6.45436e-43	protein_coding	rpsS	ES	information pathways
Rv0706	824.68	-1.99003	0.176986	-11.244	2.47962e-29	1.06677e-28	protein_coding	rplV	ES	information pathways
Rv0707	2730.37	-2.09138	0.128381	-16.2905	1.15365e-59	9.59619e-59	protein_coding	rpsC	ES	information pathways
Rv0708	1598.27	-2.00462	0.152227	-13.1686	1.32986e-39	7.27878e-39	protein_coding	rplP	ES	information pathways
Rv0709	1049.44	-2.01222	0.195257	-10.3055	6.65414e-25	2.53313e-24	protein_coding	rpmC	GD	information pathways
Rv0710	1838.5	-2.23271	0.174925	-12.7638	2.61013e-37	1.37772e-36	protein_coding	rpsQ	ES	information pathways
Rv0711	2298.27	2.25763	0.0949495	23.7772	5.75682e-125	1.08136e-123	protein_coding	atsA	NE	intermediary metabolism and respiration
Rv0712	586.755	1.41712	0.126383	11.2129	3.52398e-29	1.50796e-28	protein_coding	NA	NE	conserved hypotheticals
Rv0713	699.905	-1.98285	0.171458	-11.5646	6.22843e-31	2.79685e-30	protein_coding	NA	NE	cell wall and cell processes
Rv0714	1337.78	-1.81052	0.175961	-10.2893	7.87177e-25	2.97965e-24	protein_coding	rplN	ES	information pathways
Rv0715	993.868	-2.4963	0.152451	-16.3745	2.90989e-60	2.4459e-59	protein_coding	rplX	ES	information pathways
Rv0716	1702.44	-2.49727	0.138063	-18.0878	3.97518e-73	4.18545e-72	protein_coding	rplE	ES	information pathways
Rv0717	836.074	-2.63963	0.397834	-6.63499	3.24527e-11	7.34408e-11	protein_coding	rpsN1	Uncertain	information pathways
Rv0718	2354.75	-2.84705	0.125546	-22.6773	7.50166e-114	1.20539e-112	protein_coding	rpsH	ES	information pathways
Rv0719	2354.46	-2.77265	0.16061	-17.2632	8.90508e-67	8.34408e-66	protein_coding	rplF	ES	information pathways
Rv0720	860.024	-2.7083	0.45453	-5.95846	2.5463e-09	5.23254e-09	protein_coding	rplR	ES	information pathways
Rv0721	2235.07	-2.59645	0.129736	-20.0132	4.22259e-89	5.43234e-88	protein_coding	rpsE	ES	information pathways
Rv0722	534.196	-3.04137	0.254029	-11.9725	4.95115e-33	2.33879e-32	protein_coding	rpmD	Uncertain	information pathways
Rv0723	2257.4	-2.17085	0.135013	-16.0788	3.59225e-58	2.91534e-57	protein_coding	rplO	Uncertain	information pathways
Rv0724	5224.83	1.86776	0.0716458	26.0693	8.12141e-150	1.84624e-148	protein_coding	sppA	NE	cell wall and cell processes
Rv0725c	158.35	1.0906	0.175519	6.21357	5.17936e-10	1.1058e-09	protein_coding	NA	NE	conserved hypotheticals
Rv0726c	571.146	-0.316007	0.135714	-2.32848	0.0198866	0.0254945	protein_coding	NA	NE	lipid metabolism
Rv0727c	24.4682	-0.0598172	0.443394	-0.134908	0.892685	0.901927	protein_coding	fucA	NE	intermediary metabolism and respiration
Rv0728c	54.6963	0.570587	0.30069	1.89759	0.0577499	0.0703157	protein_coding	serA2	NE	intermediary metabolism and respiration
Rv0729	197.44	0.585903	0.182415	3.21192	0.00131849	0.00190374	protein_coding	xylB	NE	intermediary metabolism and respiration
Rv0730	552.414	-1.11457	0.156476	-7.12294	1.05652e-12	2.57908e-12	protein_coding	NA	GA	intermediary metabolism and respiration
Rv0731c	124.887	-1.23778	0.245776	-5.03623	4.74793e-07	8.67418e-07	protein_coding	NA	GA	lipid metabolism
Rv0732	2617.18	-1.75052	0.124434	-14.0679	5.97957e-45	3.72072e-44	protein_coding	secY	ES	cell wall and cell processes
Rv0733	1042.78	-1.77003	0.16382	-10.8047	3.26985e-27	1.3255e-26	protein_coding	adk	NE	intermediary metabolism and respiration
Rv0734	1120.23	-1.07559	0.129226	-8.32326	8.55749e-17	2.47388e-16	protein_coding	mapA	NE	intermediary metabolism and respiration
Rv0735	146.705	1.72878	0.209773	8.2412	1.70489e-16	4.85499e-16	protein_coding	sigL	NE	information pathways
Rv0736	98.6606	1.74202	0.229774	7.58144	3.41727e-14	8.87249e-14	protein_coding	rslA	NE	information pathways
Rv0737	70.5109	0.82436	0.248554	3.31662	0.000911123	0.00133092	protein_coding	NA	NE	regulatory proteins
Rv0738	162.564	0.790026	0.229672	3.43981	0.000582128	0.00086167	protein_coding	NA	Uncertain	conserved hypotheticals
Rv0739	189.519	-0.288511	0.254343	-1.13434	0.256652	0.288283	protein_coding	NA	NE	conserved hypotheticals
Rv0740	460.149	-0.917088	0.168205	-5.4522	4.97513e-08	9.46079e-08	protein_coding	NA	NE	conserved hypotheticals
Rv0742	105.273	-0.0774996	0.279212	-0.277566	0.781346	0.802816	protein_coding	NA	NE	PE/PPE
Rv0743c	126.997	1.24659	0.204132	6.10681	1.01644e-09	2.13254e-09	protein_coding	NA	NE	conserved hypotheticals
Rv0744c	160.23	0.519959	0.181815	2.85982	0.00423879	0.00580007	protein_coding	NA	NE	regulatory proteins
Rv0745	13.1771	4.97743	0.781597	6.36828	1.9116e-10	4.17712e-10	protein_coding	NA	NE	conserved hypotheticals
Rv0746	71.5491	-0.0908998	0.25063	-0.362685	0.71684	0.743217	protein_coding	PE_PGRS9	NE	PE/PPE
Rv0747	236.669	2.90027	0.16916	17.1452	6.82946e-66	6.32516e-65	protein_coding	PE_PGRS10	NE	PE/PPE
Rv0748	63.0333	-0.122843	0.321399	-0.382214	0.702303	0.72909	protein_coding	vapB31	NE	virulence, detoxification, adaptation
Rv0749	86.6959	0.0544989	0.231998	0.234912	0.814277	0.832377	protein_coding	vapC31	NE	virulence, detoxification, adaptation
Rv0749A	168.825	1.66705	0.167536	9.95042	2.51112e-23	9.03508e-23	protein_coding	NA	NE	conserved hypotheticals
Rv0750	323.787	2.33256	0.134033	17.4029	7.84138e-68	7.48784e-67	protein_coding	NA	NE	conserved hypotheticals
Rv0751c	238.703	1.26678	0.159517	7.94136	1.99974e-15	5.45025e-15	protein_coding	mmsB	NE	intermediary metabolism and respiration
Rv0752c	519.235	2.28436	0.11796	19.3656	1.5068e-83	1.87226e-82	protein_coding	fadE9	NE	lipid metabolism
Rv0753c	772.784	1.98734	0.104777	18.9674	3.17426e-80	3.68122e-79	protein_coding	mmsA	NE	intermediary metabolism and respiration
Rv0754	174.218	2.71429	0.166496	16.3024	9.48342e-60	7.92133e-59	protein_coding	PE_PGRS11	NE	PE/PPE
Rv0755c	1086.15	-0.720998	0.187507	-3.84518	0.000120463	0.000187101	protein_coding	PPE12	NE	PE/PPE
Rvnt09	26.017	1.32952	0.414979	3.20383	0.00135611	0.00195384	tRNA	thrV	NA	NA
Rv0756c	328.421	0.62379	0.167141	3.73213	0.000189869	0.000290726	protein_coding	NA	NE	conserved hypotheticals
Rv0757	1461.36	0.911937	0.120846	7.54626	4.47918e-14	1.15546e-13	protein_coding	phoP	NE	regulatory proteins
Rv0758	1209.37	1.62917	0.0900308	18.0957	3.44804e-73	3.64001e-72	protein_coding	phoR	NE	regulatory proteins
Rv0759c	627.142	-1.30335	0.151018	-8.63047	6.11017e-18	1.84643e-17	protein_coding	NA	NE	conserved hypotheticals
Rv0760c	550.399	-2.12873	0.155468	-13.6924	1.12765e-42	6.61546e-42	protein_coding	NA	NE	conserved hypotheticals
Rv0761c	1455.08	-2.05857	0.111665	-18.4352	6.86209e-76	7.62645e-75	protein_coding	adhB	NE	intermediary metabolism and respiration
Rv0762c	185.099	1.31601	0.175809	7.48544	7.13062e-14	1.82414e-13	protein_coding	NA	NE	conserved hypotheticals
Rv0763c	54.1574	1.39243	0.324779	4.28732	1.80845e-05	2.98252e-05	protein_coding	NA	Uncertain	intermediary metabolism and respiration
Rv0764c	301.473	2.05078	0.151657	13.5225	1.15256e-41	6.61604e-41	protein_coding	cyp51	NE	intermediary metabolism and respiration
Rv0765c	213.514	2.85339	0.163159	17.4884	1.75694e-68	1.69386e-67	protein_coding	NA	NE	intermediary metabolism and respiration
Rv0766c	184.868	1.99278	0.181963	10.9516	6.53003e-28	2.71023e-27	protein_coding	cyp123	NE	intermediary metabolism and respiration
Rv0767c	78.2498	2.47304	0.23988	10.3095	6.38448e-25	2.43511e-24	protein_coding	NA	NE	conserved hypotheticals
Rv0768	521.588	3.15234	0.145832	21.6162	1.26398e-103	1.84568e-102	protein_coding	aldA	NE	intermediary metabolism and respiration
Rv0769	255.23	2.3097	0.153401	15.0566	3.12382e-51	2.22788e-50	protein_coding	NA	NE	intermediary metabolism and respiration
Rv0770	151.448	2.14232	0.181672	11.7923	4.2788e-32	1.97457e-31	protein_coding	NA	NE	intermediary metabolism and respiration
Rv0771	53.5365	1.37546	0.285115	4.82422	1.40549e-06	2.50038e-06	protein_coding	NA	NE	intermediary metabolism and respiration
Rv0772	317.311	-0.159262	0.160767	-0.99064	0.321861	0.357118	protein_coding	purD	ES	intermediary metabolism and respiration
Rv0773c	604.693	-2.86403	0.198098	-14.4576	2.24383e-47	1.48635e-46	protein_coding	ggtA	NE	intermediary metabolism and respiration
Rv0774c	479.135	-0.399058	0.192567	-2.0723	0.0382371	0.0476297	protein_coding	NA	NE	cell wall and cell processes
Rv0775	372.616	0.59348	0.149748	3.96319	7.39533e-05	0.000116784	protein_coding	NA	NE	conserved hypotheticals
Rv0776c	74.65	0.645246	0.249895	2.58206	0.00982114	0.0129985	protein_coding	NA	NE	conserved hypotheticals
Rv0777	1082.77	-0.568752	0.114682	-4.95939	7.07155e-07	1.28082e-06	protein_coding	purB	ES	intermediary metabolism and respiration
Rv0778	666.991	-1.05148	0.143704	-7.31696	2.53659e-13	6.30758e-13	protein_coding	cyp126	NE	intermediary metabolism and respiration
Rv0779c	32.6855	1.06086	0.339658	3.12331	0.00178827	0.00254079	protein_coding	NA	NE	cell wall and cell processes
Rv0780	258.527	-1.68636	0.204198	-8.25846	1.47559e-16	4.22004e-16	protein_coding	purC	ES	intermediary metabolism and respiration
Rv0783c	597.593	-1.20491	0.135837	-8.87028	7.29631e-19	2.28424e-18	protein_coding	emrB	NE	cell wall and cell processes
Rv0784	149.018	0.847041	0.227985	3.71533	0.000202937	0.000310261	protein_coding	NA	NE	conserved hypotheticals
Rv0785	447.34	-1.06863	0.156801	-6.81521	9.41293e-12	2.17946e-11	protein_coding	NA	NE	conserved hypotheticals
Rv0786c	180.523	-0.828658	0.195395	-4.24093	2.22598e-05	3.65006e-05	protein_coding	NA	NE	conserved hypotheticals
Rv0787	78.8974	0.343977	0.276912	1.24219	0.214167	0.243019	protein_coding	NA	NE	conserved hypotheticals
Rv0787A	366.677	-0.0144791	0.208909	-0.0693079	0.944745	0.949968	protein_coding	NA	ES	conserved hypotheticals
Rv0788	844.313	0.235881	0.11905	1.98136	0.0475507	0.0585746	protein_coding	purQ	ES	intermediary metabolism and respiration
Rv0789c	146.958	1.09746	0.200467	5.47449	4.38781e-08	8.38377e-08	protein_coding	NA	NE	conserved hypotheticals
Rv0790c	307.937	3.20905	0.141462	22.6849	6.31263e-114	1.01842e-112	protein_coding	NA	NE	conserved hypotheticals
Rv0791c	326.177	3.63444	0.13938	26.0759	6.84947e-150	1.56598e-148	protein_coding	NA	NE	conserved hypotheticals
Rv0792c	479.843	4.06728	0.129881	31.3153	2.88505e-215	1.059e-213	protein_coding	NA	NE	regulatory proteins
Rv0793	44.88	3.19275	0.376881	8.4715	2.42251e-17	7.16898e-17	protein_coding	NA	NE	intermediary metabolism and respiration
Rv0794c	410.683	1.19359	0.136468	8.7463	2.20465e-18	6.77482e-18	protein_coding	NA	NE	intermediary metabolism and respiration
Rv0797	6.48794	2.64565	0.88116	3.00247	0.00267799	0.00375556	protein_coding	NA	NE	insertion seqs and phages
Rv0798c	576.513	-3.33502	0.215918	-15.4458	8.05647e-54	5.99144e-53	protein_coding	cfp29	NE	virulence, detoxification, adaptation
Rv0799c	585.096	-2.1593	0.166093	-13.0006	1.21397e-38	6.56365e-38	protein_coding	NA	NE	conserved hypotheticals
Rv0800	253.835	-1.11709	0.171576	-6.51077	7.47685e-11	1.66009e-10	protein_coding	pepC	NE	intermediary metabolism and respiration
Rv0801	262.633	-1.30829	0.204061	-6.41128	1.44304e-10	3.17058e-10	protein_coding	NA	NE	conserved hypotheticals
Rv0802c	181.55	0.949945	0.171537	5.53783	3.0624e-08	5.90206e-08	protein_coding	NA	NE	intermediary metabolism and respiration
Rv0803	1191.1	-1.33245	0.110622	-12.0451	2.059e-33	9.83062e-33	protein_coding	purL	ES	intermediary metabolism and respiration
Rv0804	93.0466	-0.806271	0.306236	-2.63284	0.00846742	0.0112739	protein_coding	NA	NE	conserved hypotheticals
Rv0805	4823.36	1.49367	0.0896323	16.6644	2.37878e-62	2.05561e-61	protein_coding	NA	NE	intermediary metabolism and respiration
Rv0806c	255.958	-0.30634	0.151339	-2.0242	0.0429496	0.0531687	protein_coding	cpsY	NE	cell wall and cell processes
Rv0807	71.7665	1.16731	0.264001	4.42161	9.79685e-06	1.64418e-05	protein_coding	NA	NE	conserved hypotheticals
Rv0808	1824.48	0.340708	0.108942	3.12742	0.00176346	0.00250643	protein_coding	purF	ES	intermediary metabolism and respiration
Rv0809	1017.21	-1.07431	0.128633	-8.35175	6.72617e-17	1.95577e-16	protein_coding	purM	ES	intermediary metabolism and respiration
Rv0810c	1901.51	1.41056	0.136667	10.3212	5.65107e-25	2.1595e-24	protein_coding	NA	ES	conserved hypotheticals
Rv0811c	922.634	0.853641	0.107546	7.93744	2.06396e-15	5.62144e-15	protein_coding	NA	ES	conserved hypotheticals
Rv0812	179.333	-0.158005	0.187533	-0.842544	0.399484	0.434921	protein_coding	NA	GD	intermediary metabolism and respiration
Rv0813c	962.85	1.19365	0.120339	9.91901	3.44143e-23	1.22939e-22	protein_coding	NA	GA	conserved hypotheticals
Rv0814c	156.849	-0.274009	0.191214	-1.433	0.151858	0.175958	protein_coding	NA	GA	NA
Rv0815c	210.451	-1.0379	0.230221	-4.50825	6.53643e-06	1.11003e-05	protein_coding	cysA2	GA	NA
Rv0816c	57.3848	1.42232	0.267153	5.32396	1.01531e-07	1.91436e-07	protein_coding	thiX	GA	intermediary metabolism and respiration
Rv0817c	102.992	-1.49714	0.305681	-4.89773	9.69483e-07	1.74411e-06	protein_coding	NA	GD	cell wall and cell processes
Rv0818	711.648	-0.15171	0.114829	-1.32118	0.18644	0.213189	protein_coding	NA	GA	regulatory proteins
Rv0819	382.439	0.0158606	0.142557	0.111258	0.911411	0.919223	protein_coding	mshD	GA	intermediary metabolism and respiration
Rv0820	399.245	-0.794258	0.199199	-3.98726	6.68416e-05	0.000105872	protein_coding	phoT	GA	cell wall and cell processes
Rv0821c	2271.92	0.840065	0.112419	7.47261	7.86221e-14	2.00106e-13	protein_coding	phoY2	GA	cell wall and cell processes
Rv0822c	1710.42	0.374185	0.109242	3.4253	0.000614126	0.000906352	protein_coding	NA	GA	conserved hypotheticals
Rv0823c	2318.86	0.657071	0.110926	5.92349	3.15185e-09	6.43068e-09	protein_coding	NA	GA	regulatory proteins
Rv0824c	11980	-0.813971	0.156652	-5.19605	2.03567e-07	3.79001e-07	protein_coding	desA1	ES	lipid metabolism
RVnc0002	21.7894	2.0061	0.462696	4.33568	1.45312e-05	2.40942e-05	ncRNA	ASdes	NA	NA
Rv0825c	259.343	-1.2165	0.210846	-5.76961	7.9456e-09	1.58101e-08	protein_coding	NA	NE	conserved hypotheticals
Rv0826	158.712	2.48863	0.167807	14.8303	9.33508e-50	6.46188e-49	protein_coding	NA	NE	conserved hypotheticals
Rv0827c	67.6632	-0.863769	0.264962	-3.25997	0.00111424	0.00161642	protein_coding	kmtR	NE	regulatory proteins
Rv0828c	30.4425	2.01399	0.378008	5.32791	9.93511e-08	1.87502e-07	protein_coding	NA	NE	intermediary metabolism and respiration
Rv0830	232.669	1.07541	0.17163	6.26583	3.70855e-10	7.99457e-10	protein_coding	NA	NE	lipid metabolism
Rv0831c	1984.75	-2.68257	0.13041	-20.5702	5.07713e-94	6.79385e-93	protein_coding	NA	NE	conserved hypotheticals
Rvnt10	3.04793	1.79589	1.28263	1.40017	0.161463	0.186333	tRNA	lysT	NA	NA
Rvnt11	337.658	0.0634951	0.283189	0.224214	0.822591	0.840017	tRNA	gluT	NA	NA
Rvnt12	11.1726	0.11212	0.73713	0.152104	0.879105	0.890455	tRNA	aspT	NA	NA
Rvnt13	38.9051	-0.644375	0.438077	-1.47092	0.141313	0.164264	tRNA	pheU	NA	NA
Rv0832	91.6204	0.0814055	0.251903	0.323163	0.746572	0.77045	protein_coding	PE_PGRS12	NE	PE/PPE
Rv0833	40.8069	1.95365	0.343539	5.68684	1.2941e-08	2.53808e-08	protein_coding	PE_PGRS13	NE	PE/PPE
Rv0834c	1568.39	2.60887	0.16197	16.1071	2.27269e-58	1.85572e-57	protein_coding	PE_PGRS14	NE	PE/PPE
Rv0835	358.613	0.596122	0.178714	3.33562	0.000851084	0.0012455	protein_coding	lpqQ	NE	cell wall and cell processes
Rv0836c	66.4784	3.2065	0.262312	12.224	2.31453e-34	1.1307e-33	protein_coding	NA	NE	conserved hypotheticals
Rv0837c	197.86	4.0958	0.183323	22.342	1.44423e-110	2.23103e-109	protein_coding	NA	NE	conserved hypotheticals
Rv0838	137.935	0.0195099	0.196637	0.0992179	0.920965	0.927689	protein_coding	lpqR	NE	cell wall and cell processes
Rv0839	1184.93	4.09376	0.118736	34.4778	1.72587e-260	8.22049e-259	protein_coding	NA	NE	conserved hypotheticals
Rv0840c	181.547	2.9349	0.186392	15.7459	7.33105e-56	5.74003e-55	protein_coding	pip	NE	intermediary metabolism and respiration
Rv0841	15.6931	7.73704	1.50254	5.14931	2.61449e-07	4.8339e-07	protein_coding	NA	NE	cell wall and cell processes
Rv0842	106.675	1.74683	0.229209	7.62113	2.51466e-14	6.55878e-14	protein_coding	NA	NE	cell wall and cell processes
Rv0843	84.0751	1.68709	0.238722	7.06718	1.58112e-12	3.81778e-12	protein_coding	NA	NE	intermediary metabolism and respiration
Rv0844c	340.396	-1.37744	0.18434	-7.47228	7.882e-14	2.00482e-13	protein_coding	narL	NE	regulatory proteins
Rv0845	183.52	-0.506324	0.231073	-2.19118	0.0284384	0.0358821	protein_coding	NA	NE	regulatory proteins
Rv0846c	243.423	2.03885	0.1457	13.9935	1.70819e-44	1.04823e-43	protein_coding	NA	NE	intermediary metabolism and respiration
Rv0847	1133.65	4.33019	0.129902	33.3344	1.22439e-243	5.10291e-242	protein_coding	lpqS	NE	cell wall and cell processes
Rv0848	504.125	2.81057	0.16728	16.8016	2.3773e-63	2.08587e-62	protein_coding	cysK2	NE	intermediary metabolism and respiration
Rv0849	147.576	2.12879	0.174298	12.2135	2.6322e-34	1.28432e-33	protein_coding	NA	NE	cell wall and cell processes
Rv0851c	168.856	-0.440438	0.202647	-2.17342	0.0297485	0.0374643	protein_coding	NA	NE	intermediary metabolism and respiration
Rv0852	214.709	-0.485931	0.225244	-2.15736	0.0309777	0.0389387	protein_coding	NA	NE	lipid metabolism
Rv0853c	597.613	-0.531077	0.124787	-4.25587	2.0824e-05	3.41766e-05	protein_coding	pdc	NE	intermediary metabolism and respiration
Rv0854	287.512	-1.69618	0.249349	-6.80241	1.02882e-11	2.37525e-11	protein_coding	NA	NE	conserved hypotheticals
Rv0855	278.667	-0.381766	0.166502	-2.29286	0.0218559	0.0279289	protein_coding	far	NE	lipid metabolism
Rv0856	401.338	-0.277477	0.173388	-1.60033	0.109526	0.129572	protein_coding	NA	NE	conserved hypotheticals
Rv0857	616.204	0.979072	0.107814	9.08114	1.07444e-19	3.43906e-19	protein_coding	NA	NE	conserved hypotheticals
Rv0858c	199.458	-1.74254	0.254785	-6.83926	7.9604e-12	1.85603e-11	protein_coding	dapC	NE	intermediary metabolism and respiration
Rv0859	1930.07	-0.744598	0.0966556	-7.70363	1.32258e-14	3.48134e-14	protein_coding	NA	NE	lipid metabolism
Rv0860	4416.7	-0.074729	0.106169	-0.703867	0.481515	0.517193	protein_coding	fadB	NE	lipid metabolism
Rv0861c	1596.59	1.58084	0.09287	17.0221	5.63509e-65	5.11247e-64	protein_coding	ercc3	NE	information pathways
Rv0862c	437.683	-0.382263	0.164547	-2.32312	0.0201726	0.0258357	protein_coding	NA	NE	conserved hypotheticals
Rv0863	582.26	-0.903456	0.200607	-4.50362	6.68072e-06	1.13357e-05	protein_coding	NA	NE	conserved hypotheticals
Rv0864	839.206	-0.209283	0.112529	-1.85982	0.0629109	0.0764601	protein_coding	moaC2	NE	intermediary metabolism and respiration
Rv0865	266.601	0.566743	0.20362	2.78334	0.00538027	0.00728969	protein_coding	mog	NE	intermediary metabolism and respiration
Rv0866	182.224	0.652828	0.216881	3.01008	0.00261178	0.00366657	protein_coding	moaE2	NE	intermediary metabolism and respiration
Rv0867c	1465.96	-3.84894	0.144455	-26.6445	2.07204e-156	4.96422e-155	protein_coding	rpfA	NE	cell wall and cell processes
Rv0868c	719.407	0.686591	0.160947	4.26594	1.99061e-05	3.27484e-05	protein_coding	moaD2	NE	intermediary metabolism and respiration
Rv0869c	621.971	1.08461	0.149785	7.24111	4.45041e-13	1.09643e-12	protein_coding	moaA2	NE	intermediary metabolism and respiration
Rv0870c	504.604	0.703875	0.178668	3.93957	8.16272e-05	0.000128427	protein_coding	NA	NE	cell wall and cell processes
Rv0871	849.348	-1.24661	0.129532	-9.62395	6.33536e-22	2.17951e-21	protein_coding	cspB	NE	virulence, detoxification, adaptation
Rv0872c	1376.6	1.49039	0.188885	7.89045	3.0109e-15	8.15612e-15	protein_coding	PE_PGRS15	NE	PE/PPE
Rv0873	2852.83	-0.614785	0.0921678	-6.67028	2.55322e-11	5.82077e-11	protein_coding	fadE10	NE	lipid metabolism
Rv0874c	124.341	1.74087	0.189147	9.20378	3.45569e-20	1.12317e-19	protein_coding	NA	NE	conserved hypotheticals
Rv0875c	214.304	0.081422	0.201297	0.404486	0.685855	0.713682	protein_coding	NA	NE	cell wall and cell processes
Rv0876c	990.404	-0.336001	0.135842	-2.47347	0.013381	0.0174652	protein_coding	NA	NE	cell wall and cell processes
Rv0877	1692.55	1.12516	0.10568	10.6468	1.80393e-26	7.2103e-26	protein_coding	NA	GA	conserved hypotheticals
Rv0878c	152.314	-0.395667	0.244496	-1.6183	0.105599	0.125297	protein_coding	PPE13	GA	PE/PPE
Rv0879c	213.882	-1.76501	0.240687	-7.33321	2.24701e-13	5.60142e-13	protein_coding	NA	NE	cell wall and cell processes
Rv0880	94.1827	-1.12134	0.295218	-3.79834	0.000145671	0.000225205	protein_coding	NA	Uncertain	regulatory proteins
Rv0881	133.377	-0.832771	0.236936	-3.51475	0.000440175	0.000657386	protein_coding	NA	NE	intermediary metabolism and respiration
Rv0882	21.1403	-0.77153	0.567462	-1.35962	0.173951	0.199994	protein_coding	NA	NE	cell wall and cell processes
Rv0883c	703.972	-3.02504	0.179541	-16.8488	1.07154e-63	9.50609e-63	protein_coding	NA	ES	conserved hypotheticals
Rv0884c	898.999	-0.500829	0.112033	-4.47036	7.80894e-06	1.31718e-05	protein_coding	serC	ES	intermediary metabolism and respiration
Rv0885	722.891	-0.836153	0.103834	-8.05281	8.09115e-16	2.24654e-15	protein_coding	NA	NE	conserved hypotheticals
Rv0886	218.495	-0.225574	0.179534	-1.25644	0.208956	0.237509	protein_coding	fprB	NE	intermediary metabolism and respiration
Rv0887c	181.441	2.79363	0.173579	16.0943	2.79766e-58	2.27972e-57	protein_coding	NA	NE	conserved hypotheticals
Rv0888	598.536	-0.488334	0.139811	-3.49281	0.000477958	0.00071222	protein_coding	NA	NE	cell wall and cell processes
Rv0889c	549.406	-1.38286	0.150289	-9.20132	3.53592e-20	1.14831e-19	protein_coding	citA	NE	intermediary metabolism and respiration
Rv0890c	562.586	-1.6584	0.158497	-10.4633	1.27319e-25	4.96012e-25	protein_coding	NA	NE	regulatory proteins
Rv0891c	158.132	-1.46188	0.285195	-5.1259	2.96124e-07	5.46238e-07	protein_coding	NA	NE	regulatory proteins
Rv0892	322.622	-2.05259	0.172187	-11.9207	9.23464e-33	4.33151e-32	protein_coding	NA	NE	intermediary metabolism and respiration
Rv0893c	66.3765	-0.477029	0.269549	-1.76973	0.0767717	0.0924913	protein_coding	NA	NE	lipid metabolism
Rv0894	30.4793	0.603205	0.353116	1.70823	0.0875933	0.104646	protein_coding	NA	NE	regulatory proteins
Rv0895	64.8137	1.387	0.253575	5.46977	4.50629e-08	8.60194e-08	protein_coding	NA	NE	lipid metabolism
Rv0896	3586.98	-3.22584	0.154657	-20.8581	1.28755e-96	1.75818e-95	protein_coding	gltA2	GD	intermediary metabolism and respiration
Rv0897c	484.598	1.50347	0.111706	13.4592	2.71947e-41	1.54994e-40	protein_coding	NA	NE	intermediary metabolism and respiration
Rv0898c	341.088	0.576381	0.192541	2.99355	0.00275756	0.00386445	protein_coding	NA	Uncertain	conserved hypotheticals
Rv0899	318.338	-0.945715	0.169715	-5.57237	2.51298e-08	4.86898e-08	protein_coding	arfA	NE	cell wall and cell processes
Rv0900	24.7702	-0.654057	0.547009	-1.1957	0.231814	0.262299	protein_coding	arfB	NE	cell wall and cell processes
Rv0901	325.637	-0.403528	0.178273	-2.26354	0.0236025	0.0300361	protein_coding	arfC	NE	cell wall and cell processes
Rv0902c	633.564	0.620342	0.157499	3.93869	8.19272e-05	0.000128849	protein_coding	prrB	ES	regulatory proteins
Rv0903c	807.682	0.242529	0.138586	1.75003	0.0801135	0.0962564	protein_coding	prrA	ES	regulatory proteins
Rv0904c	129.265	0.0378392	0.203309	0.186117	0.852353	0.866209	protein_coding	accD3	NE	lipid metabolism
Rv0905	677.954	-2.42721	0.153487	-15.8138	2.49799e-56	1.9791e-55	protein_coding	echA6	NE	lipid metabolism
Rv0906	563.365	-1.96465	0.14884	-13.1998	8.79995e-40	4.84967e-39	protein_coding	NA	NE	conserved hypotheticals
Rv0907	609.656	-2.00278	0.140369	-14.268	3.46581e-46	2.21867e-45	protein_coding	NA	NE	cell wall and cell processes
Rv0908	725.725	-1.72785	0.138938	-12.4361	1.66406e-35	8.39584e-35	protein_coding	ctpE	NE	cell wall and cell processes
Rv0909	408.961	-1.81258	0.261909	-6.92068	4.49485e-12	1.05975e-11	protein_coding	NA	NE	conserved hypotheticals
Rv0910	790.231	-1.75547	0.154949	-11.3293	9.3933e-30	4.11638e-29	protein_coding	NA	NE	conserved hypotheticals
Rv0911	267.258	-0.678837	0.174425	-3.89186	9.94784e-05	0.000155352	protein_coding	NA	NE	conserved hypotheticals
Rv0912	108.04	-0.32311	0.258081	-1.25197	0.210581	0.23922	protein_coding	NA	NE	cell wall and cell processes
Rv0913c	605.453	-1.05018	0.155438	-6.75627	1.4159e-11	3.24642e-11	protein_coding	NA	NE	intermediary metabolism and respiration
Rv0914c	344.494	-0.606939	0.145515	-4.17098	3.03289e-05	4.90882e-05	protein_coding	NA	NE	lipid metabolism
Rv0915c	75.2198	1.65086	0.242801	6.79922	1.05188e-11	2.42709e-11	protein_coding	PPE14	NE	PE/PPE
Rv0916c	57.4241	1.50985	0.247923	6.08999	1.12915e-09	2.36284e-09	protein_coding	PE7	NE	PE/PPE
Rv0917	380.88	-0.283262	0.13558	-2.08926	0.0366844	0.0457812	protein_coding	betP	NE	cell wall and cell processes
Rv0918	87.2594	2.29974	0.225281	10.2084	1.81919e-24	6.81514e-24	protein_coding	NA	NE	conserved hypotheticals
Rv0919	80.6559	2.1761	0.26752	8.13433	4.14209e-16	1.16135e-15	protein_coding	NA	NE	intermediary metabolism and respiration
Rvnt14	52.202	-0.567349	0.377379	-1.50339	0.132738	0.15488	tRNA	argT	NA	NA
Rv0920c	649.725	-0.955614	0.154619	-6.18044	6.39217e-10	1.35461e-09	protein_coding	NA	NE	insertion seqs and phages
Rv0921	698.679	2.14514	0.135856	15.7898	3.65945e-56	2.88217e-55	protein_coding	NA	NE	insertion seqs and phages
Rv0922	12136.2	2.88972	0.102603	28.164	1.61428e-174	4.4238e-173	protein_coding	NA	NE	insertion seqs and phages
Rv0923c	327.18	1.76812	0.141004	12.5395	4.54004e-36	2.31693e-35	protein_coding	NA	NE	conserved hypotheticals
Rv0924c	135.279	-1.26978	0.246582	-5.14954	2.61127e-07	4.83018e-07	protein_coding	mntH	NE	cell wall and cell processes
Rv0925c	879.832	-2.77092	0.170075	-16.2923	1.11928e-59	9.32966e-59	protein_coding	NA	NE	conserved hypotheticals
Rv0926c	272.897	-1.90339	0.190942	-9.96844	2.09502e-23	7.56515e-23	protein_coding	NA	NE	conserved hypotheticals
Rv0927c	141.081	-1.87208	0.244213	-7.66579	1.7774e-14	4.65709e-14	protein_coding	NA	NE	intermediary metabolism and respiration
Rv0928	446.518	-0.96284	0.139685	-6.89294	5.46515e-12	1.28247e-11	protein_coding	pstS3	NE	cell wall and cell processes
Rv0929	259.27	-0.840906	0.173141	-4.85678	1.19311e-06	2.13013e-06	protein_coding	pstC2	NE	cell wall and cell processes
Rv0930	319.704	-0.417055	0.165836	-2.51487	0.0119075	0.0156203	protein_coding	pstA1	NE	cell wall and cell processes
Rv0931c	4920.08	-0.896991	0.0943439	-9.50767	1.94972e-21	6.58853e-21	protein_coding	pknD	GA	regulatory proteins
Rv0932c	5835.14	-0.895304	0.0796037	-11.247	2.39572e-29	1.03178e-28	protein_coding	pstS2	NE	cell wall and cell processes
Rv0933	612.032	-2.99013	0.199718	-14.9717	1.12395e-50	7.91713e-50	protein_coding	pstB	NE	cell wall and cell processes
Rv0934	1453.41	-3.70378	0.152135	-24.3454	6.49131e-131	1.25467e-129	protein_coding	pstS1	NE	cell wall and cell processes
Rv0935	1339.7	-2.23368	0.133951	-16.6753	1.98157e-62	1.71608e-61	protein_coding	pstC1	NE	cell wall and cell processes
Rv0936	427.997	-2.15728	0.243839	-8.84715	8.97819e-19	2.80419e-18	protein_coding	pstA2	NE	cell wall and cell processes
Rv0937c	500.14	-1.30454	0.196352	-6.64387	3.05559e-11	6.93443e-11	protein_coding	mku	NE	information pathways
Rv0938	1656.24	0.736975	0.109098	6.75518	1.42653e-11	3.26893e-11	protein_coding	ligD	NE	information pathways
Rv0939	1248.08	1.03805	0.111641	9.29809	1.42988e-20	4.70086e-20	protein_coding	NA	NE	intermediary metabolism and respiration
Rv0940c	272.798	-0.805854	0.168869	-4.77206	1.82348e-06	3.21966e-06	protein_coding	NA	NE	intermediary metabolism and respiration
Rv0941c	422.103	0.25254	0.128894	1.95928	0.0500802	0.0614605	protein_coding	NA	NE	conserved hypotheticals
Rv0942	20.8669	-1.33643	0.607757	-2.19896	0.027881	0.035201	protein_coding	NA	NE	conserved hypotheticals
Rv0943c	17.5962	1.49079	0.459535	3.24412	0.00117814	0.00170541	protein_coding	NA	NE	intermediary metabolism and respiration
Rv0944	115.79	-0.683055	0.787545	-0.867322	0.385765	0.421247	protein_coding	NA	NE	information pathways
Rv0945	364.335	-1.82682	0.181807	-10.0482	9.36017e-24	3.42635e-23	protein_coding	NA	NE	intermediary metabolism and respiration
Rv0946c	441.349	-1.34568	0.17214	-7.81738	5.39321e-15	1.4482e-14	protein_coding	pgi	GD	intermediary metabolism and respiration
Rv0947c	89.9191	0.690083	0.24855	2.77643	0.00549594	0.00743634	pseudogene	NA	NA	NA
Rv0948c	731.923	-1.97583	0.178301	-11.0815	1.54352e-28	6.45984e-28	protein_coding	NA	ES	intermediary metabolism and respiration
Rv0949	1997.4	2.34169	0.0723785	32.3535	1.23977e-229	4.81584e-228	protein_coding	uvrD1	NE	information pathways
Rv0950c	1494.73	-4.48905	0.193995	-23.1401	1.83005e-118	3.12907e-117	protein_coding	NA	NE	conserved hypotheticals
Rv0951	3374.56	-3.25792	0.123846	-26.3063	1.6249e-152	3.77979e-151	protein_coding	sucC	ES	intermediary metabolism and respiration
Rv0952	1711.47	-3.06889	0.125674	-24.4195	1.06266e-131	2.07401e-130	protein_coding	sucD	ES	intermediary metabolism and respiration
Rv0953c	89.8655	1.47555	0.278031	5.30715	1.11355e-07	2.09563e-07	protein_coding	NA	NE	intermediary metabolism and respiration
Rv0954	3413.18	-0.262412	0.183811	-1.42762	0.153401	0.177644	protein_coding	NA	NE	cell wall and cell processes
Rv0955	869.352	-0.552401	0.1568	-3.52296	0.000426754	0.000638296	protein_coding	NA	NE	cell wall and cell processes
Rv0956	147.635	-1.65171	0.259108	-6.37459	1.83452e-10	4.01088e-10	protein_coding	purN	ES	intermediary metabolism and respiration
Rv0957	772.089	-1.97336	0.131987	-14.9512	1.52918e-50	1.0715e-49	protein_coding	purH	ES	intermediary metabolism and respiration
Rv0958	633.699	0.913273	0.168461	5.42127	5.91787e-08	1.12268e-07	protein_coding	NA	NE	intermediary metabolism and respiration
Rv0959	653.866	1.3385	0.120249	11.1311	8.85742e-29	3.74615e-28	protein_coding	NA	NE	conserved hypotheticals
Rv0959A	66.0535	0.792315	0.311085	2.54694	0.0108673	0.0143215	protein_coding	vapB9	NE	virulence, detoxification, adaptation
Rv0960	172.614	0.949737	0.192999	4.92094	8.61308e-07	1.5516e-06	protein_coding	vapC9	NE	virulence, detoxification, adaptation
Rv0961	318.181	-1.32065	0.213442	-6.18741	6.11617e-10	1.29818e-09	protein_coding	NA	NE	cell wall and cell processes
Rv0962c	10.0838	1.15138	0.601083	1.91551	0.055427	0.0676727	protein_coding	lprP	NE	cell wall and cell processes
Rv0963c	35.5881	0.277266	0.396056	0.700068	0.483885	0.519598	protein_coding	NA	NE	conserved hypotheticals
Rv0964c	36.7996	0.260494	0.361695	0.720205	0.471399	0.507417	protein_coding	NA	NE	conserved hypotheticals
Rv0965c	154.696	-0.656885	0.222967	-2.9461	0.00321804	0.00447528	protein_coding	NA	NE	conserved hypotheticals
Rv0966c	750.539	-0.397851	0.129871	-3.06344	0.00218809	0.00309457	protein_coding	NA	NE	conserved hypotheticals
Rv0967	508.696	1.97145	0.169068	11.6607	2.02456e-31	9.18399e-31	protein_coding	csoR	Uncertain	regulatory proteins
Rv0968	267.121	2.40706	0.155371	15.4923	3.90779e-54	2.92792e-53	protein_coding	NA	NE	conserved hypotheticals
Rv0969	1501.96	2.95511	0.125754	23.4991	4.16273e-122	7.46864e-121	protein_coding	ctpV	NE	cell wall and cell processes
Rv0970	494.306	2.05483	0.135259	15.1919	4.00419e-52	2.89707e-51	protein_coding	NA	NE	cell wall and cell processes
Rv0971c	68.2643	0.284624	0.302501	0.940902	0.346755	0.382511	protein_coding	echA7	NE	lipid metabolism
Rv0972c	193.31	-0.351196	0.2124	-1.65346	0.0982367	0.116978	protein_coding	fadE12	NE	lipid metabolism
Rv0973c	185.534	-0.392806	0.226735	-1.73244	0.0831946	0.0997786	protein_coding	accA2	NE	lipid metabolism
Rv0974c	102.239	-1.18915	0.296743	-4.00732	6.14118e-05	9.75421e-05	protein_coding	accD2	NE	lipid metabolism
Rv0975c	107.418	-0.234153	0.242392	-0.966009	0.33404	0.369299	protein_coding	fadE13	NE	lipid metabolism
Rv0976c	111.265	-1.09935	0.313288	-3.50907	0.000449682	0.000670584	protein_coding	NA	NE	conserved hypotheticals
Rv0977	231.308	-0.53564	0.176221	-3.03959	0.00236904	0.00333751	protein_coding	PE_PGRS16	GA	PE/PPE
Rv0978c	66.0789	6.74568	0.525149	12.8453	9.14163e-38	4.87026e-37	protein_coding	PE_PGRS17	GA	PE/PPE
Rv0979c	16.9427	2.27383	0.490016	4.6403	3.47898e-06	6.05191e-06	protein_coding	NA	GA	conserved hypotheticals
Rv0979A	547.801	-2.73033	0.190814	-14.3089	1.92627e-46	1.24307e-45	protein_coding	rpmF	Uncertain	information pathways
Rv0980c	47.0553	2.7549	0.334444	8.23727	1.76187e-16	5.01012e-16	protein_coding	PE_PGRS18	GA	PE/PPE
Rv0981	913.583	1.23419	0.129401	9.53773	1.45995e-21	4.95023e-21	protein_coding	mprA	GA	regulatory proteins
Rv0982	3154.06	2.10692	0.100693	20.9241	3.23116e-97	4.48884e-96	protein_coding	mprB	ES	regulatory proteins
Rv0983	9065.03	3.83728	0.0857807	44.7336	0	0	protein_coding	pepD	NE	intermediary metabolism and respiration
Rv0984	4544.04	3.30294	0.114142	28.937	4.08479e-184	1.17577e-182	protein_coding	moaB2	NE	intermediary metabolism and respiration
Rv0985c	204.074	-1.57917	0.201136	-7.85125	4.11918e-15	1.11132e-14	protein_coding	mscL	NE	cell wall and cell processes
Rv0986	532.833	0.896386	0.189169	4.73854	2.15268e-06	3.7892e-06	protein_coding	NA	NE	cell wall and cell processes
Rv0987	946.344	-0.80104	0.11249	-7.12097	1.07169e-12	2.61453e-12	protein_coding	NA	NE	cell wall and cell processes
Rv0988	592.065	-1.38887	0.165083	-8.41316	3.99122e-17	1.17418e-16	protein_coding	NA	NE	cell wall and cell processes
Rv0989c	381.312	1.90889	0.155755	12.2557	1.56653e-34	7.69986e-34	protein_coding	grcC2	NE	intermediary metabolism and respiration
Rv0990c	1150.45	4.989	0.18076	27.6001	1.1104e-167	2.96182e-166	protein_coding	NA	NE	conserved hypotheticals
Rv0991c	3453.78	2.44561	0.190233	12.8559	7.97099e-38	4.25794e-37	protein_coding	NA	NE	conserved hypotheticals
Rv0992c	139.486	0.867789	0.292256	2.96928	0.00298497	0.00416272	protein_coding	NA	NE	conserved hypotheticals
Rv0993	878.658	-1.37627	0.134394	-10.2406	1.30419e-24	4.90882e-24	protein_coding	galU	ES	intermediary metabolism and respiration
Rv0994	1150.88	0.596489	0.107989	5.52361	3.32098e-08	6.3789e-08	protein_coding	moeA1	NE	intermediary metabolism and respiration
Rv0995	357.383	-0.277852	0.16998	-1.63462	0.102129	0.121336	protein_coding	rimJ	NE	information pathways
Rv0996	1671.94	-0.214751	0.134539	-1.5962	0.110443	0.130542	protein_coding	NA	NE	cell wall and cell processes
Rvnt15	30.7981	0.385639	0.473013	0.815282	0.414911	0.450142	tRNA	alaV	NA	NA
Rv0997a	1344.17	0.899925	0.118021	7.62513	2.43782e-14	6.36667e-14	protein_coding	NA	NA	NA
Rv0997	1006.36	1.45499	0.0914965	15.9022	6.11892e-57	4.92591e-56	protein_coding	NA	NE	conserved hypotheticals
Rv0998	348.172	1.22409	0.138756	8.8219	1.12532e-18	3.49837e-18	protein_coding	NA	NE	conserved hypotheticals
Rv0999	368.643	0.265802	0.191313	1.38935	0.164725	0.189768	protein_coding	NA	NE	conserved hypotheticals
Rv1000c	573.951	1.20751	0.111538	10.826	2.59161e-27	1.05376e-26	protein_coding	NA	NE	conserved hypotheticals
Rv1001	470.258	-0.195529	0.121223	-1.61297	0.106751	0.126588	protein_coding	arcA	NE	intermediary metabolism and respiration
Rv1002c	645.462	-0.882914	0.13494	-6.54302	6.02908e-11	1.34461e-10	protein_coding	NA	GD	cell wall and cell processes
Rv1003	169.888	0.393435	0.245948	1.59967	0.109673	0.129707	protein_coding	NA	NE	conserved hypotheticals
Rv1004c	264.434	1.10449	0.1777	6.21546	5.11739e-10	1.09373e-09	protein_coding	NA	NE	cell wall and cell processes
Rv1005c	319.208	1.21683	0.178829	6.80441	1.01464e-11	2.34521e-11	protein_coding	NA	ES	intermediary metabolism and respiration
Rv1006	2222.65	-1.98919	0.135338	-14.698	6.64339e-49	4.51277e-48	protein_coding	NA	GA	conserved hypotheticals
Rv1007c	629.551	-1.07837	0.119196	-9.04704	1.46901e-19	4.68326e-19	protein_coding	metS	ES	information pathways
Rv1008	98.9843	-0.260121	0.237171	-1.09677	0.272743	0.305499	protein_coding	tatD	GA	cell wall and cell processes
Rv1009	2841.14	-1.25802	0.10968	-11.47	1.8675e-30	8.32985e-30	protein_coding	rpfB	NE	cell wall and cell processes
Rv1010	667.633	-0.975331	0.152738	-6.38567	1.70654e-10	3.7372e-10	protein_coding	ksgA	NE	information pathways
Rv1011	373.706	-1.08604	0.194172	-5.59318	2.22946e-08	4.33014e-08	protein_coding	ispE	ES	intermediary metabolism and respiration
Rv1012	15.343	-0.266713	0.620575	-0.429783	0.667354	0.69571	protein_coding	NA	NE	conserved hypotheticals
Rv1013	2376.6	-0.514486	0.106479	-4.8318	1.35303e-06	2.41027e-06	protein_coding	pks16	NE	lipid metabolism
Rv1014c	119.664	-1.27762	0.248918	-5.13267	2.85659e-07	5.27177e-07	protein_coding	pth	ES	intermediary metabolism and respiration
Rv1015c	450.967	-2.26202	0.167992	-13.4651	2.51012e-41	1.43471e-40	protein_coding	rplY	GD	information pathways
Rv1016c	465.111	-1.32557	0.168683	-7.85834	3.89245e-15	1.05086e-14	protein_coding	lpqT	GA	cell wall and cell processes
Rv1017c	1601.84	-1.83767	0.127963	-14.3609	9.10134e-47	5.93069e-46	protein_coding	prsA	ES	intermediary metabolism and respiration
Rv1018c	846.811	-1.7531	0.140317	-12.4938	8.06577e-36	4.09013e-35	protein_coding	glmU	ES	cell wall and cell processes
Rvnt16	1.24516	0.504976	1.80284	0.280101	0.7794	0.801023	tRNA	glnT	NA	NA
Rv1019	471.292	1.0402	0.134979	7.70643	1.29386e-14	3.40798e-14	protein_coding	NA	NE	regulatory proteins
Rv1020	975.906	0.526871	0.0977088	5.39226	6.95769e-08	1.31932e-07	protein_coding	mfd	NE	information pathways
Rv1021	482.285	-0.729583	0.156795	-4.65312	3.26958e-06	5.69507e-06	protein_coding	NA	NE	conserved hypotheticals
Rv1022	287.904	-0.613752	0.163821	-3.74647	0.000179337	0.000275337	protein_coding	lpqU	NE	cell wall and cell processes
Rv1023	1057.87	-1.75669	0.152479	-11.5208	1.03627e-30	4.6429e-30	protein_coding	eno	GD	intermediary metabolism and respiration
Rv1024	191.556	-1.72879	0.212614	-8.13113	4.25303e-16	1.19162e-15	protein_coding	NA	ES	cell wall and cell processes
Rv1025	188.366	-0.955891	0.21893	-4.36619	1.26431e-05	2.1042e-05	protein_coding	NA	ES	conserved hypotheticals
Rv1026	166.623	0.197095	0.241589	0.815828	0.414598	0.450029	protein_coding	NA	NE	virulence, detoxification, adaptation
Rv1027c	97.2754	0.887915	0.214226	4.14476	3.40175e-05	5.48807e-05	protein_coding	kdpE	NE	regulatory proteins
Rv1028c	305.555	0.854901	0.121148	7.05668	1.7053e-12	4.10771e-12	protein_coding	kdpD	NE	regulatory proteins
Rv1028A	15.2424	-1.43441	0.697261	-2.0572	0.0396669	0.0492574	protein_coding	kdpF	NE	cell wall and cell processes
Rv1029	169.888	-0.823202	0.211168	-3.89832	9.68621e-05	0.000151563	protein_coding	kdpA	NE	cell wall and cell processes
Rv1030	206.275	-0.609474	0.177536	-3.43295	0.000597052	0.000882454	protein_coding	kdpB	NE	cell wall and cell processes
Rv1031	76.5423	-0.253118	0.271297	-0.932992	0.350824	0.386467	protein_coding	kdpC	NE	cell wall and cell processes
Rv1032c	271.124	-0.154993	0.173097	-0.89541	0.370568	0.40587	protein_coding	trcS	NE	regulatory proteins
Rv1033c	300.666	-0.0788823	0.224315	-0.351659	0.725094	0.750608	protein_coding	trcR	GA	regulatory proteins
Rv1037c	9.2191	-0.703603	0.918604	-0.765948	0.443707	0.479415	protein_coding	esxI	NE	NA
Rv1038c	29.6356	0.410671	0.836979	0.490659	0.623668	0.656185	protein_coding	esxJ	NE	cell wall and cell processes
Rv1039c	56.9917	2.25382	0.259907	8.67164	4.25937e-18	1.29694e-17	protein_coding	PPE15	NE	PE/PPE
Rv1040c	39.8045	2.66646	0.339716	7.8491	4.1902e-15	1.12896e-14	protein_coding	PE8	NE	PE/PPE
Rv1041c	10.3535	1.23612	0.620139	1.99329	0.0462296	0.0570527	protein_coding	NA	NE	insertion seqs and phages
Rv1042c	222.148	-0.444314	0.209676	-2.11905	0.034086	0.0426849	protein_coding	NA	NE	NA
Rv1043c	335.99	0.40431	0.138449	2.92028	0.0034972	0.00483744	protein_coding	NA	GA	conserved hypotheticals
Rv1044	57.0034	1.01405	0.269256	3.7661	0.000165814	0.000255163	protein_coding	NA	ES	conserved hypotheticals
Rv1045	144.58	1.39449	0.183349	7.60564	2.83499e-14	7.37025e-14	protein_coding	NA	NE	conserved hypotheticals
Rv1047	5.49145	3.81821	1.0868	3.51325	0.000442655	0.000660598	protein_coding	NA	NE	NA
Rv1048c	386.77	3.48279	0.128994	26.9996	1.49264e-160	3.77977e-159	protein_coding	NA	NE	conserved hypotheticals
Rv1049	548.139	5.26951	0.211604	24.9027	6.95156e-137	1.41904e-135	protein_coding	NA	NE	regulatory proteins
Rv1050	626.388	6.21188	0.163326	38.0335	0	0	protein_coding	NA	NE	intermediary metabolism and respiration
Rv1051c	23.434	3.3748	0.460085	7.33516	2.2145e-13	5.52383e-13	protein_coding	NA	NE	conserved hypotheticals
Rv1052	538.711	3.44901	0.155295	22.2094	2.78441e-109	4.26837e-108	protein_coding	NA	NE	conserved hypotheticals
Rvnt17	88.3062	-0.432598	0.291621	-1.48343	0.137961	0.160507	tRNA	leuX	NA	NA
Rv1056	191.671	0.149799	0.163891	0.914019	0.360707	0.396045	protein_coding	NA	NE	conserved hypotheticals
Rv1057	1265.27	1.75618	0.0956372	18.363	2.6005e-75	2.85057e-74	protein_coding	NA	NE	conserved hypotheticals
Rv1058	493.057	0.487185	0.110056	4.42671	9.56829e-06	1.60649e-05	protein_coding	fadD14	NE	lipid metabolism
Rv1059	407.686	-0.0548687	0.126381	-0.434152	0.664178	0.693289	protein_coding	NA	NE	conserved hypotheticals
Rv1060	419.669	-1.31827	0.155771	-8.46287	2.6088e-17	7.71455e-17	protein_coding	NA	NE	conserved hypotheticals
Rv1061	334.138	0.637275	0.161906	3.93607	8.28265e-05	0.000130109	protein_coding	NA	NE	conserved hypotheticals
Rv1062	97.0814	0.605682	0.281971	2.14803	0.0317114	0.0398234	protein_coding	NA	NE	conserved hypotheticals
Rv1063c	262.014	-0.028951	0.155532	-0.186142	0.852333	0.866209	protein_coding	NA	NE	conserved hypotheticals
Rv1064c	64.2836	0.150962	0.419062	0.360239	0.718668	0.744727	protein_coding	lpqV	NE	cell wall and cell processes
Rv1065	362.363	-0.310096	0.180104	-1.72177	0.085112	0.101865	protein_coding	NA	NE	conserved hypotheticals
Rv1066	187.66	1.28629	0.243549	5.28146	1.28162e-07	2.40852e-07	protein_coding	NA	NE	conserved hypotheticals
Rv1067c	17.0599	2.31115	0.501127	4.61191	3.98987e-06	6.9076e-06	protein_coding	PE_PGRS19	NE	PE/PPE
Rv1068c	36.1563	1.5131	0.340725	4.44081	8.96194e-06	1.50722e-05	protein_coding	PE_PGRS20	NE	PE/PPE
Rv1069c	503.964	-1.07009	0.153254	-6.98247	2.9003e-12	6.89898e-12	protein_coding	NA	NE	conserved hypotheticals
Rv1070c	522.566	-1.17824	0.138569	-8.50298	1.84789e-17	5.49288e-17	protein_coding	echA8	NE	lipid metabolism
Rv1071c	452.257	-0.978133	0.137812	-7.09756	1.26975e-12	3.08082e-12	protein_coding	echA9	NE	lipid metabolism
Rv1072	41811.7	3.86066	0.132319	29.1769	3.81214e-187	1.1215e-185	protein_coding	NA	NE	cell wall and cell processes
Rv1073	13094	4.8018	0.101775	47.1803	0	0	protein_coding	NA	GA	conserved hypotheticals
Rv1074c	2297.3	-2.47362	0.108827	-22.7298	2.27187e-114	3.68007e-113	protein_coding	fadA3	GA	lipid metabolism
Rv1075c	144.145	0.473022	0.188653	2.50736	0.0121637	0.0159407	protein_coding	NA	NE	cell wall and cell processes
Rv1076	562.023	2.21029	0.112632	19.624	9.65312e-86	1.22222e-84	protein_coding	lipU	NE	intermediary metabolism and respiration
Rv1077	1114.65	-0.343091	0.131128	-2.61646	0.00888476	0.0118099	protein_coding	cbs	NE	intermediary metabolism and respiration
Rv1078	2248.44	-2.73152	0.160808	-16.9862	1.0394e-64	9.4087e-64	protein_coding	NA	NE	conserved hypotheticals
Rv1079	1386.58	-2.0181	0.128539	-15.7004	1.50406e-55	1.17305e-54	protein_coding	metB	NE	intermediary metabolism and respiration
Rv1080c	3083.03	1.67086	0.0997253	16.7546	5.24228e-63	4.56958e-62	protein_coding	greA	NE	information pathways
Rv1081c	74.0448	-0.540919	0.29024	-1.8637	0.0623645	0.075819	protein_coding	NA	NE	cell wall and cell processes
Rv1082	524.836	0.297476	0.120679	2.46503	0.0137003	0.0178667	protein_coding	mca	NE	virulence, detoxification, adaptation
Rv1083	137.42	-0.03063	0.207397	-0.147688	0.882589	0.892982	protein_coding	NA	NE	conserved hypotheticals
Rv1084	222.954	1.58527	0.157163	10.0868	6.3176e-24	2.33827e-23	protein_coding	NA	NE	conserved hypotheticals
Rv1085c	316.682	-1.3715	0.229225	-5.98322	2.18774e-09	4.50961e-09	protein_coding	NA	NE	virulence, detoxification, adaptation
Rv1086	734.146	1.61238	0.111964	14.4009	5.11048e-47	3.363e-46	protein_coding	NA	NE	cell wall and cell processes
Rv1087	201.338	1.58762	0.174926	9.07599	1.12646e-19	3.60268e-19	protein_coding	PE_PGRS21	NE	PE/PPE
Rv1088	20.3752	2.38886	0.463717	5.15155	2.58342e-07	4.78088e-07	protein_coding	PE9	NE	PE/PPE
Rv1088a	34.6186	1.46703	0.333082	4.40441	1.06072e-05	1.77496e-05	protein_coding	NA	NA	NA
Rv1091	78.009	0.637978	0.312321	2.0427	0.0410824	0.0509518	protein_coding	PE_PGRS22	NE	PE/PPE
Rv1092c	263.499	-2.89617	0.26664	-10.8617	1.75415e-27	7.16157e-27	protein_coding	coaA	ES	intermediary metabolism and respiration
RVnc0034	23.1379	-0.0665877	0.474838	-0.140233	0.888476	0.898304	ncRNA	MTS0858	NA	NA
Rv1093	1452.02	-0.298177	0.0857759	-3.47624	0.000508501	0.000756324	protein_coding	glyA1	ES	intermediary metabolism and respiration
Rv1094	6876.83	-3.25849	0.168453	-19.3437	2.30544e-83	2.84694e-82	protein_coding	desA2	ES	lipid metabolism
Rv1095	3108.57	-1.35752	0.102242	-13.2776	3.12249e-40	1.74241e-39	protein_coding	phoH2	NE	intermediary metabolism and respiration
Rv1096	1186.12	-0.668261	0.130146	-5.13471	2.82584e-07	5.21744e-07	protein_coding	NA	NE	intermediary metabolism and respiration
Rv1097c	694.873	-2.75703	0.171152	-16.1086	2.21974e-58	1.8162e-57	protein_coding	NA	NE	cell wall and cell processes
Rv1098c	893.689	-2.83394	0.149855	-18.9112	9.22044e-80	1.06621e-78	protein_coding	fum	ES	intermediary metabolism and respiration
Rv1099c	489.403	-2.69901	0.189409	-14.2496	4.5058e-46	2.86154e-45	protein_coding	glpX	NE	intermediary metabolism and respiration
Rv1100	374.071	-0.00187277	0.157183	-0.0119146	0.990494	0.991981	protein_coding	NA	NE	conserved hypotheticals
Rv1101c	749.689	0.964752	0.118115	8.16789	3.13819e-16	8.83596e-16	protein_coding	NA	NE	cell wall and cell processes
Rv1102c	702.64	0.550425	0.119871	4.59182	4.39392e-06	7.57109e-06	protein_coding	mazF3	NE	virulence, detoxification, adaptation
Rv1103c	330.824	0.516677	0.186082	2.7766	0.00549305	0.00743494	protein_coding	mazE3	NE	virulence, detoxification, adaptation
Rv1106c	628.56	0.67451	0.158304	4.26084	2.03658e-05	3.34772e-05	protein_coding	NA	NE	intermediary metabolism and respiration
Rv1107c	339.886	-1.58819	0.428764	-3.70411	0.000212131	0.000323821	protein_coding	xseB	NE	information pathways
Rv1108c	482.735	-0.683228	0.162495	-4.20462	2.61522e-05	4.25865e-05	protein_coding	xseA	NE	information pathways
Rv1109c	1754.88	-2.27785	0.134775	-16.9012	4.41087e-64	3.96582e-63	protein_coding	NA	NE	conserved hypotheticals
Rv1110	1540.75	0.968942	0.0785266	12.339	5.58268e-35	2.78508e-34	protein_coding	lytB2	ES	cell wall and cell processes
Rv1111c	919.589	-2.08389	0.1234	-16.8874	5.57349e-64	4.9999e-63	protein_coding	NA	ESD	conserved hypotheticals
Rv1112	132.929	0.357895	0.208435	1.71706	0.0859686	0.102859	protein_coding	NA	NE	conserved hypotheticals
Rv1113	48.2206	-1.00255	0.416874	-2.40492	0.0161759	0.0209246	protein_coding	vapB32	NE	virulence, detoxification, adaptation
Rv1114	132.36	-0.869832	0.238999	-3.63947	0.000273195	0.000414664	protein_coding	vapC32	NE	virulence, detoxification, adaptation
Rv1115	86.0824	0.156978	0.25863	0.606961	0.543877	0.578737	protein_coding	NA	NE	cell wall and cell processes
Rv1116	29.4308	0.544626	0.423098	1.28723	0.198013	0.225584	protein_coding	NA	NE	conserved hypotheticals
Rv1117	711.208	0.580032	0.137691	4.21255	2.52504e-05	4.11348e-05	protein_coding	NA	NE	conserved hypotheticals
Rv1118c	168.298	-1.18395	0.235265	-5.03242	4.84323e-07	8.84426e-07	protein_coding	NA	NE	conserved hypotheticals
Rv1120c	14.9377	2.10361	0.54007	3.89507	9.81711e-05	0.000153491	protein_coding	NA	NE	conserved hypotheticals
Rv1121	4333.24	3.84711	0.127002	30.2917	1.47546e-201	4.79943e-200	protein_coding	zwf1	NE	intermediary metabolism and respiration
Rv1122	1656.21	3.16992	0.102608	30.8935	1.46156e-209	5.17497e-208	protein_coding	gnd2	ES	intermediary metabolism and respiration
Rv1123c	425.89	-0.741575	0.150373	-4.93158	8.15686e-07	1.47206e-06	protein_coding	bpoB	NE	virulence, detoxification, adaptation
Rv1124	183.408	0.830271	0.150021	5.53437	3.12355e-08	6.01411e-08	protein_coding	ephC	NE	virulence, detoxification, adaptation
Rv1125	132.968	0.883494	0.227433	3.88464	0.00010248	0.000159853	protein_coding	NA	NE	conserved hypotheticals
Rv1126c	449.836	1.31486	0.122193	10.7605	5.28847e-27	2.13945e-26	protein_coding	NA	NE	conserved hypotheticals
Rv1127c	1752.91	2.74126	0.079223	34.6019	2.3683e-262	1.14163e-260	protein_coding	ppdK	NE	intermediary metabolism and respiration
Rv1128c	1867.3	4.85675	0.107226	45.2945	0	0	protein_coding	NA	NE	insertion seqs and phages
Rv1129c	313.272	0.398262	0.163342	2.43821	0.01476	0.0191923	protein_coding	NA	NE	regulatory proteins
Rv1130	1774.86	1.19342	0.0714035	16.7137	1.04093e-62	9.03417e-62	protein_coding	prpD	NE	intermediary metabolism and respiration
Rv1131	1490.65	1.04135	0.107434	9.69295	3.23057e-22	1.11909e-21	protein_coding	prpC	NE	intermediary metabolism and respiration
Rv1132	723.212	0.723755	0.0995038	7.27364	3.49924e-13	8.64226e-13	protein_coding	NA	NE	cell wall and cell processes
Rv1133c	8818.33	-1.77097	0.128224	-13.8116	2.17101e-43	1.30228e-42	protein_coding	metE	ES	intermediary metabolism and respiration
Rv1134	20.9843	1.71705	0.478133	3.59115	0.000329223	0.000496502	protein_coding	NA	NE	conserved hypotheticals
Rv1135c	128.568	-0.0483406	0.199569	-0.242225	0.808606	0.827637	protein_coding	PPE16	NE	PE/PPE
Rv1138a	21.6589	2.57354	0.446571	5.76289	8.26836e-09	1.64422e-08	protein_coding	NA	NA	NA
Rv1138c	103.533	-0.160177	0.244235	-0.65583	0.511933	0.54722	protein_coding	NA	NE	intermediary metabolism and respiration
Rv1139c	154.255	-0.318593	0.194357	-1.63922	0.101168	0.120254	protein_coding	NA	NE	cell wall and cell processes
Rv1140	518.45	-1.26206	0.153439	-8.22517	1.9491e-16	5.52292e-16	protein_coding	NA	NE	cell wall and cell processes
Rv1141c	209.007	0.614353	0.160375	3.83074	0.000127759	0.000197972	protein_coding	echA11	NE	lipid metabolism
Rv1142c	633.147	1.35473	0.159612	8.48764	2.10877e-17	6.25904e-17	protein_coding	echA10	NE	lipid metabolism
Rv1143	353.356	-0.281977	0.136367	-2.06778	0.0386611	0.0481278	protein_coding	mcr	GA	lipid metabolism
Rv1144	171.666	-0.350543	0.203222	-1.72493	0.08454	0.10124	protein_coding	NA	GA	intermediary metabolism and respiration
Rv1145	96.7779	0.382338	0.257716	1.48356	0.137925	0.160507	protein_coding	NA	GA	cell wall and cell processes
Rv1146	192.159	0.0589295	0.174359	0.337977	0.735381	0.759488	protein_coding	NA	GA	cell wall and cell processes
Rv1147	86.8749	1.22127	0.245959	4.96536	6.85753e-07	1.24374e-06	protein_coding	NA	GA	conserved hypotheticals
Rv1148c	5916.38	5.28354	0.125049	42.2518	0	0	protein_coding	NA	NE	insertion seqs and phages
Rv1149	12.1856	1.32222	0.735589	1.7975	0.0722564	0.0872616	protein_coding	NA	NE	insertion seqs and phages
Rv1150	4.48663	1.02218	1.02257	0.999616	0.317496	0.352568	pseudogene	NA	NA	NA
Rv1151c	193.057	0.589621	0.174635	3.37631	0.000734638	0.00108062	protein_coding	NA	NE	regulatory proteins
Rv1152	380.092	1.13138	0.123299	9.17587	4.47929e-20	1.4488e-19	protein_coding	NA	NE	regulatory proteins
Rv1153c	146.409	-0.175334	0.200626	-0.873934	0.382154	0.417531	protein_coding	omt	NE	lipid metabolism
Rv1154c	203.351	0.366	0.186641	1.96098	0.0498816	0.0612761	protein_coding	NA	NE	conserved hypotheticals
Rv1155	787.411	0.384062	0.107393	3.57624	0.000348572	0.000525089	protein_coding	NA	NE	intermediary metabolism and respiration
Rv1155a	191.547	-0.181855	0.206014	-0.882731	0.377382	0.412881	protein_coding	NA	NA	NA
Rv1156	2161.82	-0.942526	0.141371	-6.66706	2.60972e-11	5.94279e-11	protein_coding	NA	NE	conserved hypotheticals
Rv1157c	587.546	-2.90649	0.220517	-13.1804	1.13856e-39	6.26601e-39	protein_coding	NA	NE	conserved hypotheticals
RVnc0012	80.7148	2.2358	0.257484	8.68326	3.84585e-18	1.1746e-17	ncRNA	mcr10	NA	NA
Rv1158c	405.277	-3.26042	0.240847	-13.5373	9.41982e-42	5.42284e-41	protein_coding	NA	NE	conserved hypotheticals
Rv1159	355.433	-0.102355	0.204645	-0.500159	0.616963	0.649597	protein_coding	pimE	NE	cell wall and cell processes
Rv1159A	396.394	-0.153794	0.19246	-0.799098	0.424234	0.45974	protein_coding	NA	NE	conserved hypotheticals
Rv1160	131.621	-0.528327	0.264851	-1.99481	0.0460639	0.0568656	protein_coding	mutT2	NE	information pathways
Rv1161	8375.41	1.23925	0.0685202	18.0859	4.11912e-73	4.32562e-72	protein_coding	narG	NE	intermediary metabolism and respiration
Rv1162	2765.02	0.836922	0.0827215	10.1174	4.62751e-24	1.71432e-23	protein_coding	narH	NE	intermediary metabolism and respiration
Rv1163	278.733	0.794767	0.164901	4.81967	1.43795e-06	2.55586e-06	protein_coding	narJ	NE	intermediary metabolism and respiration
Rv1164	361.229	0.542227	0.205118	2.64349	0.00820556	0.0109398	protein_coding	narI	NE	intermediary metabolism and respiration
Rv1165	875.514	0.191071	0.128056	1.49209	0.135675	0.158169	protein_coding	typA	NE	information pathways
Rv1166	960.414	-0.629072	0.154746	-4.06519	4.79934e-05	7.6686e-05	protein_coding	lpqW	ES	cell wall and cell processes
Rv1167c	391.746	-0.631292	0.143159	-4.40972	1.03506e-05	1.7342e-05	protein_coding	NA	NE	regulatory proteins
Rv1168c	523.648	-0.426236	0.137293	-3.10457	0.00190557	0.00270265	protein_coding	PPE17	NE	PE/PPE
Rv1169c	108.288	-0.184212	0.251905	-0.731274	0.464612	0.50038	protein_coding	lipX	NE	PE/PPE
Rv1170	369.631	-1.07375	0.146352	-7.33672	2.18889e-13	5.46675e-13	protein_coding	mshB	NE	intermediary metabolism and respiration
Rv1171	507.631	-0.387862	0.179262	-2.16366	0.0304903	0.0383501	protein_coding	NA	NE	conserved hypotheticals
Rv1172c	1339.54	-1.38958	0.127702	-10.8815	1.41296e-27	5.79225e-27	protein_coding	PE12	NE	PE/PPE
Rv1173	3237.33	-0.565825	0.132952	-4.25585	2.08254e-05	3.41766e-05	protein_coding	fbiC	NE	intermediary metabolism and respiration
Rv1174c	2373.23	0.329747	0.0922787	3.57338	0.000352401	0.000530258	protein_coding	TB8.4	NE	cell wall and cell processes
Rv1175c	902.177	-3.42536	0.146364	-23.403	3.98615e-121	6.995e-120	protein_coding	fadH	NE	lipid metabolism
Rv1176c	120.345	-2.69012	0.300978	-8.93795	3.96462e-19	1.25296e-18	protein_coding	NA	NE	conserved hypotheticals
Rv1177	1670.39	-0.639986	0.134609	-4.75441	1.99023e-06	3.50635e-06	protein_coding	fdxC	ES	intermediary metabolism and respiration
Rv1178	2250.17	0.952368	0.0857581	11.1053	1.1824e-28	4.96411e-28	protein_coding	NA	NE	intermediary metabolism and respiration
Rv1179c	700.556	-1.26704	0.154703	-8.19013	2.60937e-16	7.35736e-16	protein_coding	NA	NE	conserved hypotheticals
Rv1180	1462.7	-0.114535	0.135989	-0.842239	0.399654	0.434988	protein_coding	pks3	NE	lipid metabolism
Rv1181	4591.42	-0.501114	0.0785068	-6.38306	1.73579e-10	3.79917e-10	protein_coding	pks4	NE	lipid metabolism
Rv1182	1926.87	-1.39145	0.110576	-12.5837	2.59588e-36	1.33842e-35	protein_coding	papA3	NE	lipid metabolism
Rv1183	2779.1	-0.79952	0.107179	-7.45964	8.67564e-14	2.1997e-13	protein_coding	mmpL10	NE	cell wall and cell processes
Rv1184c	1521.66	-0.965676	0.128537	-7.51281	5.78708e-14	1.48614e-13	protein_coding	NA	NE	cell wall and cell processes
Rv1185c	3903.86	-1.7829	0.107362	-16.6064	6.26743e-62	5.39268e-61	protein_coding	fadD21	NE	lipid metabolism
Rv1186c	355.87	-0.0559435	0.161624	-0.346134	0.729242	0.753732	protein_coding	NA	NE	conserved hypotheticals
Rv1187	188.889	-0.046291	0.183877	-0.25175	0.801234	0.820512	protein_coding	rocA	NE	intermediary metabolism and respiration
Rv1188	79.13	-0.0760903	0.243812	-0.312086	0.754975	0.77846	protein_coding	NA	NE	intermediary metabolism and respiration
Rv1189	110.363	1.17651	0.214711	5.47951	4.26509e-08	8.15709e-08	protein_coding	sigI	NE	information pathways
Rv1190	44.25	0.765971	0.341585	2.2424	0.0249353	0.0316316	protein_coding	NA	NE	conserved hypotheticals
Rv1191	197.507	-1.30049	0.205041	-6.34256	2.25971e-10	4.91899e-10	protein_coding	NA	NE	conserved hypotheticals
Rv1192	1858.88	-0.994198	0.104702	-9.49549	2.19185e-21	7.38804e-21	protein_coding	NA	NE	conserved hypotheticals
Rv1193	633.755	0.107402	0.133219	0.806203	0.420126	0.455637	protein_coding	fadD36	NE	lipid metabolism
Rv1194c	2048.47	-0.681234	0.139442	-4.88543	1.03201e-06	1.85467e-06	protein_coding	NA	NE	conserved hypotheticals
Rv1195	2689.93	-2.30311	0.188208	-12.2371	1.96975e-34	9.64623e-34	protein_coding	PE13	GA	PE/PPE
Rv1196	4114.86	-2.63771	0.15642	-16.8631	8.41189e-64	7.49576e-63	protein_coding	PPE18	GA	PE/PPE
Rv1197	3276.29	-3.77251	0.284872	-13.2428	4.96538e-40	2.75541e-39	protein_coding	esxK	GA	cell wall and cell processes
Rv1198	5072.8	-3.2112	0.170894	-18.7906	9.02017e-79	1.03706e-77	protein_coding	esxL	GA	cell wall and cell processes
Rv1199c	35.5914	-0.306739	0.762894	-0.402073	0.68763	0.715157	protein_coding	NA	NE	NA
Rv1200	856.711	0.992084	0.132257	7.50117	6.32515e-14	1.62224e-13	protein_coding	NA	NE	cell wall and cell processes
Rv1201c	1474.18	-1.9064	0.127769	-14.9207	2.41833e-50	1.69156e-49	protein_coding	dapD	ES	intermediary metabolism and respiration
Rv1202	571.339	1.12753	0.121894	9.25013	2.2421e-20	7.32297e-20	protein_coding	dapE	ES	intermediary metabolism and respiration
Rv1203c	21.274	1.47239	0.443187	3.32228	0.000892853	0.00130614	protein_coding	NA	NE	conserved hypotheticals
Rv1204c	306.255	-0.438928	0.209383	-2.09629	0.0360567	0.0450399	protein_coding	NA	NE	conserved hypotheticals
Rv1205	291.595	-1.29675	0.229972	-5.63871	1.71328e-08	3.34383e-08	protein_coding	NA	NE	conserved hypotheticals
Rv1206	640.987	-1.36015	0.157267	-8.64863	5.21194e-18	1.57977e-17	protein_coding	fadD6	NE	lipid metabolism
Rv1207	537.364	-0.317033	0.12858	-2.46564	0.0136769	0.017842	protein_coding	folP2	NE	intermediary metabolism and respiration
Rv1208	692.818	0.00146383	0.104855	0.0139605	0.988862	0.990595	protein_coding	gpgS	ES	intermediary metabolism and respiration
Rv1209	441.315	2.42147	0.248084	9.76071	1.65982e-22	5.81519e-22	protein_coding	NA	NE	conserved hypotheticals
Rv1210	1313.96	2.26128	0.138324	16.3477	4.51652e-60	3.78046e-59	protein_coding	tagA	NE	information pathways
Rv1211	2598.39	-0.473282	0.192728	-2.4557	0.0140612	0.0183254	protein_coding	NA	NE	conserved hypotheticals
Rv1212c	143.095	-0.22317	0.212675	-1.04935	0.294018	0.327953	protein_coding	glgA	NE	intermediary metabolism and respiration
Rv1213	493.293	-0.135552	0.115791	-1.17066	0.241737	0.272755	protein_coding	glgC	NE	intermediary metabolism and respiration
Rv1214c	84.0959	0.470385	0.262534	1.79171	0.0731793	0.0882963	protein_coding	PE14	NE	PE/PPE
Rv1215c	475.338	-0.671598	0.121431	-5.5307	3.18948e-08	6.13515e-08	protein_coding	NA	NE	conserved hypotheticals
Rv1216c	351.825	1.45832	0.160545	9.08357	1.05072e-19	3.36583e-19	protein_coding	NA	NE	cell wall and cell processes
Rv1217c	459.835	2.17607	0.151551	14.3587	9.40032e-47	6.11556e-46	protein_coding	NA	NE	cell wall and cell processes
Rv1218c	339.842	1.4465	0.129632	11.1585	6.50705e-29	2.76377e-28	protein_coding	NA	NE	cell wall and cell processes
Rv1219c	207.312	1.79574	0.15548	11.5496	7.41468e-31	3.3258e-30	protein_coding	NA	NE	regulatory proteins
Rv1220c	413.548	-0.0739008	0.191876	-0.385149	0.700127	0.72702	protein_coding	NA	NE	intermediary metabolism and respiration
Rv1221	12610.3	3.91628	0.0889006	44.0523	0	0	protein_coding	sigE	NE	information pathways
Rv1222	2693.28	3.8513	0.127144	30.2907	1.51759e-201	4.89667e-200	protein_coding	rseA	Uncertain	information pathways
Rv1223	8023.07	2.642	0.0766546	34.4663	2.56403e-260	1.20691e-258	protein_coding	htrA	ES	intermediary metabolism and respiration
Rv1224	1616.81	3.10448	0.0851043	36.4785	2.43225e-291	1.39021e-289	protein_coding	tatB	GD	cell wall and cell processes
Rv1225c	95.8097	0.420684	0.219171	1.91944	0.0549291	0.0670852	protein_coding	NA	NE	conserved hypotheticals
Rv1226c	145.027	0.135931	0.180617	0.752593	0.451695	0.486993	protein_coding	NA	NE	cell wall and cell processes
Rv1227c	71.5989	0.396	0.252901	1.56583	0.117388	0.138179	protein_coding	NA	NE	cell wall and cell processes
Rv1228	101.636	1.54126	0.197126	7.81867	5.33836e-15	1.43444e-14	protein_coding	lpqX	GA	cell wall and cell processes
Rv1228a	25.8525	2.90413	0.415789	6.98464	2.85592e-12	6.79746e-12	protein_coding	NA	NA	NA
Rv1229c	1312.34	-0.188126	0.104361	-1.80264	0.0714449	0.0863862	protein_coding	mrp	ES	intermediary metabolism and respiration
Rv1230c	395.803	-1.67903	0.207172	-8.10455	5.2943e-16	1.48026e-15	protein_coding	NA	NE	cell wall and cell processes
Rv1231c	327.99	-2.70612	0.271765	-9.95759	2.33662e-23	8.42236e-23	protein_coding	NA	NE	cell wall and cell processes
Rv1232c	475.673	-1.67087	0.220852	-7.56555	3.8624e-14	1.00152e-13	protein_coding	NA	NE	conserved hypotheticals
Rv1233c	618.288	-1.35731	0.173541	-7.8213	5.22803e-15	1.40574e-14	protein_coding	NA	NE	cell wall and cell processes
Rv1234	688.7	-0.445755	0.173304	-2.5721	0.0101085	0.0133611	protein_coding	NA	NE	cell wall and cell processes
Rv1235	394.553	-0.180471	0.121549	-1.48476	0.137608	0.160189	protein_coding	lpqY	NE	cell wall and cell processes
Rv1236	248.174	-0.164436	0.165946	-0.990901	0.321734	0.357075	protein_coding	sugA	NE	cell wall and cell processes
Rv1237	282.527	-0.19955	0.180882	-1.1032	0.269939	0.302443	protein_coding	sugB	NE	cell wall and cell processes
Rv1238	761.922	-0.863	0.151068	-5.71266	1.11223e-08	2.19538e-08	protein_coding	sugC	NE	cell wall and cell processes
Rv1239c	509.744	-0.709674	0.128583	-5.51919	3.40572e-08	6.53539e-08	protein_coding	corA	NE	cell wall and cell processes
Rv1240	1260.92	-3.09615	0.131244	-23.5908	4.79253e-123	8.67643e-122	protein_coding	mdh	NE	intermediary metabolism and respiration
Rv1241	302.16	-2.58793	0.257135	-10.0645	7.92968e-24	2.91873e-23	protein_coding	vapB33	Uncertain	virulence, detoxification, adaptation
Rv1242	129.918	-1.56747	0.271428	-5.7749	7.69983e-09	1.53498e-08	protein_coding	vapC33	NE	virulence, detoxification, adaptation
Rv1243c	37.1694	0.841017	0.337147	2.49451	0.0126131	0.0164972	protein_coding	PE_PGRS23	NE	PE/PPE
Rv1244	189.578	-2.25644	0.269578	-8.37025	5.74958e-17	1.67668e-16	protein_coding	lpqZ	NE	cell wall and cell processes
Rv1245c	310.193	-0.508979	0.156122	-3.26014	0.00111359	0.00161605	protein_coding	NA	NE	intermediary metabolism and respiration
Rv1246c	101.516	0.755604	0.205957	3.66875	0.000243743	0.000371229	protein_coding	relE	NE	virulence, detoxification, adaptation
Rv1247c	335.709	0.278887	0.153825	1.81302	0.0698295	0.0845349	protein_coding	relB	NE	virulence, detoxification, adaptation
Rv1248c	5002.02	-0.283504	0.106611	-2.65922	0.00783209	0.0104661	protein_coding	NA	NE	intermediary metabolism and respiration
Rv1249c	575.507	-0.0449476	0.128598	-0.349519	0.7267	0.752063	protein_coding	NA	NE	cell wall and cell processes
Rv1250	246.84	-0.517198	0.181415	-2.85091	0.0043595	0.00595708	protein_coding	NA	NE	cell wall and cell processes
Rv1251c	671.643	-1.10593	0.13882	-7.96665	1.63029e-15	4.46767e-15	protein_coding	NA	NE	conserved hypotheticals
Rv1252c	305.044	-3.15714	0.289449	-10.9074	1.06206e-27	4.38074e-27	protein_coding	lprE	NE	cell wall and cell processes
Rv1253	621.687	0.643183	0.103604	6.20811	5.36263e-10	1.1431e-09	protein_coding	deaD	NE	information pathways
Rv1254	530.31	0.797786	0.173554	4.59675	4.29136e-06	7.40075e-06	protein_coding	NA	ES	intermediary metabolism and respiration
Rv1255c	79.4167	0.338983	0.251876	1.34583	0.178356	0.204705	protein_coding	NA	NE	regulatory proteins
Rv1256c	146.247	0.960956	0.197157	4.87407	1.09322e-06	1.95792e-06	protein_coding	cyp130	NE	intermediary metabolism and respiration
Rv1257c	967.585	-0.0718831	0.106539	-0.67471	0.49986	0.535459	protein_coding	NA	NE	intermediary metabolism and respiration
Rv1258c	149.935	-0.495419	0.216473	-2.2886	0.0221026	0.0282171	protein_coding	NA	NE	cell wall and cell processes
Rv1259	83.6344	0.845995	0.225047	3.7592	0.000170459	0.000262109	protein_coding	udgB	NE	information pathways
Rv1260	573.915	-2.03889	0.160627	-12.6933	6.43988e-37	3.3637e-36	protein_coding	NA	NE	intermediary metabolism and respiration
Rv1261c	250.369	-1.68174	0.209277	-8.03597	9.28424e-16	2.5689e-15	protein_coding	NA	NE	conserved hypotheticals
Rv1262c	146.584	-1.64562	0.247923	-6.6376	3.18838e-11	7.21942e-11	protein_coding	NA	NE	conserved hypotheticals
Rv1263	137.668	-1.11523	0.228622	-4.87806	1.07132e-06	1.92213e-06	protein_coding	amiB2	NE	intermediary metabolism and respiration
Rv1264	1017.79	-0.384764	0.132217	-2.91009	0.00361325	0.00498504	protein_coding	NA	NE	intermediary metabolism and respiration
RVnc0013	156.58	1.83401	0.228139	8.03901	9.05655e-16	2.50763e-15	ncRNA	mcr11	NA	NA
Rv1265	4944.9	4.61962	0.0961693	48.0363	0	0	protein_coding	NA	NE	conserved hypotheticals
Rv1266c	487.114	-0.688551	0.133491	-5.15802	2.49575e-07	4.62719e-07	protein_coding	pknH	NE	regulatory proteins
Rv1267c	132.983	-1.57961	0.248136	-6.3659	1.94154e-10	4.24023e-10	protein_coding	embR	NE	regulatory proteins
Rv1268c	30.4904	0.493222	0.363503	1.35686	0.174827	0.200886	protein_coding	NA	NE	conserved hypotheticals
Rv1269c	130.705	-2.06585	0.283414	-7.28918	3.11855e-13	7.7259e-13	protein_coding	NA	NE	cell wall and cell processes
Rv1270c	409.432	-2.04853	0.184083	-11.1283	9.13547e-29	3.85559e-28	protein_coding	lprA	NE	cell wall and cell processes
Rv1271c	71.104	-2.79265	0.523135	-5.3383	9.38241e-08	1.77322e-07	protein_coding	NA	NE	cell wall and cell processes
Rv1272c	439.83	-0.551984	0.159921	-3.45161	0.000557253	0.000826378	protein_coding	NA	NE	cell wall and cell processes
Rv1273c	207.534	-0.769518	0.204718	-3.75891	0.000170656	0.000262311	protein_coding	NA	NE	cell wall and cell processes
Rv1274	2103.97	0.424412	0.0903331	4.6983	2.62336e-06	4.60153e-06	protein_coding	lprB	NE	cell wall and cell processes
Rv1275	1444.64	-0.133421	0.12518	-1.06583	0.2865	0.320097	protein_coding	lprC	NE	cell wall and cell processes
Rv1276c	45.8306	-0.348032	0.32148	-1.08259	0.278989	0.312234	protein_coding	NA	NE	conserved hypotheticals
Rv1277	3524.87	3.93822	0.0967615	40.7002	0	0	protein_coding	NA	NE	conserved hypotheticals
Rv1278	4615.01	4.01709	0.101015	39.7674	0	0	protein_coding	NA	NE	conserved hypotheticals
Rv1279	3003.88	3.09241	0.0749216	41.2753	0	0	protein_coding	NA	NE	intermediary metabolism and respiration
Rv1280c	952.408	-0.89263	0.110342	-8.08967	5.98281e-16	1.6681e-15	protein_coding	oppA	NE	cell wall and cell processes
Rv1281c	404.277	-1.00109	0.166903	-5.99804	1.99717e-09	4.13043e-09	protein_coding	oppD	NE	cell wall and cell processes
Rv1282c	237.542	-2.03751	0.254146	-8.0171	1.08269e-15	2.98748e-15	protein_coding	oppC	NE	cell wall and cell processes
Rv1283c	326.936	-1.73094	0.194866	-8.88269	6.52604e-19	2.0479e-18	protein_coding	oppB	NE	cell wall and cell processes
Rv1284	253.976	-1.46593	0.214798	-6.8247	8.8111e-12	2.04485e-11	protein_coding	canA	NE	intermediary metabolism and respiration
Rv1285	672.701	2.60929	0.205484	12.6982	6.04694e-37	3.16259e-36	protein_coding	cysD	NE	intermediary metabolism and respiration
Rv1286	1007.62	2.28301	0.175047	13.0423	7.03327e-39	3.81302e-38	protein_coding	NA	GD	intermediary metabolism and respiration
Rv1287	252.109	0.869374	0.147468	5.89533	3.73942e-09	7.59197e-09	protein_coding	NA	NE	conserved hypotheticals
Rv1288	164.035	0.956128	0.177475	5.38739	7.14869e-08	1.3549e-07	protein_coding	NA	NE	conserved hypotheticals
Rv1289	290.47	-1.80851	0.238649	-7.57813	3.50583e-14	9.09652e-14	protein_coding	NA	NE	conserved hypotheticals
Rv1290c	143.769	-1.07109	0.256492	-4.17592	2.96782e-05	4.80934e-05	protein_coding	NA	NE	conserved hypotheticals
Rv1290A	22.3463	2.72204	0.426256	6.38592	1.70375e-10	3.73313e-10	protein_coding	NA	NE	conserved hypotheticals
Rv1291c	11.7717	1.42128	0.545167	2.60705	0.00913268	0.0121314	protein_coding	NA	NE	cell wall and cell processes
Rvnt18	13.7664	1.35094	0.5769	2.34172	0.0191949	0.0246624	tRNA	argV	NA	NA
Rv1292	739.283	-0.824062	0.110963	-7.42647	1.11538e-13	2.81199e-13	protein_coding	argS	ES	information pathways
Rv1293	1382.51	-0.625926	0.0931346	-6.72066	1.80904e-11	4.13835e-11	protein_coding	lysA	ES	intermediary metabolism and respiration
Rv1294	1169.61	-0.852371	0.102261	-8.33524	7.73383e-17	2.24063e-16	protein_coding	thrA	ES	intermediary metabolism and respiration
Rv1295	1094.85	-0.634735	0.102453	-6.19536	5.81522e-10	1.23627e-09	protein_coding	thrC	ES	intermediary metabolism and respiration
Rv1296	703.234	1.49858	0.114529	13.0847	4.02532e-39	2.1912e-38	protein_coding	thrB	ES	intermediary metabolism and respiration
Rv1297	16167.5	-0.42901	0.125145	-3.42811	0.00060781	0.000897691	protein_coding	rho	ES	information pathways
Rv1298	2867.33	0.771392	0.156675	4.92351	8.50045e-07	1.53269e-06	protein_coding	rpmE	NE	information pathways
Rv1299	1999.87	1.50536	0.101143	14.8834	4.2238e-50	2.94415e-49	protein_coding	prfA	ES	information pathways
Rv1300	1688.28	0.454664	0.0890897	5.10344	3.33529e-07	6.13258e-07	protein_coding	hemK	GD	intermediary metabolism and respiration
Rv1301	1048.44	0.749547	0.103687	7.22893	4.86821e-13	1.19715e-12	protein_coding	NA	GD	conserved hypotheticals
Rv1302	615.609	-0.523708	0.18703	-2.80014	0.00510812	0.0069327	protein_coding	rfe	ES	cell wall and cell processes
Rv1303	1649.79	-1.43253	0.166708	-8.593	8.47311e-18	2.54511e-17	protein_coding	NA	NE	cell wall and cell processes
Rv1304	2716.54	-1.79599	0.143382	-12.5258	5.39116e-36	2.74079e-35	protein_coding	atpB	ES	intermediary metabolism and respiration
Rv1305	1618.94	-2.12219	0.153982	-13.782	3.27083e-43	1.95322e-42	protein_coding	atpE	ES	intermediary metabolism and respiration
Rv1306	4016.01	-1.8032	0.13007	-13.8633	1.0576e-43	6.42105e-43	protein_coding	atpF	ES	intermediary metabolism and respiration
Rv1307	7507.68	-1.76729	0.106298	-16.6259	4.528e-62	3.90442e-61	protein_coding	atpH	ES	intermediary metabolism and respiration
Rv1308	7792.86	-2.0328	0.110238	-18.4402	6.25608e-76	6.99178e-75	protein_coding	atpA	ES	intermediary metabolism and respiration
Rv1309	3326.18	-2.28998	0.126923	-18.0424	9.05887e-73	9.43868e-72	protein_coding	atpG	ES	intermediary metabolism and respiration
Rv1310	5903.23	-2.41461	0.115796	-20.8523	1.45206e-96	1.97609e-95	protein_coding	atpD	ES	intermediary metabolism and respiration
Rv1311	1177.04	-2.2683	0.32627	-6.95221	3.59619e-12	8.52896e-12	protein_coding	atpC	Uncertain	intermediary metabolism and respiration
Rv1312	1158.75	-1.46384	0.139992	-10.4566	1.36706e-25	5.31545e-25	protein_coding	NA	NE	cell wall and cell processes
Rv1313c	18.1638	1.26238	0.550312	2.29394	0.0217942	0.027859	protein_coding	NA	NE	NA
Rv1314c	149.082	-0.289097	0.189122	-1.52863	0.126357	0.148082	protein_coding	NA	NE	conserved hypotheticals
Rv1315	980.237	-0.250926	0.137313	-1.82741	0.0676382	0.0820808	protein_coding	murA	ES	cell wall and cell processes
RVnc0021	5405.1	2.84546	0.221441	12.8498	8.62644e-38	4.60192e-37	ncRNA	mcr3	NA	NA
Rvnr01	2.02867e+06	2.44252	0.78395	3.11565	0.00183538	0.00260588	rRNA	rrs	ES	NA
Rvnr02	2.82067e+07	2.7099	0.390828	6.93376	4.09809e-12	9.69058e-12	rRNA	rrl	NA	NA
Rvnr03	12209	2.753	0.425528	6.46962	9.82484e-11	2.17058e-10	rRNA	rrf	NA	NA
Rv1316c	2511.14	3.93002	0.135851	28.9289	5.17401e-184	1.47866e-182	protein_coding	ogt	NE	information pathways
Rv1317c	3361.95	4.79366	0.139664	34.3227	3.59974e-258	1.65547e-256	protein_coding	alkA	NE	information pathways
Rv1318c	282.345	0.180255	0.179082	1.00655	0.314153	0.349146	protein_coding	NA	NE	intermediary metabolism and respiration
Rv1319c	355.212	-1.2536	0.191542	-6.54476	5.95918e-11	1.32976e-10	protein_coding	NA	NE	intermediary metabolism and respiration
Rv1320c	1056.66	-1.57848	0.139612	-11.3062	1.22307e-29	5.34226e-29	protein_coding	NA	NE	intermediary metabolism and respiration
Rv1321	869.123	-0.239319	0.131406	-1.82123	0.0685726	0.0831139	protein_coding	NA	NE	conserved hypotheticals
Rv1322	182.117	-0.307928	0.185407	-1.66082	0.0967488	0.115275	protein_coding	NA	NE	conserved hypotheticals
Rv1322A	4232.59	-1.57432	0.0953295	-16.5145	2.88507e-61	2.45599e-60	protein_coding	NA	NE	conserved hypotheticals
Rv1323	6137.08	1.66043	0.0900107	18.4471	5.50557e-76	6.18758e-75	protein_coding	fadA4	NE	lipid metabolism
Rv1324	2027.51	0.382034	0.119992	3.18383	0.00145342	0.00208727	protein_coding	NA	NE	intermediary metabolism and respiration
Rv1325c	124.52	0.80924	0.207913	3.8922	9.93401e-05	0.000155197	protein_coding	PE_PGRS24	NE	PE/PPE
Rv1326c	1087.12	0.428847	0.0973874	4.40351	1.06512e-05	1.78158e-05	protein_coding	glgB	ES	intermediary metabolism and respiration
Rv1327c	1269.22	-0.102104	0.0879052	-1.16153	0.245428	0.276452	protein_coding	glgE	ES	intermediary metabolism and respiration
Rv1328	1553.08	-1.11428	0.0886071	-12.5755	2.87924e-36	1.48261e-35	protein_coding	glgP	NE	intermediary metabolism and respiration
Rv1329c	370.776	0.491665	0.145241	3.38517	0.000711336	0.00104711	protein_coding	dinG	NE	information pathways
Rv1330c	199.353	0.171767	0.166591	1.03107	0.302508	0.336859	protein_coding	pncB1	NE	intermediary metabolism and respiration
Rv1331	745.853	0.922505	0.156481	5.8953	3.74001e-09	7.59197e-09	protein_coding	NA	NE	conserved hypotheticals
Rv1332	1271.46	1.42495	0.0949407	15.0088	6.42777e-51	4.55177e-50	protein_coding	NA	NE	regulatory proteins
Rv1333	545.165	1.41365	0.187828	7.5263	5.21965e-14	1.34388e-13	protein_coding	NA	NE	intermediary metabolism and respiration
Rv1334	436.931	1.6819	0.167633	10.0332	1.0889e-23	3.97873e-23	protein_coding	mec	NE	intermediary metabolism and respiration
Rv1335	564.228	1.81126	0.215562	8.40248	4.37136e-17	1.28319e-16	protein_coding	cysO	GA	intermediary metabolism and respiration
Rv1336	1129.56	2.0732	0.141184	14.6844	8.11386e-49	5.47446e-48	protein_coding	cysM	GA	intermediary metabolism and respiration
Rv1337	920.405	2.04774	0.129311	15.8358	1.76301e-56	1.40235e-55	protein_coding	NA	GA	cell wall and cell processes
Rv1338	257.061	1.7135	0.132965	12.8869	5.33736e-38	2.85874e-37	protein_coding	murI	ES	cell wall and cell processes
Rv1339	782.933	-0.676218	0.129591	-5.21808	1.80791e-07	3.37224e-07	protein_coding	NA	NE	conserved hypotheticals
Rv1340	1091.19	-0.849521	0.114802	-7.39989	1.36294e-13	3.42533e-13	protein_coding	rphA	NE	information pathways
Rv1341	318.789	-0.127654	0.151886	-0.84046	0.400651	0.435954	protein_coding	NA	NE	conserved hypotheticals
Rv1342c	286.13	0.377248	0.23314	1.61812	0.105637	0.125305	protein_coding	NA	GD	cell wall and cell processes
Rv1343c	221.582	0.200482	0.216095	0.927751	0.353537	0.38924	protein_coding	lprD	GD	cell wall and cell processes
Rv1344	281.625	1.2773	0.389704	3.27763	0.00104684	0.00152085	protein_coding	mbtL	NE	lipid metabolism
Rv1345	747.967	0.479988	0.149969	3.20058	0.00137151	0.00197389	protein_coding	mbtM	NE	lipid metabolism
Rv1346	992.396	0.277454	0.099643	2.78448	0.00536134	0.00726897	protein_coding	mbtN	NE	lipid metabolism
Rv1347c	100.008	1.0841	0.224942	4.81947	1.43943e-06	2.55735e-06	protein_coding	mbtK	NE	lipid metabolism
Rvnt19	17.1357	1.46068	0.500195	2.92022	0.0034978	0.00483744	tRNA	leuW	NA	NA
Rv1348	342.115	1.01494	0.125869	8.06348	7.41518e-16	2.06315e-15	protein_coding	irtA	ESD	cell wall and cell processes
Rv1349	179.674	1.20029	0.164357	7.30295	2.81519e-13	6.98733e-13	protein_coding	irtB	GD	cell wall and cell processes
Rv1350	98.8912	0.472845	0.199116	2.37471	0.0175625	0.0226451	protein_coding	fabG2	NE	lipid metabolism
Rv1351	132.444	-0.662004	0.230282	-2.87475	0.00404353	0.00554617	protein_coding	NA	NE	conserved hypotheticals
Rv1352	353.018	-1.67325	0.204963	-8.16367	3.24984e-16	9.14388e-16	protein_coding	NA	NE	conserved hypotheticals
Rv1353c	27.6267	0.0757627	0.425015	0.178259	0.85852	0.871704	protein_coding	NA	NE	regulatory proteins
Rv1354c	82.0621	0.000451406	0.278563	0.00162048	0.998707	0.998707	protein_coding	NA	NE	conserved hypotheticals
Rv1355c	111.618	0.567297	0.211508	2.68215	0.00731499	0.00979822	protein_coding	moeY	NE	intermediary metabolism and respiration
Rv1356c	35.9785	1.63678	0.397013	4.12273	3.74406e-05	6.01848e-05	protein_coding	NA	NE	conserved hypotheticals
Rv1357c	15.0626	2.73071	0.738101	3.69964	0.000215905	0.000329332	protein_coding	NA	NE	conserved hypotheticals
Rv1358	91.5142	1.96936	0.229902	8.56606	1.07085e-17	3.20693e-17	protein_coding	NA	NE	regulatory proteins
Rv1359	63.6209	0.448992	0.278867	1.61006	0.107386	0.127228	protein_coding	NA	NE	regulatory proteins
Rv1360	690.484	-2.05195	0.15477	-13.2581	4.05028e-40	2.25385e-39	protein_coding	NA	NE	intermediary metabolism and respiration
Rv1361c	9036.37	-3.21535	0.112827	-28.4981	1.23739e-178	3.43806e-177	protein_coding	PPE19	NE	PE/PPE
Rv1362c	252.817	-1.02956	0.200241	-5.14158	2.72433e-07	5.03467e-07	protein_coding	NA	NE	cell wall and cell processes
Rv1363c	291.318	-1.51338	0.246672	-6.13519	8.50599e-10	1.79213e-09	protein_coding	NA	NE	cell wall and cell processes
RVnc0015	123.803	-0.768783	0.352229	-2.18262	0.0290635	0.0366361	ncRNA	mcr15	NA	NA
Rv1364c	619.214	0.644115	0.107775	5.9765	2.27982e-09	4.69508e-09	protein_coding	NA	NE	information pathways
Rv1365c	144.225	-1.32335	0.289406	-4.57264	4.81622e-06	8.2738e-06	protein_coding	rsfA	NE	information pathways
Rv1366	120.151	-1.77321	0.27226	-6.51292	7.37036e-11	1.63736e-10	protein_coding	NA	NE	conserved hypotheticals
Rv1366A	193.247	-0.946298	0.188057	-5.03196	4.85485e-07	8.86143e-07	protein_coding	NA	NE	NA
Rv1367c	413.982	-0.241646	0.143665	-1.682	0.0925679	0.110458	protein_coding	NA	NE	conserved hypotheticals
Rv1368	984.735	-1.46672	0.137987	-10.6295	2.17387e-26	8.65437e-26	protein_coding	lprF	NE	cell wall and cell processes
Rv1371	22.3756	2.4346	0.412703	5.89916	3.6536e-09	7.42788e-09	protein_coding	NA	NE	cell wall and cell processes
Rv1372	92.4026	1.45379	0.214599	6.77445	1.24877e-11	2.8731e-11	protein_coding	NA	NE	conserved hypotheticals
Rv1373	141.636	1.12233	0.175135	6.40838	1.47078e-10	3.22975e-10	protein_coding	NA	NE	intermediary metabolism and respiration
Rv1374c	116.859	3.30454	0.211775	15.604	6.832e-55	5.22654e-54	protein_coding	NA	NE	conserved hypotheticals
RVnc0035	1106.29	-3.64176	0.236156	-15.421	1.18238e-53	8.76058e-53	ncRNA	MTS1082	NA	NA
Rv1375	1075.58	-0.465	0.105755	-4.39697	1.09775e-05	1.83462e-05	protein_coding	NA	NE	conserved hypotheticals
Rv1376	265.684	0.142628	0.15302	0.932086	0.351292	0.386876	protein_coding	NA	NE	conserved hypotheticals
Rv1377c	502.434	1.21266	0.12885	9.41138	4.89664e-21	1.63126e-20	protein_coding	NA	NE	intermediary metabolism and respiration
Rv1378c	1347.66	2.97146	0.164124	18.105	2.91101e-73	3.0812e-72	protein_coding	NA	NE	conserved hypotheticals
Rv1379	524.242	-2.26186	0.198649	-11.3862	4.8979e-30	2.16536e-29	protein_coding	pyrR	NE	regulatory proteins
Rv1380	177.687	-1.25712	0.216924	-5.79521	6.82351e-09	1.36709e-08	protein_coding	pyrB	ES	intermediary metabolism and respiration
Rv1381	452.344	0.299422	0.15271	1.96072	0.0499115	0.061294	protein_coding	pyrC	ES	intermediary metabolism and respiration
Rv1382	96.6652	0.0362943	0.233464	0.15546	0.876459	0.888	protein_coding	NA	ES	cell wall and cell processes
Rv1383	283.943	-0.547278	0.166922	-3.27865	0.00104304	0.00151587	protein_coding	carA	ES	intermediary metabolism and respiration
Rv1384	1183.16	-0.577426	0.118267	-4.8824	1.04803e-06	1.88119e-06	protein_coding	carB	ES	intermediary metabolism and respiration
Rv1385	106.305	-0.117861	0.255621	-0.461078	0.644742	0.675292	protein_coding	pyrF	ES	intermediary metabolism and respiration
Rv1386	806.951	-0.944088	0.197441	-4.78162	1.73886e-06	3.07432e-06	protein_coding	PE15	GA	PE/PPE
Rv1387	6691.43	-0.998902	0.0920294	-10.8542	1.90538e-27	7.77107e-27	protein_coding	PPE20	NE	PE/PPE
Rv1388	2124.81	-1.13366	0.109314	-10.3706	3.3727e-25	1.29752e-24	protein_coding	mihF	NE	information pathways
Rv1389	2813.91	-0.0322025	0.125565	-0.256461	0.797595	0.817412	protein_coding	gmk	ES	intermediary metabolism and respiration
Rv1390	3241.34	0.809702	0.121848	6.6452	3.02805e-11	6.87583e-11	protein_coding	rpoZ	ES	information pathways
Rv1391	1639.25	1.32095	0.106244	12.4332	1.72655e-35	8.70017e-35	protein_coding	dfp	ES	intermediary metabolism and respiration
Rv1392	2432.15	0.378967	0.0889656	4.25971	2.04696e-05	3.36341e-05	protein_coding	metK	ES	intermediary metabolism and respiration
Rv1393c	358.088	0.754956	0.157032	4.80767	1.52701e-06	2.70814e-06	protein_coding	NA	NE	intermediary metabolism and respiration
Rv1394c	330.175	1.41605	0.157003	9.01924	1.89405e-19	6.01915e-19	protein_coding	cyp132	NE	intermediary metabolism and respiration
Rv1395	306.381	3.13992	0.175073	17.9349	6.29343e-72	6.47301e-71	protein_coding	NA	NE	regulatory proteins
Rv1396c	526.252	3.21294	0.192178	16.7185	9.60614e-63	8.35525e-62	protein_coding	PE_PGRS25	NE	PE/PPE
Rv1397c	2103.33	2.90132	0.0943119	30.7631	8.17615e-208	2.84459e-206	protein_coding	vapC10	NE	virulence, detoxification, adaptation
Rv1398c	2771.2	2.48069	0.165749	14.9666	1.21449e-50	8.52485e-50	protein_coding	vapB10	NE	virulence, detoxification, adaptation
Rv1399c	160.019	-1.23829	0.2276	-5.44066	5.30833e-08	1.008e-07	protein_coding	nlhH	NE	intermediary metabolism and respiration
Rv1400c	192.183	-1.89656	0.238278	-7.95945	1.72802e-15	4.72254e-15	protein_coding	lipI	NE	intermediary metabolism and respiration
Rv1401	232.491	-0.585843	0.20523	-2.85456	0.00430961	0.00589294	protein_coding	NA	NE	cell wall and cell processes
Rv1402	228.272	1.08595	0.230045	4.72061	2.35144e-06	4.13179e-06	protein_coding	priA	ES	information pathways
Rv1403c	57.6921	-0.275972	0.352175	-0.783622	0.433262	0.468762	protein_coding	NA	NE	intermediary metabolism and respiration
Rv1404	721.285	-0.21518	0.133952	-1.60639	0.108187	0.128102	protein_coding	NA	NE	regulatory proteins
Rv1405c	426.827	0.531683	0.349847	1.51976	0.128572	0.150502	protein_coding	NA	NE	intermediary metabolism and respiration
Rv1406	2212.58	4.75856	0.103334	46.0505	0	0	protein_coding	fmt	GD	information pathways
Rv1407	1651.67	4.5551	0.166775	27.3129	2.98402e-164	7.75263e-163	protein_coding	fmu	NE	information pathways
Rv1408	589.421	1.06202	0.11637	9.12621	7.0941e-20	2.2853e-19	protein_coding	rpe	GD	intermediary metabolism and respiration
Rv1409	551.96	-0.118628	0.137872	-0.860419	0.389558	0.424808	protein_coding	ribG	ES	intermediary metabolism and respiration
Rv1410c	3346.98	-0.732548	0.123431	-5.9349	2.94026e-09	6.01431e-09	protein_coding	NA	NE	cell wall and cell processes
Rv1411c	1944.54	-1.60149	0.133679	-11.9801	4.51587e-33	2.13822e-32	protein_coding	lprG	NE	cell wall and cell processes
Rv1412	273.568	-0.0109202	0.140384	-0.0777881	0.937997	0.94342	protein_coding	ribC	NE	intermediary metabolism and respiration
Rv1413	120.705	-0.500827	0.245357	-2.04122	0.041229	0.051102	protein_coding	NA	NE	conserved hypotheticals
Rv1414	24.2427	1.0487	0.43412	2.4157	0.0157049	0.0203482	protein_coding	NA	NE	conserved hypotheticals
Rv1415	1276.14	-0.944582	0.12437	-7.59495	3.07907e-14	7.99959e-14	protein_coding	ribA2	ES	intermediary metabolism and respiration
Rv1416	543.574	-1.09667	0.147297	-7.44525	9.67622e-14	2.44874e-13	protein_coding	ribH	ES	intermediary metabolism and respiration
Rv1417	285.145	-0.431578	0.174488	-2.47339	0.0133837	0.0174652	protein_coding	NA	NE	cell wall and cell processes
Rv1418	304.259	-1.85988	0.232001	-8.01668	1.08638e-15	2.9956e-15	protein_coding	lprH	NE	cell wall and cell processes
Rv1419	759.097	-0.110657	0.148963	-0.742848	0.457574	0.493065	protein_coding	NA	NE	conserved hypotheticals
Rv1420	992.177	0.233974	0.0888377	2.63372	0.0084455	0.0112522	protein_coding	uvrC	NE	information pathways
Rv1421	384.353	-0.318234	0.147265	-2.16096	0.0306983	0.0385996	protein_coding	NA	NE	conserved hypotheticals
Rv1422	456.589	-0.042315	0.157954	-0.267894	0.788781	0.809208	protein_coding	NA	NE	conserved hypotheticals
Rv1423	505.803	-0.96555	0.169441	-5.69845	1.209e-08	2.38169e-08	protein_coding	whiA	ES	regulatory proteins
Rv1424c	159.722	-2.56793	0.309397	-8.29979	1.04292e-16	3.00413e-16	protein_coding	NA	NE	cell wall and cell processes
Rv1425	640.697	-1.01269	0.127197	-7.96152	1.69933e-15	4.65367e-15	protein_coding	NA	NE	lipid metabolism
Rv1426c	361.845	-0.900277	0.214793	-4.19137	2.77276e-05	4.50785e-05	protein_coding	lipO	NE	intermediary metabolism and respiration
Rv1427c	616.687	-1.23253	0.159004	-7.75154	9.07872e-15	2.41035e-14	protein_coding	fadD12	NE	lipid metabolism
Rv1428c	226.248	-1.64179	0.244639	-6.71108	1.93186e-11	4.41678e-11	protein_coding	NA	NE	conserved hypotheticals
Rv1429	190.282	0.936382	0.164342	5.69776	1.2139e-08	2.39016e-08	protein_coding	NA	NE	conserved hypotheticals
Rv1430	204.382	-0.882819	0.198051	-4.45753	8.29079e-06	1.3961e-05	protein_coding	PE16	NE	PE/PPE
Rv1431	278.047	-0.458511	0.18024	-2.54389	0.0109625	0.014428	protein_coding	NA	NE	cell wall and cell processes
Rv1432	87.8094	0.911864	0.229922	3.96598	7.30957e-05	0.00011555	protein_coding	NA	NE	intermediary metabolism and respiration
Rv1433	456.437	-1.53836	0.165612	-9.28899	1.5576e-20	5.11655e-20	protein_coding	NA	NE	cell wall and cell processes
Rv1434	33.325	0.0961184	0.364891	0.263416	0.79223	0.81233	protein_coding	NA	Uncertain	conserved hypotheticals
Rv1435c	1067.82	-0.996534	0.16419	-6.0694	1.28389e-09	2.67963e-09	protein_coding	NA	NE	cell wall and cell processes
Rv1436	1772.96	-3.4019	0.148454	-22.9155	3.25228e-116	5.35489e-115	protein_coding	gap	GD	intermediary metabolism and respiration
Rv1437	1403.3	-2.6787	0.130072	-20.5939	3.11049e-94	4.17619e-93	protein_coding	pgk	GD	intermediary metabolism and respiration
Rv1438	954.089	-2.51197	0.142005	-17.6893	5.07035e-70	5.10995e-69	protein_coding	tpi	ES	intermediary metabolism and respiration
Rv1439c	127.06	-0.0793965	0.252971	-0.313857	0.75363	0.777533	protein_coding	NA	NE	conserved hypotheticals
Rv1440	404.64	-2.21992	0.234675	-9.45954	3.09287e-21	1.03814e-20	protein_coding	secG	NE	cell wall and cell processes
Rv1441c	108.391	-0.884133	0.248419	-3.55904	0.000372215	0.000559021	protein_coding	PE_PGRS26	NE	PE/PPE
Rv1442	1093.72	-0.0199478	0.111395	-0.179072	0.857881	0.871384	protein_coding	bisC	NE	intermediary metabolism and respiration
Rv1443c	282.845	-0.466271	0.156274	-2.98368	0.00284808	0.00398016	protein_coding	NA	NE	conserved hypotheticals
Rv1444c	470.383	-1.95257	0.198217	-9.85065	6.81035e-23	2.40284e-22	protein_coding	NA	NE	conserved hypotheticals
Rv1445c	337.14	-0.638566	0.184959	-3.45247	0.000555478	0.000824052	protein_coding	devB	NE	intermediary metabolism and respiration
Rv1446c	492.582	-0.691431	0.131546	-5.25618	1.47075e-07	2.7549e-07	protein_coding	opcA	NE	intermediary metabolism and respiration
Rv1447c	1463.89	-0.966377	0.129266	-7.47587	7.66962e-14	1.95578e-13	protein_coding	zwf2	NE	intermediary metabolism and respiration
Rv1448c	1307.01	-1.23334	0.133411	-9.24463	2.36048e-20	7.69704e-20	protein_coding	tal	NE	intermediary metabolism and respiration
Rv1449c	2948.55	-0.509356	0.0903379	-5.63834	1.71698e-08	3.34941e-08	protein_coding	tkt	ES	intermediary metabolism and respiration
Rv1450c	26.1854	1.75034	0.417695	4.19047	2.78374e-05	4.52386e-05	protein_coding	PE_PGRS27	NE	PE/PPE
Rv1451	1627.05	-0.2768	0.102863	-2.69096	0.00712474	0.00955617	protein_coding	NA	GD	intermediary metabolism and respiration
Rv1452c	19.5657	2.11273	0.470706	4.48842	7.17541e-06	1.21442e-05	protein_coding	PE_PGRS28	NE	PE/PPE
Rv1453	131.371	-1.20295	0.284302	-4.23122	2.32423e-05	3.80508e-05	protein_coding	NA	GA	regulatory proteins
Rv1454c	438.236	-0.065891	0.166453	-0.395853	0.692213	0.719549	protein_coding	qor	GA	intermediary metabolism and respiration
Rv1455	96.5453	0.674239	0.23238	2.90145	0.00371435	0.00511746	protein_coding	NA	GA	conserved hypotheticals
Rv1456c	263.683	-1.32199	0.232154	-5.69445	1.2377e-08	2.43224e-08	protein_coding	NA	ES	cell wall and cell processes
Rv1457c	244.259	-0.048692	0.19015	-0.256071	0.797896	0.817511	protein_coding	NA	GD	cell wall and cell processes
Rv1458c	442.889	-1.43148	0.179189	-7.98862	1.36452e-15	3.7522e-15	protein_coding	NA	GD	cell wall and cell processes
Rv1459c	633.354	-0.0164903	0.387609	-0.0425438	0.966065	0.969457	protein_coding	NA	ESD	cell wall and cell processes
Rv1460	1284.5	4.49365	0.137228	32.7459	3.47661e-235	1.39099e-233	protein_coding	NA	NE	regulatory proteins
Rv1461	21362.4	3.60931	0.123926	29.1248	1.74155e-186	5.0861e-185	protein_coding	NA	ES	conserved hypotheticals
Rv1462	6162.27	4.27317	0.121272	35.2364	5.54788e-272	2.80975e-270	protein_coding	NA	ES	conserved hypotheticals
Rv1463	4065.28	3.56954	0.112006	31.8692	7.14382e-223	2.69646e-221	protein_coding	NA	ES	cell wall and cell processes
Rv1464	3715.38	3.91511	0.154389	25.3587	7.20591e-142	1.52544e-140	protein_coding	csd	ES	intermediary metabolism and respiration
[truncated: 2,503 more rows]

## Sheet: Rv cysM_KO vs Rv cysK2_KO
	baseMean	log2FoldChange	lfcSE	stat	pvalue	padj	gene_biotype	gene_name	Essentiality	Functional
[truncated: 4,001 more rows]

[truncated: 3 more sheets: RvCHP cysM_KO vs RvCHP cysK2_KO, Rv cysM_KO vs Control, Rv cysK2_KO vs Control]
